# Supplementary material for: Homoeolog-specific retention and use in allotetraploid Arabidopsis suecica depends on parent of origin and network partners
Source: Genome Biol. 2010 Dec 23;11(12):R125. doi: 10.1186/gb-2010-11-12-r125 (PMC3046485; doi:10.1186/gb-2010-11-12-r125)
Supplement: Additional file 1 — Differential hybridization between As and F1As. Excel table showing 6,790 genes with differential hybridization between As and F1As (Wilcoxon ranked sum test, FDR <0.05). [file gb-2010-11-12-r125-S1.xls]

## Sheet: S1
Gene ID	Position	F1 Intensity	AS Intensity	Number of Probes	p-value	Annotation	Higher In?
AT1G01110.1	52897	666.7	454.782	37	2.04753e-06	IQD18 (IQ-domain 18); similar to IQD17 (IQ-domain 17), calmodulin binding [Arabidopsis thaliana] (TAIR:AT4G00820.1); similar to putative SF16 protein [Oryza sativa (japonica cultivar-group)] (GB:AAV33309.1); similar to Os08g0115200 [Oryza sativa (japonica cultivar-group)] (GB:NP_001060851.1); similar to Os01g0833800 [Oryza sativa (japonica cultivar-group)] (GB:NP_001044716.1)	F1
AT1G01110.2	52250	739.106	545.832	45	6.27846e-07	unlisted protein	F1
AT1G01190.1	83069	470.026	564.47	43	0.00666261	member of CYP78A	As
AT1G01220.1	91771	541.834	381.079	85	0.000242496	GHMP kinase-related; similar to GHMP kinase-related [Arabidopsis thaliana] (TAIR:AT5G14470.1); similar to Os03g0115100 [Oryza sativa (japonica cultivar-group)] (GB:NP_001048749.1); similar to GHMP kinases putative ATP-binding protein, expressed [Oryza sativa (japonica cultivar-group)] (GB:ABF93641.1); contains InterPro domain GHMP kinase, C terminal; (InterPro:IPR013750); contains InterPro domain…	F1
AT1G01260.2	109111	322.073	282.043	61	0.030532	basic helix-loop-helix (bHLH) family protein; similar to basic helix-loop-helix (bHLH) family protein [Arabidopsis thaliana] (TAIR:AT2G46510.1); similar to Os01g0235700 [Oryza sativa (japonica cultivar-group)] (GB:NP_001042524.1); similar to bHLH protein -like [Oryza sativa (japonica cultivar-group)] (GB:BAD81265.1); contains InterPro domain Helix-loop-helix DNA-binding; (InterPro:IPR011598); con…	F1
AT1G01320.1	121130	710.455	603.605	149	1.36527e-05	tetratricopeptide repeat (TPR)-containing protein; similar to binding [Arabidopsis thaliana] (TAIR:AT4G28080.1); similar to binding [Arabidopsis thaliana] (TAIR:AT1G15290.1); similar to putative tetratricopeptide repeat(TPR)-containing protein [Oryza sativa (japonica cultivar-group)] (GB:BAC84544.1); similar to TPR repeat [Medicago truncatula] (GB:ABE77904.1); similar to OSJNBa0070O11.2 [Oryza sa…	F1
AT1G01340.1	132339	469.446	383.792	63	0.0155159	member of Cyclic nucleotide gated channel family	F1
AT1G01350.1	136154	721.428	434.694	21	0.00593426	zinc finger (CCCH-type/C3HC4-type RING finger) family protein; similar to zinc finger (CCCH-type/C3HC4-type RING finger) family protein [Arabidopsis thaliana] (TAIR:AT5G06420.2); similar to Zinc finger C-x8-C-x5-C-x3-H type (and similar), putative [Medicago truncatula] (GB:ABE91004.1); contains InterPro domain Protein of unknown function DUF537; (InterPro:IPR007491); contains InterPro domain Zinc…	F1
AT1G01355.1	138606	875.777	604.935	16	0.0148305	unlisted protein	F1
AT1G01420.1	154512	409.713	319.314	39	0.0119189	UDP-glucoronosyl/UDP-glucosyl transferase family protein; similar to UDP-glucoronosyl/UDP-glucosyl transferase family protein [Arabidopsis thaliana] (TAIR:AT1G01390.1); similar to UDP-glucoronosyl/UDP-glucosyl transferase family protein [Arabidopsis thaliana] (TAIR:AT4G01070.1); similar to Hydroquinone glucosyltransferase (Arbutin synthase) (GB:Q9AR73); contains InterPro domain UDP-glucuronosyl/U…	F1
AT1G01510.1	187216	759.951	641.326	53	0.00219382	Encodes a homolog of human CtBP. Mutant has longer and thicker leaves than wild type. Involved in controlling polar cell expansion in the leaf width direction.	F1
AT1G01550.1	199664	482.246	406.602	38	0.0306357	BYPASS1, required to prevent constitutive production of a root-derived graft-transmissible signal	F1
AT1G01550.2	199800	441.321	370.601	38	0.0283988	BYPASS1, required to prevent constitutive production of a root-derived graft-transmissible signal	F1
AT1G01560.1	202158	657.828	595.339	43	0.0428518	member of MAP Kinase	F1
AT1G01560.2	202158	1006.4	822.277	31	0.000543064	unlisted protein	F1
AT1G01570.1	205181	803.651	555.127	37	3.56888e-05	fringe-related protein; similar to fringe-related protein [Arabidopsis thaliana] (TAIR:AT4G00300.1); similar to hypothetical protein [Trifolium pratense] (GB:BAE71200.1); contains InterPro domain Protein of unknown function DUF604; (InterPro:IPR006740)	F1
AT1G01900.1	310325	595.383	530.93	67	0.0271988	subtilase family protein; similar to subtilase family protein [Arabidopsis thaliana] (TAIR:AT5G51750.1); similar to ARA12, subtilase [Arabidopsis thaliana] (TAIR:AT5G67360.1); similar to Orn/DAP/Arg decarboxylase 2; Protease-associated PA; Proteinase inhibitor I9, subtilisin propeptide [Medicago truncatula] (GB:ABE87035.1); similar to OSIGBa0147H17.8 [Oryza sativa (indica cultivar-group)] (GB:CAH…	F1
AT1G01910.1	313243	572.04	462.094	31	0.00148456	anion-transporting ATPase, putative; similar to anion-transporting ATPase family protein [Arabidopsis thaliana] (TAIR:AT5G60730.1); similar to arsenical pump-driving atpase [Aedes aegypti] (GB:EAT35519.1); similar to Os09g0521500 [Oryza sativa (japonica cultivar-group)] (GB:NP_001063707.1); contains InterPro domain Anion-transporting ATPase; (InterPro:IPR003348)	F1
AT1G01910.2	313243	564.957	465.951	36	0.00155541	anion-transporting ATPase, putative; similar to anion-transporting ATPase family protein [Arabidopsis thaliana] (TAIR:AT5G60730.1); similar to arsenical pump-driving atpase [Aedes aegypti] (GB:EAT35519.1); similar to Os09g0521500 [Oryza sativa (japonica cultivar-group)] (GB:NP_001063707.1); contains InterPro domain Anion-transporting ATPase; (InterPro:IPR003348)	F1
AT1G01910.3	313243	564.957	465.951	36	0.00155541	ATP binding; similar to anion-transporting ATPase family protein [Arabidopsis thaliana] (TAIR:AT5G60730.1); similar to PREDICTED: similar to CG1598-PA [Tribolium castaneum] (GB:XP_974589.1); similar to Os09g0521500 [Oryza sativa (japonica cultivar-group)] (GB:NP_001063707.1); contains InterPro domain Anion-transporting ATPase; (InterPro:IPR003348)	F1
AT1G01910.4	313137	522.814	415.605	35	0.00048013	anion-transporting ATPase, putative; similar to anion-transporting ATPase family protein [Arabidopsis thaliana] (TAIR:AT5G60730.1); similar to arsenical pump-driving atpase [Aedes aegypti] (GB:EAT35519.1); similar to Os09g0521500 [Oryza sativa (japonica cultivar-group)] (GB:NP_001063707.1); contains InterPro domain Anion-transporting ATPase; (InterPro:IPR003348)	F1
AT1G01910.5	313243	544.034	449.118	33	0.00468686	unlisted protein	F1
AT1G01950.1	325403	595.261	534.421	68	0.0348854	armadillo/beta-catenin repeat family protein / kinesin motor family protein; similar to PAK (PHOSPHATIDIC ACID KINASE), microtubule motor [Arabidopsis thaliana] (TAIR:AT1G12430.1); similar to Os06g0137100 [Oryza sativa (japonica cultivar-group)] (GB:NP_001056731.1); similar to Os03g0152900 [Oryza sativa (japonica cultivar-group)] (GB:NP_001048996.1); similar to Kinesin motor domain containing pro…	F1
AT1G01950.3	325403	595.261	534.421	68	0.0348854	unlisted protein	F1
AT1G01960.1	330595	546.714	471.363	144	7.56446e-07	EDA10 (embryo sac development arrest 10); guanyl-nucleotide exchange factor; similar to guanine nucleotide exchange family protein [Arabidopsis thaliana] (TAIR:AT3G60860.1); similar to guanine nucleotide exchange family protein [Arabidopsis thaliana] (TAIR:AT4G35380.1); similar to guanine nucleotide exchange family protein [Arabidopsis thaliana] (TAIR:AT4G38200.1); similar to putative guanine nuc…	F1
AT1G01970.1	338306	476.726	423.498	46	0.0189839	pentatricopeptide (PPR) repeat-containing protein; similar to pentatricopeptide (PPR) repeat-containing protein [Arabidopsis thaliana] (TAIR:AT1G19525.1); similar to pentatricopeptide repeat protein [Physcomitrella patens] (GB:BAF34329.1); similar to Os07g0661900 [Oryza sativa (japonica cultivar-group)] (GB:NP_001060542.1); similar to Os02g0611400 [Oryza sativa (japonica cultivar-group)] (GB:NP_0…	F1
AT1G01980.1	340194	671.763	586.868	51	0.0112971	member of Reticuline oxidase-like family	F1
AT1G02010.1	347909	619.123	564.288	53	0.0411774	member of KEULE Gene Family	F1
AT1G02020.1	352643	566.114	441.989	61	0.018998	nitroreductase family protein; similar to hypothetical protein [Oryza sativa (japonica cultivar-group)] (GB:AAM93466.1); contains domain no description (G3D.3.40.109.10); contains domain NADH oxidase/flavin reductase (SSF55469)	F1
AT1G02020.2	352643	558.546	434.057	63	0.0119209	nitroreductase family protein; similar to hypothetical protein [Oryza sativa (japonica cultivar-group)] (GB:AAM93466.1); contains domain no description (G3D.3.40.109.10); contains domain NADH oxidase/flavin reductase (SSF55469)	F1
AT1G02030.1	355350	572.848	475.23	52	0.000804485	zinc finger (C2H2 type) family protein; similar to zinc finger (C2H2 type) family protein [Arabidopsis thaliana] (TAIR:AT3G60580.1); similar to Cys2/His2 zinc-finger transcription factor [Silene latifolia] (GB:AAY40249.1); contains InterPro domain Zinc finger, C2H2-type; (InterPro:IPR007087)	F1
AT1G02050.1	359129	1000.26	742.341	35	2.01952e-07	chalcone and stilbene synthase family protein; similar to chalcone and stilbene synthase family protein [Arabidopsis thaliana] (TAIR:AT4G00040.1); similar to Type III polyketide synthase [Medicago truncatula] (GB:ABE89004.1); contains InterPro domain Chalcone and stilbene synthases, N-terminal; (InterPro:IPR001099); contains InterPro domain Type III polyketide synthase; (InterPro:IPR011141); cont…	F1
AT1G02060.1	360940	526.706	425.167	60	0.00383953	pentatricopeptide (PPR) repeat-containing protein; similar to pentatricopeptide (PPR) repeat-containing protein [Arabidopsis thaliana] (TAIR:AT2G37230.1); similar to Os02g0110400 [Oryza sativa (japonica cultivar-group)] (GB:NP_001045649.1); similar to Os02g0121900 [Oryza sativa (japonica cultivar-group)] (GB:NP_001045722.1); similar to Pentatricopeptide repeat [Medicago truncatula] (GB:ABE84479.1…	F1
AT1G02120.1	395766	826.963	728.256	44	0.0144986	VAD1 (VASCULAR ASSOCIATED DEATH1); similar to C2 domain-containing protein / GRAM domain-containing protein [Arabidopsis thaliana] (TAIR:AT3G59660.1); similar to unnamed protein product [Ostreococcus tauri] (GB:CAL53388.1); contains InterPro domain GRAM; (InterPro:IPR004182)	F1
AT1G02145.1	404628	627.308	489.781	31	0.000722399	similar to sugar binding / transferase, transferring glycosyl groups [Arabidopsis thaliana] (TAIR:AT1G16900.1); similar to Os04g0544900 [Oryza sativa (japonica cultivar-group)] (GB:NP_001053463.1); similar to aspara (GB:NP_077010.1); similar to Aspara (GB:AAH98562.1); contains InterPro domain Alg9-like mannosyltransferase; (InterPro:IPR005599)	F1
AT1G02145.2	404628	608.018	478.879	27	0.00161692	similar to Os04g0544900 [Oryza sativa (japonica cultivar-group)] (GB:NP_001053463.1); similar to membrane protein SB87 precursor [Homo sapiens] (GB:AAM94900.1); similar to Aspara (GB:AAH98562.1); contains InterPro domain Alg9-like mannosyltransferase; (InterPro:IPR005599)	F1
AT1G02145.3	404628	627.308	489.781	31	0.000722399	similar to sugar binding / transferase, transferring glycosyl groups [Arabidopsis thaliana] (TAIR:AT1G16900.1); similar to Os04g0544900 [Oryza sativa (japonica cultivar-group)] (GB:NP_001053463.1); similar to aspara (GB:NP_077010.1); contains InterPro domain Alg9-like mannosyltransferase; (InterPro:IPR005599)	F1
AT1G02145.4	404628	592.16	460.823	33	0.000213753	unlisted protein	F1
AT1G02150.1	408644	740.993	573.608	50	0.000636906	pentatricopeptide (PPR) repeat-containing protein; similar to pentatricopeptide (PPR) repeat-containing protein [Arabidopsis thaliana] (TAIR:AT4G02820.1); similar to Tetratricopeptide-like helical [Medicago truncatula] (GB:ABD28679.1); similar to Os12g0527900 [Oryza sativa (japonica cultivar-group)] (GB:NP_001066910.1); similar to Os04g0544400 [Oryza sativa (japonica cultivar-group)] (GB:NP_00105…	F1
AT1G02160.1	410757	1162.16	871.567	10	0.0166214	similar to Os04g0665000 [Oryza sativa (japonica cultivar-group)] (GB:NP_001054174.1); contains InterPro domain CHCH; (InterPro:IPR010625)	F1
AT1G02160.2	410757	1150.23	885.257	14	0.00337976	similar to Os04g0665000 [Oryza sativa (japonica cultivar-group)] (GB:NP_001054174.1); contains InterPro domain CHCH; (InterPro:IPR010625)	F1
AT1G02170.1	411799	1339.62	1036.76	33	1.7665e-05	Metacaspase AtMCP1b. Arginine/lysine-specific cysteine protease activity. Induces apoptosis in yeast. Contains Pfam profile PF00656: ICE-like protease (caspase) p20 domain	F1
AT1G02180.1	413547	778.951	404.759	23	5.84626e-05	ferredoxin-related; similar to Os08g0459300 [Oryza sativa (japonica cultivar-group)] (GB:NP_001061973.1); similar to Os02g0834300 [Oryza sativa (japonica cultivar-group)] (GB:NP_001048640.1); contains domain PR-1-like (SSF55797)	F1
AT1G02190.1	415092	1176.33	855.45	54	5.66915e-07	CER1 protein, putative; similar to CER1 protein, putative [Arabidopsis thaliana] (TAIR:AT2G37700.1); similar to CER1 (ECERIFERUM 1) [Arabidopsis thaliana] (TAIR:AT1G02205.2); similar to Sterol desaturase [Medicago truncatula] (GB:ABD28316.1); similar to CER1 [Oryza sativa] (GB:AAD29719.1); similar to CER1 protein, putative, expressed [Oryza sativa (japonica cultivar-group)] (GB:ABG66132.1); conta…	F1
AT1G02190.2	415092	1168.22	849.301	53	8.34768e-07	CER1 protein, putative; similar to CER1 protein, putative [Arabidopsis thaliana] (TAIR:AT2G37700.1); similar to CER1 (ECERIFERUM 1) [Arabidopsis thaliana] (TAIR:AT1G02205.2); similar to Os02g0621300 [Oryza sativa (japonica cultivar-group)] (GB:NP_001047459.1); similar to Sterol desaturase [Medicago truncatula] (GB:ABD28316.1); similar to Os10g0471100 [Oryza sativa (japonica cultivar-group)] (GB:N…	F1
AT1G02205.1	418799	551.058	422.686	58	0.00322409	Expression of the CER1 gene associated with production of stem epicuticular wax and pollen fertility. Biochemical studies showed that cer1 mutants are blocked in the conversion of stem wax C30 aldehydes to C29 alkanes, and they also lack the secondary alcohols and ketones. These suggested the CER1 protein is a aldehyde decarbonylase.	F1
AT1G02205.2	418799	544.069	407.976	53	0.00274906	Expression of the CER1 gene associated with production of stem epicuticular wax and pollen fertility. Biochemical studies showed that cer1 mutants are blocked in the conversion of stem wax C30 aldehydes to C29 alkanes, and they also lack the secondary alcohols and ketones. These suggested the CER1 protein is a aldehyde decarbonylase.	F1
AT1G02280.1	448488	986.027	1118.24	26	0.0224306	Encodes a GTP-binding GTP-ase. Component of the chloroplast protein import machinery. Required for import of POR B into plastids. Toc33 phosphorylation may not play an important role in vivo.	As
AT1G02280.2	448488	949.272	1077.44	25	0.0313489	unlisted protein	As
AT1G02370.1	474518	576.501	419.009	47	0.00293996	pentatricopeptide (PPR) repeat-containing protein; similar to pentatricopeptide (PPR) repeat-containing protein [Arabidopsis thaliana] (TAIR:AT4G01990.1); similar to H0107B07.5 [Oryza sativa (indica cultivar-group)] (GB:CAH66166.1); similar to Os01g0301000 [Oryza sativa (japonica cultivar-group)] (GB:NP_001042820.1); similar to Os04g0320200 [Oryza sativa (japonica cultivar-group)] (GB:NP_00105245…	F1
AT1G02380.1	477031	329.864	221.424	34	0.0207741	similar to unknown protein [Arabidopsis thaliana] (TAIR:AT4G01960.1); similar to hypothetical protein MtrDRAFT_AC153352g19v1 [Medicago truncatula] (GB:ABE87668.1)	F1
AT1G02400.1	486822	405.216	346.065	34	0.00341678	Encodes a gibberellin 2-oxidase.	F1
AT1G02405.1	489983	370.498	448.319	14	0.0410235	proline-rich family protein; similar to proline-rich family protein [Arabidopsis thaliana] (TAIR:AT1G70990.1); similar to pherophorin [Volvox carteri f. nagariensis] (GB:BAC57890.1); contains domain PRICHEXTENSN (PR01217)	As
AT1G02440.1	496782	795.514	698.085	10	0.0371554	A member of ARF GTPase family. A thaliana has 21 members of this family, known to be essential for vesicle coating and uncoating and functions in GTP-binding. Gene encoding ADP-ribosylation factor and similar to other ARFs and ARF-like proteins.	F1
AT1G02540.1	534852	923.893	584.544	23	0.00347481	similar to hypothetical protein 17.t00039 [Entamoeba histolytica HM-1:IMSS] (GB:XP_656128.1)	F1
AT1G02550.1	536495	1259.03	1023.83	19	0.0276837	invertase/pectin methylesterase inhibitor family protein; similar to invertase/pectin methylesterase inhibitor family protein [Arabidopsis thaliana] (TAIR:AT2G47340.1); similar to Plant invertase/pectin methylesterase inhibitor family protein, expressed [Oryza sativa (japonica cultivar-group)] (GB:ABA95341.1); contains InterPro domain Plant invertase/pectin methylesterase inhibitor; (InterPro:IPR…	F1
AT1G02560.1	537874	648.447	491.222	31	0.000152263	One of several nuclear-encoded ClpPs (caseinolytic protease). Contains a highly conserved catalytic triad of Ser-type proteases (Ser-His-Asp). The name reflects nomenclature described in Adam et. al (2001).	F1
AT1G02690.1	584277	643.513	534.417	45	0.00316282	importin alpha-2 subunit, putative; similar to importin alpha-1 subunit, putative (IMPA4) [Arabidopsis thaliana] (TAIR:AT1G09270.2); similar to ATIMPALPHA3/MOS6, protein transporter [Arabidopsis thaliana] (TAIR:AT4G02150.1); similar to AT-IMP (Arabidopsis thaliana importin alpha), protein transporter [Arabidopsis thaliana] (TAIR:AT3G06720.2); similar to Importin subunit alpha (Karyopherin subunit…	F1
AT1G02690.2	584277	643.513	534.417	45	0.00316282	importin alpha-2 subunit, putative; similar to importin alpha-1 subunit, putative (IMPA4) [Arabidopsis thaliana] (TAIR:AT1G09270.2); similar to ATIMPALPHA3/MOS6, protein transporter [Arabidopsis thaliana] (TAIR:AT4G02150.1); similar to AT-IMP (Arabidopsis thaliana importin alpha), protein transporter [Arabidopsis thaliana] (TAIR:AT3G06720.2); similar to Importin subunit alpha (Karyopherin subunit…	F1
AT1G02790.1	610395	501.34	563.669	42	0.018296	encodes a exopolygalacturonase.	As
AT1G03010.1	693499	252.136	308.797	55	0.00237159	phototropic-responsive NPH3 family protein; similar to phototropic-responsive NPH3 family protein [Arabidopsis thaliana] (TAIR:AT2G47860.1); similar to Os03g0347700 [Oryza sativa (japonica cultivar-group)] (GB:NP_001050100.1); similar to transposon protein, putative, Mutator sub-class, expressed [Oryza sativa (japonica cultivar-group)] (GB:ABA91176.1); contains InterPro domain NPH3; (InterPro:IPR…	As
AT1G03106.1	748134	227.426	539.523	25	0.000180752	unknown protein	As
AT1G03120.1	752294	477.31	685.986	14	0.0189839	Atrab28 plays a role in the ion cell balance during late embryogenesis and germination.	As
AT1G03170.1	769637	413.349	460.65	28	0.0450475	similar to unknown protein [Arabidopsis thaliana] (TAIR:AT4G02810.1); similar to hypothetical protein 12 [Plantago major] (GB:CAJ34820.1)	As
AT1G03180.1	773442	515.956	645.184	24	0.0298934	similar to Os05g0251400 [Oryza sativa (japonica cultivar-group)] (GB:NP_001055029.1)	As
AT1G03250.1	793368	530.097	601.754	27	0.0258404	similar to At1g03250/F15K9_13 [Medicago truncatula] (GB:ABE77455.1); contains domain R3H domain (SSF82708)	As
AT1G03290.1	807399	626.831	435.142	46	0.0016308	similar to unknown protein [Arabidopsis thaliana] (TAIR:AT4G02880.1); similar to conserved hypothetical protein [Medicago truncatula] (GB:ABE77463.1); contains InterPro domain UBA-like; (InterPro:IPR009060)	F1
AT1G03300.1	811059	571.757	460.107	54	0.0013216	agenet domain-containing protein; similar to agenet domain-containing protein [Arabidopsis thaliana] (TAIR:AT2G47230.1); similar to agenet domain-containing protein [Arabidopsis thaliana] (TAIR:AT1G26540.1); similar to Agenet domain containing protein [Brassica oleracea] (GB:ABD65016.1); contains InterPro domain Agenet; (InterPro:IPR008395); contains InterPro domain Protein of unknown function DU…	F1
AT1G03370.1	826575	659.287	585.285	160	0.0305396	C2 domain-containing protein / GRAM domain-containing protein; similar to C2 domain-containing protein / GRAM domain-containing protein [Arabidopsis thaliana] (TAIR:AT5G50170.1); similar to protein binding / zinc ion binding [Arabidopsis thaliana] (TAIR:AT4G03000.2); similar to Os06g0297800 [Oryza sativa (japonica cultivar-group)] (GB:NP_001057439.1); similar to Os08g0492400 [Oryza sativa (japoni…	F1
AT1G03410.1	844461	725.081	481.6	69	0.000129952	2A6; similar to 2-oxoglutarate-dependent dioxygenase, putative [Arabidopsis thaliana] (TAIR:AT1G03400.1); similar to unknown [Prunus armeniaca] (GB:AAD38147.1); contains InterPro domain 2OG-Fe(II) oxygenase; (InterPro:IPR005123)	F1
AT1G03420.1	846700	772.17	538.627	27	8.21011e-05	Member of Sadhu non-coding retrotransposon family	F1
AT1G03430.1	847879	464.023	406.811	26	0.0435962	Encodes AHP5, one of the six Arabidopsis thaliana histidine phosphotransfer proteins (AHPs). AHPs function as redundant positive regulators of cytokinin signaling. Members of the AHP gene family include: AT3G21510 (AHP1), AT3G29350 (APH2), AT5G39340 (APH3), AT3G16360 (APH4), AT1G03430 (APH5) and AT1G80100 (APH6).	F1
AT1G03457.1	860799	720.195	446.515	39	0.00607664	RNA-binding protein, putative; similar to RNA-binding protein, putative [Arabidopsis thaliana] (TAIR:AT4G03110.1); similar to Os01g0938200 [Oryza sativa (japonica cultivar-group)] (GB:NP_001045340.1); similar to Os05g0373400 [Oryza sativa (japonica cultivar-group)] (GB:NP_001055367.1); similar to 'unknown protein, contains RNA recognition motif,PF00076' [Oryza sativa (japonica cultivar-group)] (G…	F1
AT1G03457.2	860799	752.357	463.738	39	0.00483361	RNA-binding protein, putative; similar to RNA-binding protein, putative [Arabidopsis thaliana] (TAIR:AT4G03110.1); similar to Os01g0938200 [Oryza sativa (japonica cultivar-group)] (GB:NP_001045340.1); similar to Os05g0373400 [Oryza sativa (japonica cultivar-group)] (GB:NP_001055367.1); similar to 'unknown protein, contains RNA recognition motif,PF00076' [Oryza sativa (japonica cultivar-group)] (G…	F1
AT1G03550.1	885640	752.904	661.012	28	0.0269365	secretory carrier membrane protein (SCAMP) family protein; similar to secretory carrier membrane protein (SCAMP) family protein [Arabidopsis thaliana] (TAIR:AT2G20840.1); similar to similarity to SCAMP37 [Pisum sativum] (GB:AAC82326.1); similar to Os01g0780500 [Oryza sativa (japonica cultivar-group)] (GB:NP_001044437.1); similar to Os07g0564600 [Oryza sativa (japonica cultivar-group)] (GB:NP_0010…	F1
AT1G03590.1	894263	532.176	474.323	44	0.0425087	protein phosphatase 2C family protein / PP2C family protein; similar to protein phosphatase 2C family protein / PP2C family protein [Arabidopsis thaliana] (TAIR:AT4G03415.1); similar to Protein phosphatase 2C-like [Medicago truncatula] (GB:ABE77622.1); contains InterPro domain Protein phosphatase 2C-like; (InterPro:IPR001932)	F1
AT1G03610.1	900899	613.155	541.072	44	0.0199686	similar to unknown protein [Arabidopsis thaliana] (TAIR:AT4G03420.1); similar to Os10g0494000 [Oryza sativa (japonica cultivar-group)] (GB:NP_001064942.1); similar to hypothetical protein [Oryza sativa (japonica cultivar-group)] (GB:AAP46235.1); contains InterPro domain Protein of unknown function DUF789; (InterPro:IPR008507)	F1
AT1G03730.1	930862	511.4	593.886	27	0.0171784	similar to unknown protein [Arabidopsis thaliana] (TAIR:AT4G03600.1); similar to expressed protein [Oryza sativa (japonica cultivar-group)] (GB:ABA97787.1)	As
AT1G03800.1	957271	858.836	963.991	20	0.032542	encodes a member of the ERF (ethylene response factor) subfamily B-1 of ERF/AP2 transcription factor family (ATERF-10). The protein contains one AP2 domain. There are 15 members in this subfamily including ATERF-3, ATERF-4, ATERF-7, and leafy petiole.	As
AT1G03870.1	982518	452.6	349.878	27	0.0138759	fasciclin-like arabinogalactan-protein 9 (Fla9)	F1
AT1G03880.1	985778	640.458	516.133	42	0.000901054	CRU2 (CRUCIFERIN 2); nutrient reservoir; Identical to 12S seed storage protein CRB precursor [Contains: 12S seed storage protein CRB alpha chain (12S seed storage protein CRB acidic chain); 12S seed storage protein CRB beta chain (12S seed storage protein CRB basic chain)] (CRB) [Arabidopsis Thaliana] (GB:P15456;GB:Q9SAW0); similar to CRA1 (CRUCIFERINA), nutrient reservoir [Arabidopsis thaliana] …	F1
AT1G03960.1	1013732	517.498	564.106	52	0.0097984	calcium-binding EF hand family protein; similar to calcium-binding EF hand family protein [Arabidopsis thaliana] (TAIR:AT5G28900.1); similar to calcium-binding EF hand family protein, putative / protein phosphatase 2A 62 kDa B'' regulatory subunit, putative [Arabidopsis thaliana] (TAIR:AT5G44090.1); similar to calcium-binding EF hand family protein [Arabidopsis thaliana] (TAIR:AT5G28850.2); simil…	As
AT1G03960.2	1013732	517.693	562.434	56	0.00877958	calcium-binding EF hand family protein; similar to calcium-binding EF hand family protein, putative / protein phosphatase 2A 62 kDa B'' regulatory subunit, putative [Arabidopsis thaliana] (TAIR:AT5G44090.1); similar to putative protein phosphatase 2A regulatory subunit [Oryza sativa (japonica cultivar-group)] (GB:AAK13162.1); similar to Os10g0476600 [Oryza sativa (japonica cultivar-group)] (GB:NP…	As
AT1G03982.1	1022279	291.743	217.022	33	0.0108465	similar to unknown protein [Arabidopsis thaliana] (TAIR:AT4G28556.1); similar to desiccation-associated protein [Lilium lon (GB:AAQ05795.1); contains InterPro domain PAK-box/P21-Rho-binding; (InterPro:IPR000095); contains InterPro domain Wiscott-Aldrich syndrome, C-terminal; (InterPro:IPR011026)	F1
AT1G04010.1	1031201	709.768	640.992	59	0.0356356	phosphatidylcholine-sterol O-acyltransferase; similar to ATPDAT (Arabidopsis thaliana phospholipid:diacylglycerol acyltransferase), phosphatidylcholine-sterol O-acyltransferase [Arabidopsis thaliana] (TAIR:AT5G13640.1); similar to phosphatidylcholine acyltransferase-like [Oryza sativa (japonica cultivar-group)] (GB:BAD21662.1); similar to putative sterol esterification protein [Citrus sinensis] (…	F1
AT1G04030.1	1040520	581.557	496.945	40	0.0240242	similar to unknown protein [Arabidopsis thaliana] (TAIR:AT5G44040.1); similar to At1g04030 [Coffea canephora] (GB:ABD93477.2); similar to Os04g0511700 [Oryza sativa (japonica cultivar-group)] (GB:NP_001053294.1); similar to OSIGBa0157K09-H0214G12.18 [Oryza sativa (indica cultivar-group)] (GB:CAH68007.1)	F1
AT1G04040.1	1042374	762.159	596.845	27	0.000211714	acid phosphatase class B family protein; similar to acid phosphatase class B family protein [Arabidopsis thaliana] (TAIR:AT5G44020.1); similar to Plant acid phosphatase [Medicago truncatula] (GB:ABE84853.1); contains InterPro domain Acid phosphatase (Class B); (InterPro:IPR005519); contains InterPro domain Plant acid phosphatase; (InterPro:IPR010028)	F1
AT1G04050.1	1045604	808.175	701.607	68	0.00389474	Encodes SUVR1, one of the four closely related Arabidopsis SUVR proteins that belong to the SU(VAR)3-9 subgroup of SET-domain proteins. Proteins containing the evolutionarily conserved SET domain are involved in regulation of eukaryotic gene expression and chromatin structure through their histone lysine methyltransferase (HMTase) activity. SUVR1, SUVR2 and SUVR4 proteins contain a novel domain a…	F1
AT1G04100.1	1059537	613.17	518.137	31	0.0369926	Auxin induced gene, IAA10 (IAA10).	F1
AT1G04200.1	1109517	369.21	399.896	61	0.0122255	similar to PREDICTED: similar to dymeclin [Rattus norve (GB:XP_001054727.1); similar to Os01g0773100 [Oryza sativa (japonica cultivar-group)] (GB:NP_001044398.1); contains domain SUBFAMILY NOT NAMED (PTHR12895:SF1); contains domain FAMILY NOT NAMED (PTHR12895)	As
AT1G04280.1	1143463	381.882	459.444	47	0.0420979	similar to unknown protein [Arabidopsis thaliana] (TAIR:AT1G06750.1); similar to conserved hypothetical protein [Medicago truncatula] (GB:ABE83056.1); contains domain no description (G3D.3.40.50.300); contains domain P-loop containing nucleoside triphosphate hydrolases (SSF52540)	As
AT1G04300.1	1148695	872.802	767.897	87	0.00245014	similar to meprin and TRAF homology domain-containing protein / MATH domain-containing protein [Arabidopsis thaliana] (TAIR:AT5G43560.2); similar to MATH domain, putative [Medicago truncatula] (GB:ABE87963.1); similar to Os12g0597100 [Oryza sativa (japonica cultivar-group)] (GB:NP_001067191.1); contains InterPro domain TRAF-like; (InterPro:IPR008974); contains InterPro domain MATH; (InterPro:IPR0…	F1
AT1G04300.2	1148695	886.034	786.917	94	0.00273935	similar to meprin and TRAF homology domain-containing protein / MATH domain-containing protein [Arabidopsis thaliana] (TAIR:AT5G43560.2); similar to MATH domain, putative [Medicago truncatula] (GB:ABE87963.1); contains InterPro domain TRAF-like; (InterPro:IPR008974); contains InterPro domain MATH; (InterPro:IPR002083); contains InterPro domain TRAF-type; (InterPro:IPR013322)	F1
AT1G04300.3	1148695	887.411	782.852	88	0.00299355	similar to meprin and TRAF homology domain-containing protein / MATH domain-containing protein [Arabidopsis thaliana] (TAIR:AT5G43560.2); similar to MATH domain, putative [Medicago truncatula] (GB:ABE87963.1); similar to Os12g0597100 [Oryza sativa (japonica cultivar-group)] (GB:NP_001067191.1); contains InterPro domain TRAF-like; (InterPro:IPR008974); contains InterPro domain MATH; (InterPro:IPR0…	F1
AT1G04370.1	1175202	348.643	573.546	11	0.0224146	encodes a member of the ERF (ethylene response factor) subfamily B-3 of ERF/AP2 transcription factor family. The protein contains one AP2 domain. There are 18 members in this subfamily including ATERF-1, ATERF-2, AND ATERF-5.	As
AT1G04380.1	1176932	465.747	303.101	34	0.0435285	encodes a protein similar to a 2-oxoglutarate-dependent dioxygenase	F1
AT1G04400.1	1185569	460.807	282.012	63	0.000215678	Blue light receptor mediating blue-light regulated cotyledon expansion and flowering time. Positive regulator of the flowering-time gene CONSTANS. This gene possesses a light-induced CNT2 N-terminal homodimerisation domain.Involved in blue-light induced stomatal opening. Involved in triggering chromatin decondensation.	F1
AT1G04400.2	1185569	480.436	293.566	58	0.00050199	Blue light receptor mediating blue-light regulated cotyledon expansion and flowering time. Positive regulator of the flowering-time gene CONSTANS. This gene possesses a light-induced CNT2 N-terminal homodimerisation domain.Involved in blue-light induced stomatal opening. Involved in triggering chromatin decondensation.	F1
AT1G04540.1	1237289	575.33	524.237	48	0.00894493	C2 domain-containing protein; similar to C2 domain-containing protein [Arabidopsis thaliana] (TAIR:AT2G33320.1); similar to C2 calcium/lipid-binding re (GB:ABE92950.1); contains InterPro domain C2; (InterPro:IPR000008); contains InterPro domain C2 calcium/lipid-binding region, CaLB; (InterPro:IPR008973)	F1
AT1G04580.1	1252127	586.568	592.453	104	0.0286314	Encodes aldehyde oxidase AAO4.	As
AT1G04635.1	1291349	504.814	341.879	17	0.0237495	EMB1687 (EMBRYO DEFECTIVE 1687); ribonuclease P; Identical to Probable ribonuclease P protein subunit 2 (EC 3.1.26.5) [Arabidopsis Thaliana] (GB:Q6AWV1;GB:O23021); similar to unknown protein [Oryza sativa (japonica cultivar-group)] (GB:AAV67833.1); similar to Os04g0295100 [Oryza sativa (japonica cultivar-group)] (GB:NP_001052398.1); similar to OSJNBa0041M21.1 [Oryza sativa (japonica cultivar-grou…	F1
AT1G04650.1	1294894	718.156	536.82	82	1.25375e-05	similar to hypothetical protein MtrDRAFT_AC161864g27v1 [Medicago truncatula] (GB:ABE86678.1)	F1
AT1G04700.1	1316261	637.428	582.542	101	0.00593301	protein kinase family protein; similar to protein kinase family protein [Arabidopsis thaliana] (TAIR:AT3G24720.1); similar to Octicosapeptide/Phox/Bem1p; Protein kinase [Medicago truncatula] (GB:ABE86676.1); similar to Os12g0594300 [Oryza sativa (japonica cultivar-group)] (GB:NP_001067178.1); contains InterPro domain Serine/threonine protein kinase; (InterPro:IPR002290); contains InterPro domain …	F1
AT1G04790.1	1345051	517.668	561.129	54	0.0474025	zinc finger (C3HC4-type RING finger) family protein; similar to zinc finger (C3HC4-type RING finger) family protein [Arabidopsis thaliana] (TAIR:AT3G55530.1); similar to hypothetical protein DDBDRAFT_0204786 [Dictyostelium discoideum AX4] (GB:XP_640074.1); similar to Os04g0511600 [Oryza sativa (japonica cultivar-group)] (GB:NP_001053293.1); contains InterPro domain Zinc finger, RING-type; (InterP…	As
AT1G04850.1	1365138	907.079	771.581	37	0.000145653	ubiquitin-associated (UBA)/TS-N domain-containing protein; similar to unknown protein [Arabidopsis thaliana] (TAIR:AT5G48690.1); similar to PUG; Zinc finger, C2H2-type; UBA-like [Medicago truncatula] (GB:ABE83604.1); contains InterPro domain UBA-like; (InterPro:IPR009060); contains InterPro domain PUG; (InterPro:IPR006567); contains InterPro domain Ubiquitin-associated; (InterPro:IPR000449)	F1
AT1G04860.1	1369080	625.275	532.936	91	0.00761193	Encodes a ubiquitin-specific protease.	F1
AT1G04880.1	1375989	489.087	554.1	36	0.0174258	high mobility group (HMG1/2) family protein / ARID/BRIGHT DNA-binding domain-containing protein; similar to high mobility group (HMG1/2) family protein / ARID/BRIGHT DNA-binding domain-containing protein [Arabidopsis thaliana] (TAIR:AT1G76110.1); similar to High mobility group proteins HMG1 and HMG2; AT-rich interaction re (GB:ABE91338.1); contains InterPro domain High mobility group box HMG1 and…	As
AT1G04970.2	1411927	615.671	658.586	33	0.0370224	lipid-binding serum glycoprotein family protein; similar to lipid-binding serum glycoprotein family protein [Arabidopsis thaliana] (TAIR:AT3G20270.2); similar to Os06g0309200 [Oryza sativa (japonica cultivar-group)] (GB:NP_001057479.1); similar to bactericidal permeability increasing protein/lipopolysaccharide binding protein variant a [Gadus morhua] (GB:AAM52335.1); similar to bactericidal perme…	As
AT1G05060.1	1451041	514.833	309.69	24	0.00884042	similar to conserved hypothetical protein [Medicago truncatula] (GB:ABE78856.1)	F1
AT1G05061.1	1453232	474.892	230.865	28	0.000405928	unlisted protein	F1
AT1G05135.1	1477505	1186.48	1455.1	34	4.30456e-05	pseudogene of unknown protein	As
AT1G05160.1	1487396	292.097	410.08	48	0.00388952	Encodes an ent-kaurenoic acid hydroxylase, a member of the CYP88A cytochrome p450 family.	As
AT1G05200.2	1504978	341.8	459.892	86	0.0297526	member of Putative ligand-gated ion channel subunit family	As
AT1G05280.1	1535597	419.582	512.285	38	0.0128609	fringe-related protein; similar to fringe-related protein [Arabidopsis thaliana] (TAIR:AT4G15240.1); similar to hypothetical protein [Trifolium pratense] (GB:BAE71200.1); contains InterPro domain Protein of unknown function DUF604; (InterPro:IPR006740)	As
AT1G05291.1	1541362	545.457	615.847	18	0.0358737	unlisted protein	As
AT1G05320.1	1553642	313.25	375.643	67	0.016556	similar to unknown protein [Arabidopsis thaliana] (TAIR:AT2G32240.1); similar to unnamed protein product [Candida glabrata] (GB:XP_445454.1); similar to OSIGBa0126B18.8 [Oryza sativa (indica cultivar-group)] (GB:CAH66915.1); similar to OSJNBa0008M17.5 [Oryza sativa (japonica cultivar-group)] (GB:CAE04334.2); contains domain MYOSIN HEAVY CHAIN-RELATED (PTHR23160)	As
AT1G05320.2	1553606	307.674	377.326	68	0.0114772	similar to unknown protein [Arabidopsis thaliana] (TAIR:AT2G32240.1); similar to unnamed protein product [Candida glabrata] (GB:XP_445454.1); similar to OSIGBa0126B18.8 [Oryza sativa (indica cultivar-group)] (GB:CAH66915.1); similar to OSJNBa0008M17.5 [Oryza sativa (japonica cultivar-group)] (GB:CAE04334.2); contains domain MYOSIN HEAVY CHAIN-RELATED (PTHR23160)	As
AT1G05320.3	1553642	311.254	369.026	68	0.0288358	similar to unknown protein [Arabidopsis thaliana] (TAIR:AT2G32240.1); similar to unnamed protein product [Candida glabrata] (GB:XP_445454.1); similar to OSIGBa0126B18.8 [Oryza sativa (indica cultivar-group)] (GB:CAH66915.1); similar to OSJNBa0008M17.5 [Oryza sativa (japonica cultivar-group)] (GB:CAE04334.2); contains domain MYOSIN HEAVY CHAIN-RELATED (PTHR23160)	As
AT1G05350.1	1560693	619.067	1028.49	35	0.000246893	thiF family protein; similar to SAE2 (SUMO-ACTIVATING ENZYME 2) [Arabidopsis thaliana] (TAIR:AT2G21470.2); similar to Os02g0506500 [Oryza sativa (japonica cultivar-group)] (GB:NP_001046919.1); similar to putative Ubiquitin activating enzyme [Oryza sativa (japonica cultivar-group)] (GB:BAD23175.1); contains InterPro domain NAD-binding site; (InterPro:IPR000205); contains InterPro domain Molybdenum…	As
AT1G05360.1	1564601	355.053	560.844	40	0.00010773	similar to unknown protein [Arabidopsis thaliana] (TAIR:AT4G14950.1); similar to conserved hypothetical protein [Medicago truncatula] (GB:ABE91712.1); contains domain VACUOLE MEMBRANE PROTEIN 1 (PTHR10281:SF1); contains domain MEMBRANE ASSOCIATED PROGESTERONE RECEPTOR-RELATED (PTHR10281)	As
AT1G05370.1	1569215	497.178	636.196	37	0.000393761	similar to unknown protein [Arabidopsis thaliana] (TAIR:AT3G22410.1); similar to Cellular retinaldehyde-binding/triple function, N-terminal [Medicago truncatula] (GB:ABE78877.1); similar to Os03g0219100 [Oryza sativa (japonica cultivar-group)] (GB:NP_001049398.1); similar to Os03g0724100 [Oryza sativa (japonica cultivar-group)] (GB:NP_001051120.1); contains InterPro domain Phosphatidylinositol tr…	As
AT1G05520.1	1630908	520.585	591.962	64	0.00365105	transport protein, putative; similar to transport protein, putative [Arabidopsis thaliana] (TAIR:AT4G14160.2); similar to transport protein, putative [Arabidopsis thaliana] (TAIR:AT2G21630.1); similar to transport protein, putative [Arabidopsis thaliana] (TAIR:AT3G23660.1); similar to At1g05520/T25N20_16 [Oryza sativa (japonica cultivar-group)] (GB:AAX96396.1); similar to Vesicle coat complex COP…	As
AT1G05630.1	1682320	643.443	559.163	102	6.53309e-05	Encodes an inositol polyphosphate 5-phosphatase with phosphatase activity toward only Ins(1,4,5)P3. Induced in response to ABA and wounding treatments. Expressed in young seedlings and flowers, while no transcripts were detectable in maturated roots, stems, and rosette leaves Modulates the development of cotyledon veins through its regulation of auxin homeostasis	F1
AT1G05630.2	1682462	610.496	536.318	93	0.00036325	Encodes an inositol polyphosphate 5-phosphatase with phosphatase activity toward only Ins(1,4,5)P3. Induced in response to ABA and wounding treatments. Expressed in young seedlings and flowers, while no transcripts were detectable in maturated roots, stems, and rosette leaves Modulates the development of cotyledon veins through its regulation of auxin homeostasis	F1
AT1G05640.1	1687437	653.786	526.285	52	0.000268858	ankyrin repeat family protein; similar to ankyrin repeat family protein [Arabidopsis thaliana] (TAIR:AT2G31820.1); similar to Os08g0542700 [Oryza sativa (japonica cultivar-group)] (GB:NP_001062394.1); similar to ankyrin-like protein [Oryza sativa (japonica cultivar-group)] (GB:BAD08980.1); similar to Os09g0518500 [Oryza sativa (japonica cultivar-group)] (GB:NP_001063687.1); contains InterPro doma…	F1
AT1G05960.1	1807999	467.986	405.64	84	0.000705566	binding; similar to cyclin-related [Arabidopsis thaliana] (TAIR:AT2G41830.1); similar to At1g05960/T21E18_20 [Medicago truncatula] (GB:ABE90589.1); similar to hypothetical protein MtrDRAFT_AC136506g30v1 [Medicago truncatula] (GB:ABE82339.1); similar to Os01g0898300 [Oryza sativa (japonica cultivar-group)] (GB:NP_001045092.1); contains InterPro domain Armadillo-like helical; (InterPro:IPR011989)	F1
AT1G05960.2	1807999	469.6	407.791	85	0.000747707	unlisted protein	F1
AT1G05970.1	1816065	472.327	401.172	21	0.032542	nucleotide binding; similar to hypothetical protein [Musa acuminata] (GB:AAR95999.1); contains InterPro domain Nucleotide-binding, alpha-beta plait; (InterPro:IPR012677)	F1
AT1G05970.2	1816065	472.327	401.172	21	0.032542	nucleotide binding; similar to hypothetical protein [Musa acuminata] (GB:AAR95999.1); contains InterPro domain Nucleotide-binding, alpha-beta plait; (InterPro:IPR012677)	F1
AT1G06000.1	1820342	561.026	420.644	42	1.43707e-06	encodes a flavonol-7-O-rhamnosyltransferase involved in the formation of rhamnosylated flavonols	F1
AT1G06149.1	1868989	608.079	546.142	74	0.00472273	unlisted protein	F1
AT1G06150.1	1868989	608.079	546.142	74	0.00472273	EMB1444 (EMBRYO DEFECTIVE 1444); transcription factor; similar to basic helix-loop-helix (bHLH) protein-related [Arabidopsis thaliana] (TAIR:AT2G31280.1); similar to Prf interactor 30137 [Lycopersicon esculentum] (GB:AAV80420.1); contains InterPro domain Helix-loop-helix DNA-binding; (InterPro:IPR011598); contains InterPro domain Basic helix-loop-helix dimerisation region bHLH; (InterPro:IPR00109…	F1
AT1G06170.1	1885031	474.004	534.486	39	0.0276537	basic helix-loop-helix (bHLH) family protein; similar to basic helix-loop-helix (bHLH) family protein [Arabidopsis thaliana] (TAIR:AT2G31220.1); similar to Os04g0599300 [Oryza sativa (japonica cultivar-group)] (GB:NP_001053749.1); similar to myc-like anthocyanin regulatory protein [Cornus cf. canadensis Xiang and Fan 20-1] (GB:AAS86284.1); similar to myc-like anthocyanin regulatory protein [Cornu…	As
AT1G06240.1	1911136	1313.5	1138.86	37	0.0218863	oxidoreductase/ transition metal ion binding; similar to oxidoreductase/ transition metal ion binding [Arabidopsis thaliana] (TAIR:AT5G04520.1); similar to unknown protein [Oryza sativa (japonica cultivar-group)] (GB:BAD73001.1); contains InterPro domain Ferritin/ribonucleotide reductase-like; (InterPro:IPR009078); contains InterPro domain Protein of unknown function DUF455; (InterPro:IPR007402)	F1
AT1G06250.1	1913261	870.32	764.056	38	0.00986428	lipase class 3 family protein; similar to lipase class 3 family protein [Arabidopsis thaliana] (TAIR:AT4G18550.1); similar to Ipomoea nil Pn47p (GB:AAB07724.1); similar to Os05g0574000 [Oryza sativa (japonica cultivar-group)] (GB:NP_001056386.1); similar to Os05g0574100 [Oryza sativa (japonica cultivar-group)] (GB:NP_001056387.1); contains InterPro domain Lipase, class 3; (InterPro:IPR002921)	F1
AT1G06265.1	1914950	655.126	557.494	55	0.00842079	Potential natural antisense gene, locus overlaps with AT1G06260	F1
AT1G06350.1	1935311	568.944	646.196	25	0.0102546	fatty acid desaturase family protein; Identical to Putative delta-9 desaturase-like 4 protein (EC 1.14.19.-) [Arabidopsis Thaliana] (GB:Q9LMI4); similar to fatty acid desaturase family protein [Arabidopsis thaliana] (TAIR:AT1G06360.1); similar to desaturase delta 9 [Picea glauca] (GB:AAM12238.1); contains InterPro domain Fatty acid desaturase, type 1; (InterPro:IPR001522); contains InterPro domai…	As
AT1G06390.1	1946790	703.892	599.816	37	0.027683	encodes a GSK3/shaggy-like protein kinase. Gene expression is induced by NaCl and ABA but not KCl, suggesting that this gene may be involved in response to osmotic stress.	F1
AT1G06390.2	1946826	735.028	606.555	35	0.0199985	encodes a GSK3/shaggy-like protein kinase. Gene expression is induced by NaCl and ABA but not KCl, suggesting that this gene may be involved in response to osmotic stress.	F1
AT1G06660.1	2037360	529.212	429.014	39	0.00920056	similar to unknown protein [Arabidopsis thaliana] (TAIR:AT2G30820.2); similar to hypothetical protein [Oryza sativa (japonica cultivar-group)] (GB:AAM19018.1)	F1
AT1G06700.1	2052488	672.283	580.534	38	0.0351403	serine/threonine protein kinase, putative; similar to serine/threonine protein kinase, putative [Arabidopsis thaliana] (TAIR:AT2G30740.1); similar to protein kinase Pti1 [Glycine max] (GB:AAO92595.1); contains InterPro domain Protein kinase-like; (InterPro:IPR011009); contains InterPro domain Protein kinase; (InterPro:IPR000719); contains InterPro domain Tyrosine protein kinase, active site; (Int…	F1
AT1G06700.2	2052488	616.246	540.827	45	0.031151	kinase; similar to serine/threonine protein kinase, putative [Arabidopsis thaliana] (TAIR:AT2G30740.1); similar to protein kinase Pti1 [Glycine max] (GB:AAO92595.1); contains InterPro domain Protein kinase-like; (InterPro:IPR011009); contains InterPro domain Protein kinase; (InterPro:IPR000719); contains InterPro domain Tyrosine protein kinase, active site; (InterPro:IPR008266); contains InterPro…	F1
AT1G06730.1	2067533	584.009	364.217	52	0.0110681	pfkB-type carbohydrate kinase family protein; similar to pfkB-type carbohydrate kinase family protein [Arabidopsis thaliana] (TAIR:AT3G59480.1); similar to Ribokinase (ISS) [Ostreococcus tauri] (GB:CAL55568.1); similar to Os03g0164700 [Oryza sativa (japonica cultivar-group)] (GB:NP_001049064.1); contains InterPro domain PfkB; (InterPro:IPR011611)	F1
AT1G06840.1	2097772	581.792	513.18	68	0.0254167	leucine-rich repeat transmembrane protein kinase, putative; similar to ATP binding / kinase/ protein serine/threonine kinase [Arabidopsis thaliana] (TAIR:AT5G01950.1); similar to leucine-rich repeat transmembrane protein kinase, putative [Arabidopsis thaliana] (TAIR:AT5G37450.1); similar to leucine-rich repeat transmembrane protein kinase, putative [Arabidopsis thaliana] (TAIR:AT3G53590.1); simil…	F1
AT1G06950.1	2130178	750.073	631.341	81	0.0109892	Encodes a protein thought to be a part of the translocon at the chloroplast inner envelope. Involved in protein import into the chloroplast and chloroplast biogenesis.	F1
AT1G07010.1	2152898	448.889	359.754	35	0.0125457	calcineurin-like phosphoesterase family protein; similar to calcineurin-like phosphoesterase family protein [Arabidopsis thaliana] (TAIR:AT1G18480.1); similar to putative protein-tyrosine-phosphatase [Oryza sativa (japonica cultivar-group)] (GB:AAM22720.1); contains InterPro domain Serine/threonine-specific protein phosphatase and bis(5-nucleosyl)-tetraphosphatase; (InterPro:IPR006186); contains …	F1
AT1G07010.2	2152862	454.283	364.146	36	0.00817841	unlisted protein	F1
AT1G07010.3	2152898	455.257	364.644	36	0.00817841	unlisted protein	F1
AT1G07180.1	2204346	566.681	684.21	41	0.0318561	Internal NAD(P)H dehydrogenase in mitochondria. The predicted protein sequence has high homology with other designated NAD(P)H DHs from microorganisms; the capacity for matrix NAD(P)H oxidation via the rotenone-insensitive pathway is significantly reduced in the Atndi1 mutant plant line; the in vitro translation product of AtNDI1 is imported into isolated mitochondria and located on the inside of…	As
AT1G07210.1	2215237	457.333	389.521	31	0.0261126	30S ribosomal protein S18 family; similar to Mitochondrial/chloroplast ribosomal protein S18 (ISS) [Ostreococcus tauri] (GB:CAL56850.1); similar to Os10g0500500 [Oryza sativa (japonica cultivar-group)] (GB:NP_001064980.1); similar to Ribosomal protein S18 [Psychroflexus torquis ATCC 700755] (GB:ZP_01257753.1); contains InterPro domain Ribosomal protein S18; (InterPro:IPR001648)	F1
AT1G07220.1	2216954	618.484	545.992	43	0.0440757	similar to unknown protein [Arabidopsis thaliana] (TAIR:AT5G23850.1); similar to OSIGBa0159I10.7 [Oryza sativa (indica cultivar-group)] (GB:CAH67462.1); similar to Os02g0642700 [Oryza sativa (japonica cultivar-group)] (GB:NP_001047557.1); similar to Lipopolysaccharide-modifying protein [Medicago truncatula] (GB:ABD33425.1); contains InterPro domain Lipopolysaccharide-modifying protein; (InterPro:…	F1
AT1G07230.1	2220261	417.741	559.309	52	0.0349663	phosphoesterase family protein; similar to phosphoesterase family protein [Arabidopsis thaliana] (TAIR:AT2G26870.1); similar to Os03g0826600 [Oryza sativa (japonica cultivar-group)] (GB:NP_001051765.1); similar to putative phospholipase [Oryza sativa] (GB:AAK82449.1); contains InterPro domain Phosphoesterase; (InterPro:IPR007312)	As
AT1G07240.1	2223692	533.551	389.359	48	1.02838e-06	UDP-glucoronosyl/UDP-glucosyl transferase family protein; similar to UDP-glucoronosyl/UDP-glucosyl transferase family protein [Arabidopsis thaliana] (TAIR:AT1G07250.1); similar to Chain A, Crystal Structure Of Medicago Truncatula Ugt71g1 Complexed With Udp-Glucose (GB:2ACW); contains InterPro domain UDP-glucuronosyl/UDP-glucosyltransferase; (InterPro:IPR002213)	F1
AT1G07250.1	2225917	659.453	520.166	44	1.78347e-07	UDP-glucoronosyl/UDP-glucosyl transferase family protein; similar to UDP-glucoronosyl/UDP-glucosyl transferase family protein [Arabidopsis thaliana] (TAIR:AT1G07260.1); similar to Chain A, Crystal Structure Of Medicago Truncatula Ugt71g1 (GB:2ACV); similar to Chain A, Crystal Structure Of Medicago Truncatula Ugt71g1 Complexed With Udp-Glucose (GB:2ACW); contains InterPro domain UDP-glucuronosyl/U…	F1
AT1G07330.1	2251135	487.95	233.542	54	0.000122073	similar to unknown protein [Arabidopsis thaliana] (TAIR:AT2G29620.1); similar to H+-transporting two-sector ATPase, alpha/beta subunit, central re (GB:ABE91554.1); similar to hypothetical protein [Glycine max] (GB:BAB41198.1)	F1
AT1G07370.1	2263170	694.155	614.955	27	0.0399267	Encodes putative proliferating cell nuclear antigen involved in cell cycle regulation.	F1
AT1G07440.2	2286175	531.528	590.621	32	0.0262139	oxidoreductase; Identical to Putative tropinone reductase homolog At1g07440 (EC 1.1.1.-) [Arabidopsis Thaliana] (GB:Q9ASX2;GB:Q9LNW5); similar to short-chain dehydrogenase/reductase (SDR) family protein [Arabidopsis thaliana] (TAIR:AT2G29340.1); similar to Os03g0269100 [Oryza sativa (japonica cultivar-group)] (GB:NP_001049677.1); similar to Tropinone reductase, putative, expressed [Oryza sativa (…	As
AT1G07520.1	2309577	951.965	846.811	61	0.00275544	scarecrow transcription factor family protein; similar to scarecrow transcription factor family protein [Arabidopsis thaliana] (TAIR:AT2G29060.1); similar to SCARECROW-like protein [Lilium lon (GB:BAC77269.2); contains InterPro domain GRAS transcription factor; (InterPro:IPR005202)	F1
AT1G07530.1	2313600	763.1	641.198	75	6.40858e-06	scarecrow-like transcription factor 14 (SCL14); similar to scarecrow transcription factor family protein [Arabidopsis thaliana] (TAIR:AT2G29060.1); similar to SCARECROW-like protein [Lilium lon (GB:BAC77269.2); contains InterPro domain GRAS transcription factor; (InterPro:IPR005202)	F1
AT1G07540.1	2318458	542.201	352.804	45	0.0025715	Arabidopsis thaliana telomere-binding protein, putative (At1g07540)	F1
AT1G07590.1	2336581	632.214	566.971	58	0.0476654	pentatricopeptide (PPR) repeat-containing protein; similar to DNA-binding protein, putative [Arabidopsis thaliana] (TAIR:AT1G80270.3); similar to DNA-binding protein [Triticum aestivum] (GB:AAF32491.1); contains InterPro domain Pentatricopeptide repeat; (InterPro:IPR002885); contains InterPro domain Protein prenyltransferase; (InterPro:IPR008940); contains InterPro domain Tetratricopeptide-like h…	F1
AT1G07810.1	2416272	954.545	855.697	58	0.00605098	Encodes an ER-type Ca2+-pumping ATPase.	F1
AT1G07830.1	2422252	936.547	682.234	21	0.0113777	ribosomal protein L29 family protein; similar to Mitochondrial/chloroplast ribosomal protein L4/L29 (ISS) [Ostreococcus tauri] (GB:CAL53798.1); similar to Os06g0128500 [Oryza sativa (japonica cultivar-group)] (GB:NP_001056673.1); contains InterPro domain Ribosomal protein L47, mitochondrial; (InterPro:IPR010729); contains InterPro domain Ribosomal protein L29; (InterPro:IPR001854)	F1
AT1G07840.1	2424081	685.191	583.527	30	0.0103414	leucine zipper factor-related; similar to Sas10/U3 ribonucleoprotein (Utp) family protein [Arabidopsis thaliana] (TAIR:AT2G43650.1); similar to neuroguidin isoform 1 [Homo sapiens] (GB:NP_001036100.1); similar to PREDICTED: neuroguidin isoform 5 [Pan troglodytes] (GB:XP_001163084.1); similar to Os01g0911000 [Oryza sativa (japonica cultivar-group)] (GB:NP_001045157.1); contains InterPro domain Sas…	F1
AT1G07840.2	2424081	720.222	604.155	33	0.00297335	leucine zipper factor-related; similar to Sas10/U3 ribonucleoprotein (Utp) family protein [Arabidopsis thaliana] (TAIR:AT2G43650.1); similar to neuroguidin isoform 1 [Homo sapiens] (GB:NP_001036100.1); similar to PREDICTED: neuroguidin isoform 5 [Pan troglodytes] (GB:XP_001163084.1); similar to Os01g0911000 [Oryza sativa (japonica cultivar-group)] (GB:NP_001045157.1); contains InterPro domain Sas…	F1
AT1G07840.3	2424081	666.901	562.017	33	0.00763903	leucine zipper factor-related; similar to Sas10/U3 ribonucleoprotein (Utp) family protein [Arabidopsis thaliana] (TAIR:AT2G43650.1); similar to Disrupter of silencing SAS10 (ISS) [Ostreococcus tauri] (GB:CAL52517.1); similar to Os01g0911000 [Oryza sativa (japonica cultivar-group)] (GB:NP_001045157.1); contains InterPro domain Sas10/Utp3; (InterPro:IPR007146)	F1
AT1G07850.1	2426771	983.977	797.831	42	3.73437e-05	fringe-related protein; similar to fringe-related protein [Arabidopsis thaliana] (TAIR:AT4G23490.1); similar to Protein of unknown function DUF604 [Medicago truncatula] (GB:ABE81721.1); contains InterPro domain Protein of unknown function DUF604; (InterPro:IPR006740)	F1
AT1G07960.1	2467179	702.151	593.779	18	0.0282106	Encodes a protein disulfide isomerase-like (PDIL) protein, a member of a multigene family within the thioredoxin (TRX) superfamily.	F1
AT1G07960.2	2467212	518.043	451.078	29	0.0105621	Encodes a protein disulfide isomerase-like (PDIL) protein, a member of a multigene family within the thioredoxin (TRX) superfamily.	F1
AT1G07960.3	2467179	637.078	546.001	19	0.0429497	Encodes a protein disulfide isomerase-like (PDIL) protein, a member of a multigene family within the thioredoxin (TRX) superfamily.	F1
AT1G07970.1	2469309	866.021	647.263	62	6.13456e-06	similar to MGC83764 protein [Xenopus laevis] (GB:AAH76809.1); similar to Os03g0288800 [Oryza sativa (japonica cultivar-group)] (GB:NP_001049788.1); contains domain FAMILY NOT NAMED (PTHR21780); contains domain gb def: T6D22.6 (PTHR21780:SF1)	F1
AT1G08040.2	2495368	1127.77	967.418	31	0.0320098	similar to unknown protein [Arabidopsis thaliana] (TAIR:AT2G28310.2); similar to Protein of unknown function DUF707 [Medicago truncatula] (GB:ABE91787.1); contains InterPro domain Protein of unknown function DUF707; (InterPro:IPR007877)	F1
AT1G08050.1	2498844	757.038	597.355	63	0.0310721	zinc finger (C3HC4-type RING finger) family protein; similar to zinc finger (C3HC4-type RING finger) family protein [Arabidopsis thaliana] (TAIR:AT5G60710.1); similar to Os02g0806700 [Oryza sativa (japonica cultivar-group)] (GB:NP_001048450.1); similar to Hypothetical protein protein containing a von Willebrand factor type A domain [Oryza sativa] (GB:AAK98695.1); contains InterPro domain von Will…	F1
AT1G08100.1	2527194	696.829	537.947	39	0.00194047	Encodes a high-affinity nitrate transporter.	F1
AT1G08350.2	2632814	880.22	791.452	51	0.0400241	endomembrane protein 70 family protein; similar to transporter [Arabidopsis thaliana] (TAIR:AT5G37310.1); similar to Putative endosomal protein [Oryza sativa (japonica cultivar-group)] (GB:AAK52585.1); similar to Os10g0112600 [Oryza sativa (japonica cultivar-group)] (GB:NP_001064040.1); similar to Os03g0237000 [Oryza sativa (japonica cultivar-group)] (GB:NP_001049492.1); contains InterPro domain …	F1
AT1G08460.1	2672465	505.311	594.274	36	0.0325357	HDA08 (histone deacetylase 8); histone deacetylase; similar to HDA15 (histone deacetylase 15), histone deacetylase [Arabidopsis thaliana] (TAIR:AT3G18520.2); similar to Histone deacetylase superfamily [Medicago truncatula] (GB:ABD32780.1); contains InterPro domain Histone deacetylase superfamily; (InterPro:IPR000286)	As
AT1G08540.1	2703355	441.644	628.061	49	0.000491097	Subunit of chloroplast RNA polymerase, confers the ability to recognize promoter sequences on the core enzyme	As
AT1G08600.1	2724563	590.895	637.47	110	0.0279744	ATRX/CHR20; ATP binding / DNA binding / helicase; similar to ATRAD54/CHR25 (ARABIDOPSIS HOMOLOG OF RAD54), ATP binding / DNA binding / helicase [Arabidopsis thaliana] (TAIR:AT3G19210.1); similar to Os10g0457700 [Oryza sativa (japonica cultivar-group)] (GB:NP_001064765.1); similar to SNF2 domain-containing protein, putative, expressed [Oryza sativa (japonica cultivar-group)] (GB:ABB47753.2); simil…	As
AT1G08610.1	2733796	801.371	899.185	46	0.0347149	pentatricopeptide (PPR) repeat-containing protein; similar to pentatricopeptide (PPR) repeat-containing protein [Arabidopsis thaliana] (TAIR:AT1G09900.1); similar to Os10g0476900 [Oryza sativa (japonica cultivar-group)] (GB:NP_001064852.1); similar to putative pentatricopeptide (PPR) repeat-containing protein [Oryza sativa (japonica cultivar-group)] (GB:BAD15828.1); contains InterPro domain Penta…	As
AT1G08630.1	2743761	557.285	649.938	37	0.0431987	Encodes a threonine aldolase, involved in threonine degradation to glycine. Primarily expressed in seeds and seedlings.	As
AT1G08660.1	2757052	909.893	688.658	37	0.0462407	glycosyl transferase family 29 protein / sialyltransferase family protein; similar to glycosyl transferase family 29 protein / sialyltransferase family protein [Arabidopsis thaliana] (TAIR:AT3G48820.1); similar to sialyltransferase like protein [Aquile (GB:CAJ44461.1); similar to sialyltransferase-like protein [Solanum lycopersicum] (GB:CAJ15147.2); similar to sialyltransferase-like protein [Sola…	F1
AT1G08680.1	2762615	665.943	389.316	66	0.000805666	A member of ARF GAP domain (AGD), A thaliana has 15 members, grouped into four classes. AGD14 belongs to the class 4, together with AGD15.	F1
AT1G08680.2	2762615	665.943	389.316	66	0.000805666	A member of ARF GAP domain (AGD), A thaliana has 15 members, grouped into four classes. AGD14 belongs to the class 4, together with AGD15.	F1
AT1G08680.3	2762615	644.274	377.864	62	0.00175036	A member of ARF GAP domain (AGD), A thaliana has 15 members, grouped into four classes. AGD14 belongs to the class 4, together with AGD15.	F1
AT1G08820.1	2821571	728.607	523.293	39	0.00039906	Encodes VAP33-like protein that interacts with cowpea mosaic virus protein 60K. Is a SNARE-like protein that may be involved in vesicular transport to or from the ER.	F1
AT1G08820.2	2821571	683.953	482.296	37	0.000293516	Encodes VAP33-like protein that interacts with cowpea mosaic virus protein 60K. Is a SNARE-like protein that may be involved in vesicular transport to or from the ER.	F1
AT1G08880.1	2846969	602.027	694.75	17	0.0203679	histone H2A, putative; Identical to Probable histone H2AXb (HTA3) [Arabidopsis Thaliana] (GB:Q9S9K7); Identical to Probable histone H2AXa (HTA5) [Arabidopsis Thaliana] (GB:O04848;GB:Q8LAC0); similar to histone H2A, putative [Arabidopsis thaliana] (TAIR:AT1G54690.1); similar to Histone H2AX (GB:O65759); contains InterPro domain Histone-fold; (InterPro:IPR009072); contains InterPro domain Histone c…	As
AT1G08900.1	2852481	375.191	236.517	28	0.0321388	carbohydrate transporter; Identical to Sugar transporter ERD6-like 2 (Sugar transporter-like protein 3) (SUGTL3) [Arabidopsis Thaliana] (GB:Q4F7G0;GB:O04040;GB:Q94F32;GB:Q9SCW8); similar to sugar transporter family protein [Arabidopsis thaliana] (TAIR:AT1G08890.1); similar to Os03g0363600 [Oryza sativa (japonica cultivar-group)] (GB:NP_001050166.1); similar to putative sugar transporter [Solanum …	F1
AT1G08900.2	2852481	375.191	236.517	28	0.0321388	Identical to Sugar transporter ERD6-like 2 (Sugar transporter-like protein 3) (SUGTL3) [Arabidopsis Thaliana] (GB:Q4F7G0;GB:O04040;GB:Q94F32;GB:Q9SCW8); similar to sugar transporter family protein [Arabidopsis thaliana] (TAIR:AT1G08890.1); similar to Os03g0363600 [Oryza sativa (japonica cultivar-group)] (GB:NP_001050166.1); similar to putative sugar transporter [Solanum lycopersicum] (GB:CAC00697…	F1
AT1G08900.3	2852481	375.191	236.517	28	0.0321388	Identical to Sugar transporter ERD6-like 2 (Sugar transporter-like protein 3) (SUGTL3) [Arabidopsis Thaliana] (GB:Q4F7G0;GB:O04040;GB:Q94F32;GB:Q9SCW8); similar to sugar transporter family protein [Arabidopsis thaliana] (TAIR:AT1G08890.1); similar to Os03g0363600 [Oryza sativa (japonica cultivar-group)] (GB:NP_001050166.1); similar to putative sugar transporter [Solanum lycopersicum] (GB:CAC00697…	F1
AT1G08910.1	2856441	846.88	868.027	67	0.0256304	EMB3001 (EMBRYO DEFECTIVE 3001); zinc ion binding; similar to zinc ion binding [Arabidopsis thaliana] (TAIR:AT5G41580.1); similar to transcription factor [Vicia faba var. minor] (GB:CAA66482.1); contains InterPro domain Zinc finger, MIZ-type; (InterPro:IPR004181)	As
AT1G08920.1	2867280	565.282	376.948	41	5.87074e-06	sugar transporter, putative; Identical to Sugar transporter ERD6-like 3 (Sugar transporter-like protein 2) (SUGTL2) [Arabidopsis Thaliana] (GB:Q94KE0;GB:O04037;GB:Q9SCW9); similar to ERD6 (EARLY RESPONSE TO DEHYDRATION 6), carbohydrate transporter/ sugar porter [Arabidopsis thaliana] (TAIR:AT1G08930.2); similar to putative sugar transporter [Solanum lycopersicum] (GB:CAC00697.2); contains InterPr…	F1
AT1G08920.2	2867280	579.101	383.411	42	3.20935e-06	sugar transporter, putative; Identical to Sugar transporter ERD6-like 3 (Sugar transporter-like protein 2) (SUGTL2) [Arabidopsis Thaliana] (GB:Q94KE0;GB:O04037;GB:Q9SCW9); similar to ERD6 (EARLY RESPONSE TO DEHYDRATION 6), carbohydrate transporter/ sugar porter [Arabidopsis thaliana] (TAIR:AT1G08930.2); similar to putative sugar transporter [Solanum lycopersicum] (GB:CAC00697.2); contains InterPr…	F1
AT1G08920.3	2867280	588.142	397.142	33	2.2957e-05	carbohydrate transporter/ sugar porter; similar to ERD6 (EARLY RESPONSE TO DEHYDRATION 6), carbohydrate transporter/ sugar porter [Arabidopsis thaliana] (TAIR:AT1G08930.2); similar to putative sugar transporter [Solanum lycopersicum] (GB:CAC00697.2); contains InterPro domain Sugar transporter; (InterPro:IPR003663); contains InterPro domain Sugar transporter superfamily; (InterPro:IPR005829); cont…	F1
AT1G08930.1	2873482	489.732	422.709	38	0.0201526	encodes a putative sucrose transporter whose gene expression is induced by dehydration and cold.	F1
AT1G08930.2	2873482	518.13	444.24	37	0.0170743	encodes a putative sucrose transporter whose gene expression is induced by dehydration and cold.	F1
AT1G09010.1	2895202	727.892	791.45	74	0.0253263	glycoside hydrolase family 2 protein; Identical to Mannosylglycoprotein endo-beta-mannosidase (EC 3.2.1.152) (Endo-beta- mannosidase) (AtEBM) [Contains: Mannosylglycoprotein endo-beta- mannosidase 31 kDa subunit; Mannosylglycoprotein endo-beta-mannosidase 28 kDa subunit; Mannosylglycoprotein endo-beta-mannosidase 42 kDa subunit] (EBM) [Arabidopsis Thaliana] (GB:Q75W54;GB:O04029); similar to endo-…	As
AT1G09090.1	2932748	484.56	533.599	68	0.0288358	ATRBOHB (RESPIRATORY BURST OXIDASE HOMOLOG B); FAD binding / calcium ion binding / iron ion binding / oxidoreductase; similar to RBOHD (RESPIRATORY BURST OXIDASE PROTEIN D) [Arabidopsis thaliana] (TAIR:AT5G47910.1); similar to ATRBOHA (RESPIRATORY BURST OXIDASE HOMOLOG A), FAD binding / calcium ion binding / iron ion binding / oxidoreductase [Arabidopsis thaliana] (TAIR:AT5G07390.1); similar to R…	As
AT1G09090.2	2932748	545.661	590.546	65	0.0433455	ATRBOHB (RESPIRATORY BURST OXIDASE HOMOLOG B); FAD binding / calcium ion binding / iron ion binding / oxidoreductase; similar to RBOHD (RESPIRATORY BURST OXIDASE PROTEIN D) [Arabidopsis thaliana] (TAIR:AT5G47910.1); similar to ATRBOHA (RESPIRATORY BURST OXIDASE HOMOLOG A), FAD binding / calcium ion binding / iron ion binding / oxidoreductase [Arabidopsis thaliana] (TAIR:AT5G07390.1); similar to R…	As
AT1G09140.1	2942594	664.394	821.384	26	0.0015951	Encodes a serine-arginine rich RNA binding protein involved in regulation of splicing (including splicing of itself). Exists as 3 alternative spliced forms that are differentially expressed.	As
AT1G09140.2	2942594	610.581	783.57	35	3.7204e-05	Encodes a serine-arginine rich RNA binding protein involved in regulation of splicing (including splicing of itself). Exists as 3 alternative spliced forms that are differentially expressed.	As
AT1G09155.1	2949709	409.754	493.837	29	0.00308744	ATPP2-B15 (Phloem protein 2-B15); similar to ATPP2-B13 (Phloem protein 2-B13) [Arabidopsis thaliana] (TAIR:AT1G56240.1); similar to Cyclin-like F-box [Medicago truncatula] (GB:ABE85685.1); contains domain no description (G3D.1.20.58.140); contains domain F-box domain (SSF81383)	As
AT1G09157.1	2951666	1061.05	1476.22	18	0.0141947	similar to unknown protein [Arabidopsis thaliana] (TAIR:AT5G39650.1); similar to 52O08_3 [Brassica rapa subsp. pekinensis] (GB:AAZ67548.1); contains InterPro domain Protein of unknown function DUF679; (InterPro:IPR007770)	As
AT1G09195.1	2967961	598.433	530.284	39	0.0318716	unlisted protein	F1
AT1G09240.1	2984892	636.769	696.483	33	0.0258404	nicotianamine synthase, putative; Identical to Nicotianamine synthase 3 (EC 2.5.1.43) (S-adenosyl-L-methionine:S- adenosyl-L-methionine:S-adenosyl-methionine 3-amino-3- carboxypropyltransferase 3) (AtNAS3) (NAS3) [Arabidopsis Thaliana] (GB:O80483); similar to nicotianamine synthase, putative [Arabidopsis thaliana] (TAIR:AT1G56430.1); similar to nicotianamine synthase [Thlaspi caerulescens] (GB:CA…	As
AT1G09270.1	2994390	562.297	662.312	52	0.0219996	importin alpha-1 subunit, putative (IMPA4); similar to importin alpha-2 subunit, putative [Arabidopsis thaliana] (TAIR:AT1G02690.1); similar to ATIMPALPHA3/MOS6, protein transporter [Arabidopsis thaliana] (TAIR:AT4G02150.1); similar to AT-IMP (Arabidopsis thaliana importin alpha), protein transporter [Arabidopsis thaliana] (TAIR:AT3G06720.2); similar to putative importin alpha [Trifolium pratense…	As
AT1G09270.2	2994390	587.246	685.055	49	0.0399985	importin alpha-1 subunit, putative (IMPA4); similar to importin alpha-2 subunit, putative [Arabidopsis thaliana] (TAIR:AT1G02690.1); similar to ATIMPALPHA3/MOS6, protein transporter [Arabidopsis thaliana] (TAIR:AT4G02150.1); similar to AT-IMP (Arabidopsis thaliana importin alpha), protein transporter [Arabidopsis thaliana] (TAIR:AT3G06720.2); similar to putative importin alpha [Trifolium pratense…	As
AT1G09270.3	2994427	553.726	650.197	51	0.0297767	protein transporter; similar to importin alpha-2 subunit, putative [Arabidopsis thaliana] (TAIR:AT1G02690.1); similar to ATIMPALPHA3/MOS6, protein transporter [Arabidopsis thaliana] (TAIR:AT4G02150.1); similar to AT-IMP (Arabidopsis thaliana importin alpha), protein transporter [Arabidopsis thaliana] (TAIR:AT3G06720.2); similar to importin alpha 1-like [Solanum tuberosum] (GB:ABB55384.1); similar…	As
AT1G09486.1	3062556	195.462	29.4548	14	0.0410235	pseudogene, 60S ribosomal protein L21 (RPL21B), temporary automated functional assignment; blastp match of 67% identity and 2.0e-52 P-value to GP|3885884|gb|AAC78102.1||AF093630 60S ribosomal protein L21 {Oryza sativa}	F1
AT1G09490.1	3064127	249.665	327.989	26	0.0167564	similar to Eucalyptus gunnii alcohol dehydrogenase of unknown physiological function (GI:1143445), Vigna unguiculata (gi:1854445), NOT a cinnamyl-alcohol dehydrogenase; Location of EST gb:H37170, gb:H77227 and gb:AA605565	As
AT1G09530.1	3076604	268.125	412.958	49	0.00290188	Transcription factor interacting with photoreceptors phyA and phyB. Forms a ternary complex in vitro with G-box element of the promoters of LHY, CCA1. Acts as a negative regulator of phyB signalling. It degrades rapidly after irradiation of dark grown seedlings in a process controlled by phytochromes. Does not play a significant role in controlling light input and function of the circadian clockw…	As
AT1G09530.2	3076604	263.436	402.415	51	0.00409109	Transcription factor interacting with photoreceptors phyA and phyB. Forms a ternary complex in vitro with G-box element of the promoters of LHY, CCA1. Acts as a negative regulator of phyB signalling. It degrades rapidly after irradiation of dark grown seedlings in a process controlled by phytochromes. Does not play a significant role in controlling light input and function of the circadian clockw…	As
AT1G09570.1	3095274	567.737	489.518	104	1.19264e-05	Light-labile cytoplasmic red/far-red light photoreceptor involved in the regulation of photomorphogenesis. It exists in two inter-convertible forms: Pr and Pfr (active) and functions as a dimer.The N terminus carries a single tetrapyrrole chromophore, and the C terminus is involved in dimerization. It is the sole photoreceptor mediating the FR high irradiance response (HIR). Major regulator in re…	F1
AT1G09570.2	3095274	581.765	504.486	101	1.60406e-05	unlisted protein	F1
AT1G09625.1	3117159	353.833	125.023	11	0.0224146	unknown protein	F1
AT1G09890.1	3214240	328.624	537.792	45	0.000400517	lyase; similar to lyase [Arabidopsis thaliana] (TAIR:AT1G09910.1); similar to Os08g0554100 [Oryza sativa (japonica cultivar-group)] (GB:NP_001062464.1); similar to putative MYST1 [Oryza sativa (japonica cultivar-group)] (GB:BAD10227.1); contains InterPro domain Rhamnogalacturonate lyase; (InterPro:IPR010325)	As
AT1G09900.1	3218141	327.799	507.506	49	0.0331033	pentatricopeptide (PPR) repeat-containing protein; similar to pentatricopeptide (PPR) repeat-containing protein [Arabidopsis thaliana] (TAIR:AT3G04760.1); similar to putative pentatricopeptide (PPR) repeat-containing protein [Oryza sativa (japonica cultivar-group)] (GB:BAD15828.1); contains InterPro domain Pentatricopeptide repeat; (InterPro:IPR002885); contains InterPro domain Protein prenyltran…	As
AT1G09930.1	3227491	540.897	796.18	57	8.06419e-05	oligopeptide transporter	As
AT1G09932.1	3230477	242.719	517.245	23	0.00056109	phosphoglycerate/bisphosphoglycerate mutase-related; similar to phosphoglycerate/bisphosphoglycerate mutase family protein [Arabidopsis thaliana] (TAIR:AT2G17280.2); similar to phosphoglycerate mutase-like protein [Glycine max] (GB:AAG38144.1); contains InterPro domain Phosphoglycerate mutase; (InterPro:IPR013078)	As
AT1G09932.2	3230477	256.481	514.267	25	0.000878931	phosphoglycerate/bisphosphoglycerate mutase-related; similar to phosphoglycerate/bisphosphoglycerate mutase family protein [Arabidopsis thaliana] (TAIR:AT2G17280.2); similar to phosphoglycerate mutase-like protein [Glycine max] (GB:AAG38144.1); contains InterPro domain Phosphoglycerate mutase; (InterPro:IPR013078)	As
AT1G09940.1	3237003	320.335	537.349	54	0.00313513	Encodes glutamyl-tRNA reductase. Involved in heme biosynthesis in non-photosynthetic tissues and induced by oxidative stress in photosynthetic tissues to supply heme for defensive hemoproteins	As
AT1G09950.1	3240625	476.607	561.512	27	0.00945886	transcription factor-related; similar to ZW2 [Arabidopsis thaliana] (TAIR:AT1G58330.1); similar to tumor-related protein, putative [Medicago truncatula] (GB:ABE86163.1)	As
AT1G09960.1	3244213	401.619	529.226	51	0.00742809	low affinity (10mM) sucrose transporter in sieve elements (phloem)	As
AT1G09970.1	3252255	311.242	466.678	90	0.000328747	leucine-rich repeat transmembrane protein kinase, putative; similar to IKU2 (HAIKU2), ATP binding / protein kinase [Arabidopsis thaliana] (TAIR:AT3G19700.1); similar to leucine-rich repeat transmembrane protein kinase, putative [Arabidopsis thaliana] (TAIR:AT5G49660.1); similar to HSL1 (HAESA-LIKE 1), ATP binding / kinase/ protein serine/threonine kinase [Arabidopsis thaliana] (TAIR:AT1G28440.1);…	As
AT1G09970.2	3252329	308.75	467.46	88	0.000276397	leucine-rich repeat transmembrane protein kinase, putative; similar to IKU2 (HAIKU2), ATP binding / protein kinase [Arabidopsis thaliana] (TAIR:AT3G19700.1); similar to leucine-rich repeat transmembrane protein kinase, putative [Arabidopsis thaliana] (TAIR:AT5G49660.1); similar to HSL1 (HAESA-LIKE 1), ATP binding / kinase/ protein serine/threonine kinase [Arabidopsis thaliana] (TAIR:AT1G28440.1);…	As
AT1G09980.1	3256275	475.767	548.021	73	0.0410623	similar to ZW18 [Arabidopsis thaliana] (TAIR:AT1G58350.1); similar to ZW18 protein, putative, expressed [Oryza sativa (japonica cultivar-group)] (GB:ABA95883.1); similar to Protein of unknown function DUF676, hydrolase-like [Medicago truncatula] (GB:ABE93141.1); contains InterPro domain Esterase/lipase/thioesterase; (InterPro:IPR000379); contains InterPro domain Protein of unknown function DUF676…	As
AT1G09980.2	3256275	475.767	548.021	73	0.0410623	similar to ZW18 [Arabidopsis thaliana] (TAIR:AT1G58350.1); similar to ZW18 protein, putative, expressed [Oryza sativa (japonica cultivar-group)] (GB:ABA95883.1); similar to Protein of unknown function DUF676, hydrolase-like [Medicago truncatula] (GB:ABE93141.1); contains InterPro domain Esterase/lipase/thioesterase; (InterPro:IPR000379); contains InterPro domain Protein of unknown function DUF676…	As
AT1G09995.1	3262290	116.075	227.87	12	0.00576432	similar to helicase-related [Arabidopsis thaliana] (TAIR:AT1G79890.1); contains domain DNA REPAIR DEAD HELICASE RAD3/XP-D SUBFAMILY MEMBER (PTHR11472); contains domain CHL1 HELICASE HOMOLOG (PTHR11472:SF5)	As
AT1G10020.1	3269608	682.784	602.26	53	0.0118243	similar to unknown protein [Arabidopsis thaliana] (TAIR:AT4G29310.1); similar to IMP dehydrogenase/GMP reductase [Medicago truncatula] (GB:ABE93135.1); contains InterPro domain Protein of unknown function DUF1005; (InterPro:IPR010410)	F1
AT1G10040.1	3275908	626.643	1040.93	40	6.15393e-10	similar to unknown protein [Arabidopsis thaliana] (TAIR:AT4G25770.1); similar to Os03g0726800 [Oryza sativa (japonica cultivar-group)] (GB:NP_001051137.1); similar to Protein of unknown function DUF676, hydrolase-like [Medicago truncatula] (GB:ABE80808.1); contains InterPro domain Esterase/lipase/thioesterase; (InterPro:IPR000379); contains InterPro domain Protein of unknown function DUF676, hydr…	As
AT1G10040.2	3275943	661.346	1108.5	39	1.15481e-09	similar to unknown protein [Arabidopsis thaliana] (TAIR:AT4G25770.1); similar to Putative serine esterase (DUF676), putative [Medicago truncatula] (GB:ABE90399.1); contains InterPro domain Esterase/lipase/thioesterase; (InterPro:IPR000379); contains InterPro domain Protein of unknown function DUF676, hydrolase-like; (InterPro:IPR007751)	As
AT1G10050.1	3279292	534.607	727.451	85	4.28464e-06	Encodes a putative glycosyl hydrolase family 10 protein (xylanase).	As
AT1G10070.3	3288100	234.563	353.19	38	0.0405713	Encodes a chloroplast branched-chain amino acid aminotransferase. Complements the yeast leu/iso-leu/val auxotrophy mutant.	As
AT1G10090.1	3290329	334.338	531.361	72	0.00039321	similar to RXW8 [Arabidopsis thaliana] (TAIR:AT1G58520.1); similar to Os12g0633600 [Oryza sativa (japonica cultivar-group)] (GB:NP_001067352.1); similar to Protein of unknown function DUF221 [Medicago truncatula] (GB:ABE86757.1); similar to Os03g0673800 [Oryza sativa (japonica cultivar-group)] (GB:NP_001050880.1); contains InterPro domain Protein of unknown function DUF221; (InterPro:IPR003864)	As
AT1G10095.1	3297333	183.577	529.544	33	0.000235266	protein prenyltransferase; similar to FTA (FARNESYLTRANSFERASE A), protein prenyltransferase [Arabidopsis thaliana] (TAIR:AT3G59380.1); similar to Os01g0684200 [Oryza sativa (japonica cultivar-group)] (GB:NP_001043891.1); similar to Os01g0684800 [Oryza sativa (japonica cultivar-group)] (GB:NP_001043892.1); similar to protein prenyltransferase alpha subunit-like [Oryza sativa (japonica cultivar-gr…	As
AT1G10160.1	3328991	639.719	34.905	121	0	non-LTR retrotransposon family (LINE), has a 3.9e-39 P-value blast match to GB:AAA67727 reverse transcriptase (LINE-element) (Mus musculus)	F1
AT1G10180.1	3338312	775.923	870.662	65	0.00278553	similar to unknown protein [Arabidopsis thaliana] (TAIR:AT5G49830.1); similar to Os07g0568000 [Oryza sativa (japonica cultivar-group)] (GB:NP_001060025.1); similar to AT5g49830/K21G20_4 [Medicago truncatula] (GB:ABE86338.1); contains domain SUBFAMILY NOT NAMED (PTHR21426:SF2); contains domain FAMILY NOT NAMED (PTHR21426)	As
AT1G10240.1	3356702	656.799	555.631	60	0.000412937	FRS11 (FAR1-RELATED SEQUENCE 11); zinc ion binding; similar to FRS10 (FAR1-RELATED SEQUENCE 10), zinc ion binding [Arabidopsis thaliana] (TAIR:AT5G28530.1); similar to P0041A24.3 [Oryza sativa (japonica cultivar-group)] (GB:CAE01491.1); similar to FAR1 [Medicago truncatula] (GB:ABE91851.1); similar to FAR1; Zinc finger, SWIM-type [Medicago truncatula] (GB:ABE78949.1); contains InterPro domain Zin…	F1
AT1G10300.1	3378171	383.883	220.941	55	0.0396168	GTP-binding protein-related; similar to GTP-binding protein-related [Arabidopsis thaliana] (TAIR:AT1G50920.1); similar to GTP-binding protein CRFG/NOG1 (ODN superfamily) (ISS) [Ostreococcus tauri] (GB:CAL52519.1); similar to putative GTP binding protein [Oryza sativa (japonica cultivar-group)] (GB:BAC06946.1); similar to putative nucleolar GTP-binding protein [Oryza sativa (japonica cultivar-grou…	F1
AT1G10340.1	3390344	648.458	491.266	51	0.000865724	ankyrin repeat family protein; similar to ankyrin repeat family protein [Arabidopsis thaliana] (TAIR:AT2G24600.3); similar to Ankyrin [Medicago truncatula] (GB:ABE80931.1); contains InterPro domain Ankyrin; (InterPro:IPR002110)	F1
AT1G10340.2	3390344	664.948	499.53	49	0.000491097	ankyrin repeat family protein; similar to ankyrin repeat family protein [Arabidopsis thaliana] (TAIR:AT2G24600.3); similar to Ankyrin [Medicago truncatula] (GB:ABE80931.1); contains InterPro domain Ankyrin; (InterPro:IPR002110)	F1
AT1G10370.1	3397089	1310.07	791.219	24	0.000319484	ATGSTU17/ERD9/GST30/GST30B (EARLY-RESPONSIVE TO DEHYDRATION 9, GLUTATHIONE S-TRANSFERASE 30, GLUTATHIONE S-TRANSFERASE 30B); glutathione transferase; similar to ATGSTU18 (GLUTATHIONE S-TRANSFERASE 29), glutathione transferase [Arabidopsis thaliana] (TAIR:AT1G10360.1); similar to glutathione S-transferase 1 [Papaver somniferum] (GB:AAF22517.1); contains InterPro domain Thioredoxin-like fold; (Inte…	F1
AT1G10380.1	3400628	1350.85	799.441	33	2.02095e-05	similar to unknown protein [Arabidopsis thaliana] (TAIR:AT3G17350.1); similar to Os05g0409100 [Oryza sativa (japonica cultivar-group)] (GB:NP_001055526.1); similar to Os06g0364500 [Oryza sativa (japonica cultivar-group)] (GB:NP_001057608.1); similar to unknown protein [Oryza sativa (japonica cultivar-group)] (GB:AAV44115.1)	F1
AT1G10385.1	3403228	805.653	583.088	59	1.04314e-05	similar to unknown protein [Arabidopsis thaliana] (TAIR:AT5G49830.1); similar to expressed protein (with alternative splicing) [Oryza sativa (japonica cultivar-group)] (GB:AAS07222.1); similar to AT5g49830/K21G20_4 [Medicago truncatula] (GB:ABE86338.1); similar to Os07g0200000 [Oryza sativa (japonica cultivar-group)] (GB:NP_001059127.1); contains domain gb def: F14N23.28 (PTHR21426:SF4); contains…	F1
AT1G10540.1	3474869	577.434	432.426	42	0.00585958	xanthine/uracil permease family protein; Identical to Nucleobase-ascorbate transporter 8 (AtNAT8) (NAT8) [Arabidopsis Thaliana] (GB:Q8VZQ5;GB:Q9XIJ8); similar to xanthine/uracil permease family protein [Arabidopsis thaliana] (TAIR:AT5G49990.1); similar to permease [Arabidopsis thaliana] (TAIR:AT5G62890.3); similar to xanthine/uracil permease family protein [Arabidopsis thaliana] (TAIR:AT1G60030.1…	F1
AT1G10690.1	3550020	342.789	413.234	16	0.0390949	similar to unknown protein [Arabidopsis thaliana] (TAIR:AT5G40460.1); similar to hypothetical protein MtrDRAFT_AC146560g4v1 [Medicago truncatula] (GB:ABE87926.1)	As
AT1G10790.1	3596388	590.648	379.117	26	0.000172412	similar to hydroxyproline-rich glycoprotein family protein [Arabidopsis thaliana] (TAIR:AT3G56590.1); similar to zinc finger (C3HC4-type RING finger) family protein [Arabidopsis thaliana] (TAIR:AT3G10810.1); similar to Os09g0454200 [Oryza sativa (japonica cultivar-group)] (GB:NP_001063350.1); similar to Os01g0938600 [Oryza sativa (japonica cultivar-group)] (GB:NP_001045342.1); similar to putative…	F1
AT1G10870.1	3616648	391.86	341.013	62	0.0279222	A member of ARF GAP domain (AGD), A thaliana has 15 members, grouped into four classes. AGD4 belongs to the Class 1, together with AGD1, AGD2, and AGD3.	F1
AT1G10930.1	3647921	546.359	518.227	89	0.038373	DNA helicase involved in the maintenance of genome stability by modulation of the DNA damage response and suppression of homologous recombination.	F1
AT1G10950.1	3659209	890.308	762.202	53	0.00495089	endomembrane protein 70, putative; similar to transporter [Arabidopsis thaliana] (TAIR:AT5G37310.1); similar to Nonaspanin (TM9SF) [Medicago truncatula] (GB:ABE87730.1); similar to Nonaspanin (TM9SF) [Medicago truncatula] (GB:ABE89676.1); similar to Endomembrane protein 70 [Oryza sativa (japonica cultivar-group)] (GB:AAX96186.1); contains InterPro domain Nonaspanin (TM9SF); (InterPro:IPR004240)	F1
AT1G11040.1	3679251	624.563	541.899	34	0.0078624	DNAJ chaperone C-terminal domain-containing protein; similar to DNAJ chaperone C-terminal domain-containing protein [Arabidopsis thaliana] (TAIR:AT1G44160.1); similar to pollen-specific DnaJ-like protein [Lilium lon (GB:AAR12906.1); contains InterPro domain HSP40/DnaJ peptide-binding; (InterPro:IPR008971); contains InterPro domain Chaperone DnaJ, C-terminal; (InterPro:IPR002939); contains InterPr…	F1
AT1G11120.1	3715252	849.803	648.679	27	0.0211401	similar to unknown protein [Arabidopsis thaliana] (TAIR:AT1G61170.1); similar to CK25 [Nicotiana tabacum] (GB:ABE01833.1)	F1
AT1G11130.1	3722864	660.263	532.347	66	6.80052e-06	Encodes a receptor-like kinase protein with a predicted extracellular domain of six leucine-rich repeats and an intracellular serine-threonine kinase domain expressed throughout the developing root. Regulates expression of GLABRA2, CAPRICE, WEREWOLF, and ENHANCER OF GLABRA3.	F1
AT1G11150.1	3729003	370.08	538.856	65	0.018998	pseudogene, similar to putative AP endonuclease/reverse transcriptase, blastp match of 30% identity and 3.2e-59 P-value to GP|21952510|gb|AAM82604.1|AF525305_2|AF525305 putative AP endonuclease/reverse transcriptase {Brassica napus}	As
AT1G11170.1	3740800	357.011	451.827	38	0.00164724	similar to unknown protein [Arabidopsis thaliana] (TAIR:AT1G61240.3); similar to putative lysine ketoglutarate reductase trans-splicing related 1 [Oryza sativa (japonica cultivar-group)] (GB:BAD62500.1); similar to Os07g0564800 [Oryza sativa (japonica cultivar-group)] (GB:NP_001060006.1); similar to Os06g0731900 [Oryza sativa (japonica cultivar-group)] (GB:NP_001058667.1); contains InterPro domai…	As
AT1G11170.2	3741130	290.548	376.407	49	0.000260212	similar to unknown protein [Arabidopsis thaliana] (TAIR:AT1G61240.3); similar to putative lysine ketoglutarate reductase trans-splicing related 1 [Oryza sativa (japonica cultivar-group)] (GB:BAD62500.1); similar to Os07g0564800 [Oryza sativa (japonica cultivar-group)] (GB:NP_001060006.1); similar to Os06g0731900 [Oryza sativa (japonica cultivar-group)] (GB:NP_001058667.1); contains InterPro domai…	As
AT1G11175.1	3744876	663.839	456.558	18	0.000359719	unlisted protein	F1
AT1G11210.1	3755677	606.409	824.337	33	0.00468686	similar to unknown protein [Arabidopsis thaliana] (TAIR:AT1G11220.1); similar to fiber expressed protein [Gossypium hirsutum] (GB:AAY85179.1); similar to cotton fiber expressed protein 1 [Gossypium hirsutum] (GB:AAC33276.1); contains InterPro domain Protein of unknown function DUF761, plant; (InterPro:IPR008480)	As
AT1G11270.1	3785703	741.049	463.166	32	0.043755	F-box family protein; similar to S locus F-box-related / SLF-related [Arabidopsis thaliana] (TAIR:AT2G34280.1); similar to predicted F-box and bHLH containing protein [Overexpression vector pFC12860OE] (GB:ABK41847.1); contains InterPro domain Cyclin-like F-box; (InterPro:IPR001810); contains InterPro domain Galactose oxidase, central; (InterPro:IPR011043); contains InterPro domain F-box associat…	F1
AT1G11270.2	3780441	675.221	419.647	39	0.0198585	F-box family protein; similar to S locus F-box-related / SLF-related [Arabidopsis thaliana] (TAIR:AT2G34280.1); similar to predicted F-box and bHLH containing protein [Overexpression vector pFC12860OE] (GB:ABK41847.1); contains InterPro domain Cyclin-like F-box; (InterPro:IPR001810); contains InterPro domain Galactose oxidase, central; (InterPro:IPR011043); contains InterPro domain F-box associat…	F1
AT1G11270.3	3780480	709.149	408.541	33	0.0184022	F-box family protein; similar to S locus F-box-related / SLF-related [Arabidopsis thaliana] (TAIR:AT2G34280.1); similar to predicted F-box and bHLH containing protein [Overexpression vector pFC12860OE] (GB:ABK41847.1); contains InterPro domain Cyclin-like F-box; (InterPro:IPR001810)	F1
AT1G11330.1	3810259	395.596	248.137	74	7.31369e-05	S-locus lectin protein kinase family protein; similar to carbohydrate binding / kinase [Arabidopsis thaliana] (TAIR:AT1G11300.1); similar to B120, protein kinase/ sugar binding [Arabidopsis thaliana] (TAIR:AT4G21390.1); similar to S-locus lectin protein kinase family protein [Arabidopsis thaliana] (TAIR:AT1G11350.1); similar to Protein kinase; S-locus glycoprotein; Curculin-like (mannose-binding)…	F1
AT1G11340.1	3814147	539.205	414.259	67	1.53122e-06	S-locus lectin protein kinase family protein; similar to S-locus protein kinase, putative [Arabidopsis thaliana] (TAIR:AT1G11410.1); similar to ARK3 (Arabidopsis Receptor Kinase 3), kinase [Arabidopsis thaliana] (TAIR:AT4G21380.1); similar to ARK2 (Arabidopsis Receptor Kinase 2), kinase [Arabidopsis thaliana] (TAIR:AT1G65800.1); similar to putative receptor protein kinase [Oryza sativa (japonica …	F1
AT1G11350.1	3817593	453.959	380.652	70	0.010418	S-locus lectin protein kinase family protein; similar to carbohydrate binding / kinase [Arabidopsis thaliana] (TAIR:AT1G11300.1); similar to B120, protein kinase/ sugar binding [Arabidopsis thaliana] (TAIR:AT4G21390.1); similar to S-locus lectin protein kinase family protein [Arabidopsis thaliana] (TAIR:AT1G11330.1); similar to Protein kinase; S-locus glycoprotein; Curculin-like (mannose-binding)…	F1
AT1G11360.1	3821463	454.293	367.152	33	0.00166936	universal stress protein (USP) family protein; similar to universal stress protein (USP) family protein [Arabidopsis thaliana] (TAIR:AT4G27320.1); similar to Os07g0551400 [Oryza sativa (japonica cultivar-group)] (GB:NP_001059943.1); similar to CHP-rich zinc finger protein-like [Oryza sativa (japonica cultivar-group)] (GB:BAC65369.1); similar to Os01g0783500 [Oryza sativa (japonica cultivar-group)…	F1
AT1G11360.2	3821533	482.807	387.735	31	0.00283458	universal stress protein (USP) family protein; similar to universal stress protein (USP) family protein [Arabidopsis thaliana] (TAIR:AT4G27320.1); similar to Os07g0551400 [Oryza sativa (japonica cultivar-group)] (GB:NP_001059943.1); similar to CHP-rich zinc finger protein-like [Oryza sativa (japonica cultivar-group)] (GB:BAC65369.1); similar to Os01g0783500 [Oryza sativa (japonica cultivar-group)…	F1
AT1G11360.3	3821498	444.182	373.492	36	0.00510212	unlisted protein	F1
AT1G11670.1	3928187	476.55	567.412	46	0.00246441	MATE efflux family protein; similar to MATE efflux family protein [Arabidopsis thaliana] (TAIR:AT3G21690.1); similar to MATE efflux family protein [Arabidopsis thaliana] (TAIR:AT1G61890.1); similar to MATE efflux family protein [Arabidopsis thaliana] (TAIR:AT4G21910.3); similar to Os03g0570800 [Oryza sativa (japonica cultivar-group)] (GB:NP_001050520.1); similar to Os03g0571900 [Oryza sativa (jap…	As
AT1G11770.1	3975684	577.117	450.483	46	0.00470356	FAD-binding domain-containing protein; similar to ATSEC1A, electron carrier [Arabidopsis thaliana] (TAIR:AT1G01980.1); similar to Berberine and berberine like, putative [Medicago truncatula] (GB:ABE90038.1); contains InterPro domain FAD linked oxidase, N-terminal; (InterPro:IPR006094); contains InterPro domain Berberine/berberine-like; (InterPro:IPR012951)	F1
AT1G11950.1	4034613	576.886	322.934	69	0.000444221	transcription factor jumonji (jmjC) domain-containing protein; similar to transcription factor jumonji (jmjC) domain-containing protein [Arabidopsis thaliana] (TAIR:AT1G62310.1); similar to jmjC domain containing protein [Oryza sativa (japonica cultivar-group)] (GB:AAT81741.1); contains InterPro domain Transcription factor jumonji; (InterPro:IPR013129); contains InterPro domain Transcription fact…	F1
AT1G12050.1	4072780	441.797	364.868	37	0.00527849	fumarylacetoacetase, putative; similar to fumarylacetoacetase [Medicago truncatula] (GB:ABD33010.1); similar to Os02g0196800 [Oryza sativa (japonica cultivar-group)] (GB:NP_001046195.1); contains InterPro domain Fumarylacetoacetate (FAA) hydrolase; (InterPro:IPR002529); contains InterPro domain Fumarylacetoacetase; (InterPro:IPR005959)	F1
AT1G12120.1	4114796	339.47	282.478	51	0.00431758	similar to unknown protein [Arabidopsis thaliana] (TAIR:AT1G62530.1); similar to Os10g0553900 [Oryza sativa (japonica cultivar-group)] (GB:NP_001065339.1); contains InterPro domain Protein of unknown function DUF863, plant; (InterPro:IPR008581)	F1
AT1G12140.1	4121386	760.875	632.353	53	0.00282179	flavin-containing monooxygenase family protein / FMO family protein; similar to flavin-containing monooxygenase family protein / FMO family protein [Arabidopsis thaliana] (TAIR:AT1G62570.1); similar to flavin-containing monooxygenase family protein / FMO family protein [Arabidopsis thaliana] (TAIR:AT1G62560.1); similar to flavin-containing monooxygenase family protein / FMO family protein [Arabid…	F1
AT1G12140.2	4121386	815.732	667.748	37	0.00152353	flavin-containing monooxygenase family protein / FMO family protein; similar to flavin-containing monooxygenase family protein / FMO family protein [Arabidopsis thaliana] (TAIR:AT1G62570.1); similar to flavin-containing monooxygenase family protein / FMO family protein [Arabidopsis thaliana] (TAIR:AT1G62560.1); similar to flavin-containing monooxygenase family protein / FMO family protein [Arabid…	F1
AT1G12150.1	4123538	585.671	484.651	47	0.0134667	similar to myosin heavy chain-related [Arabidopsis thaliana] (TAIR:AT4G17210.1); similar to Prefoldin [Medicago truncatula] (GB:ABD28587.1); contains InterPro domain Protein of unknown function DUF827, plant; (InterPro:IPR008545)	F1
AT1G12170.1	4128608	44.5267	338.52	30	8.58139e-07	F-box family protein; similar to F-box family protein [Arabidopsis thaliana] (TAIR:AT1G12190.1); similar to Putative F-Box protein, identical [Solanum demissum] (GB:AAT38719.1); contains InterPro domain Cyclin-like F-box; (InterPro:IPR001810); contains InterPro domain F-box associated type 1; (InterPro:IPR006527)	As
AT1G12210.1	4140983	124.461	251.655	72	0.00203484	RFL1 has high sequence similarity to the adjacent disease resistance (R) gene RPS5.	As
AT1G12220.1	4144943	91.0572	418.132	79	7.73362e-12	Resistance gene, mediates resistance against the bacterial pathogen Pseudomonas syringae. Contains a putative nucleotide binding site composed of kinase-1a (or P-loop), kinase-2a, and putative kinase-3a domains, 13 imperfect leucine-rich repeats, a potential leucine zipper, and two uncharacterized motifs that are well conserved in products of previously isolated R genes. Confers resistance to Pse…	As
AT1G12230.1	4148057	545.783	792.9	35	0.00744278	transaldolase, putative; similar to transaldolase [Gossypium hirsutum] (GB:AAQ17460.1); contains InterPro domain Transaldolase; (InterPro:IPR001585)	As
AT1G12290.1	4178384	569.082	501.838	77	0.00544777	disease resistance protein (CC-NBS-LRR class), putative; Identical to Probable disease resistance protein At1g12290 [Arabidopsis Thaliana] (GB:P60839;GB:Q9LNB5); similar to disease resistance protein (CC-NBS-LRR class), putative [Arabidopsis thaliana] (TAIR:AT4G10780.1); similar to RFL1 (RPS5-LIKE 1), ATP binding / protein binding [Arabidopsis thaliana] (TAIR:AT1G12210.1); similar to RPS5 (RESIST…	F1
AT1G12320.1	4189357	654.724	371.307	21	0.000243908	similar to unknown protein [Arabidopsis thaliana] (TAIR:AT1G62840.1); similar to Os02g0455400 [Oryza sativa (japonica cultivar-group)] (GB:NP_001046773.1); similar to unknown protein [Oryza sativa (japonica cultivar-group)] (GB:BAD19988.1); contains InterPro domain Protein of unknown function DUF1442; (InterPro:IPR009902)	F1
AT1G12330.1	4194668	1098.91	650.337	42	1.12053e-08	similar to unknown protein [Arabidopsis thaliana] (TAIR:AT5G12900.1); similar to Peptidase M14, carboxypeptidase A [Medicago truncatula] (GB:ABE94280.1); contains domain TNF receptor-like (SSF57586)	F1
AT1G12350.1	4198469	1123.73	729.417	24	3.26406e-05	At1g12350 encodes phosphopantothenoylcysteine synthetase (phosphopantothenoylcysteine ligase). Its molecular function was shown to add cysteine forming (R)-4’-phospho-N-pantothenoylcysteine (PPC)	F1
AT1G12400.1	4221880	228.678	596.249	15	0.0410235	similar to Os07g0573600 [Oryza sativa (japonica cultivar-group)] (GB:NP_001060068.1); similar to novel protein similar to vertebrate TFIIH basal transcription factor complex TTDA subunit (C6orf175) [Danio rerio] (GB:CAI20614.1); similar to Os05g0198700 [Oryza sativa (japonica cultivar-group)] (GB:NP_001054876.1); contains InterPro domain REX1 DNA Repair; (InterPro:IPR009400)	As
AT1G12420.1	4226398	695.711	823.526	47	0.00352138	ACR8 (ACT Domain Repeat 8); similar to ACR7 (ACT Domain Repeat 7) [Arabidopsis thaliana] (TAIR:AT4G22780.1); similar to Os03g0247900 [Oryza sativa (japonica cultivar-group)] (GB:NP_001049552.1); similar to ACT domain, putative [Medicago truncatula] (GB:ABE90521.1); similar to Os08g0118100 [Oryza sativa (japonica cultivar-group)] (GB:NP_001060867.1); contains InterPro domain Amino acid-binding ACT…	As
AT1G12470.1	4251037	747.756	660.795	75	0.0226577	Pep3/Vps18/deep orange family protein; similar to vacuolar protein sorting protein 18 [Danio rerio] (GB:CAI11898.1); similar to Os08g0178100 [Oryza sativa (japonica cultivar-group)] (GB:NP_001061126.1); contains InterPro domain 7-Fold repeat in clathrin and VPS proteins; (InterPro:IPR000547); contains InterPro domain Pep3/Vps18/deep orange; (InterPro:IPR007810); contains InterPro domain Zinc fing…	F1
AT1G12610.1	4289946	512.634	326.479	28	0.0426395	encodes a member of the DREB subfamily A-1 of ERF/AP2 transcription factor family (DDF1). The protein contains one AP2 domain. There are six members in this subfamily, including CBF1, CBF2, and CBF3. Overexpression of this gene results in delayed flowering and dwarfism, reduction of gibberellic acid biosynthesis, and increased tolerance to high levels of salt. This gene is expressed in all tissue…	F1
AT1G12680.1	4319889	864.019	972.321	51	0.00210089	PEPKR2 (PHOSPHOENOLPYRUVATE CARBOXYLASE-RELATED KINASE 2); kinase; similar to PEPKR1 (PHOSPHOENOLPYRUVATE CARBOXYLASE-RELATED KINASE 1), kinase [Arabidopsis thaliana] (TAIR:AT1G12580.1); similar to CPK29 (calcium-dependent protein kinase 29), calcium- and calmodulin-dependent protein kinase/ kinase [Arabidopsis thaliana] (TAIR:AT1G76040.2); similar to putative calcium-dependent protein kinase [Or…	As
AT1G12720.1	4331092	325.297	4254.68	56	1.09962e-08	Mutator-like transposase family, has a 1.2e-40 P-value blast match to GB:AAA21566 mudrA of transposon=MuDR (MuDr-element) (Zea mays)	As
AT1G12725.1	4333400	533.46	8570.43	12	0.00576432	similar to unknown protein [Arabidopsis thaliana] (TAIR:AT5G28570.1); similar to GRF zinc finger containing protein [Brassica oleracea] (GB:ABD64950.1)	As
AT1G12730.1	4334636	412.666	450.504	37	0.0335469	cell division cycle protein-related; similar to cell division cycle protein-related [Arabidopsis thaliana] (TAIR:AT1G63110.1); similar to putative transamidase complex subunit PIG-U [Oryza sativa (japonica cultivar-group)] (GB:BAD81713.1); similar to Os02g0688900 [Oryza sativa (japonica cultivar-group)] (GB:NP_001047781.1); contains InterPro domain GPI transamidase subunit PIG-U; (InterPro:IPR009…	As
AT1G12730.2	4334636	401.491	437.09	34	0.0401888	cell division cycle protein-related; similar to cell division cycle protein-related [Arabidopsis thaliana] (TAIR:AT1G63110.2); similar to putative transamidase complex subunit PIG-U [Oryza sativa (japonica cultivar-group)] (GB:BAD81713.1); similar to Os02g0688900 [Oryza sativa (japonica cultivar-group)] (GB:NP_001047781.1); contains InterPro domain GPI transamidase subunit PIG-U; (InterPro:IPR009…	As
AT1G12760.1	4348519	474.392	560.822	47	0.00896854	protein binding / ubiquitin-protein ligase/ zinc ion binding; Identical to Ubiquitin-protein ligase At1g12760 (EC 6.3.2.-) (RING finger protein At1g12760) [Arabidopsis Thaliana] (GB:Q9LN71;GB:Q2V4N8); similar to zinc finger (C3HC4-type RING finger) family protein [Arabidopsis thaliana] (TAIR:AT1G63170.1); similar to ring zinc finger protein-like [Oryza sativa (japonica cultivar-group)] (GB:BAD294…	As
AT1G12760.2	4348519	488.432	573.629	45	0.0148005	protein binding / zinc ion binding; Identical to Ubiquitin-protein ligase At1g12760 (EC 6.3.2.-) (RING finger protein At1g12760) [Arabidopsis Thaliana] (GB:Q9LN71;GB:Q2V4N8); similar to zinc finger (C3HC4-type RING finger) family protein [Arabidopsis thaliana] (TAIR:AT1G63170.1); similar to OSJNBb0032E06.5 [Oryza sativa (japonica cultivar-group)] (GB:CAE02249.2); similar to ring zinc finger prote…	As
AT1G12770.1	4351101	570.82	624.411	55	0.019387	EMB1586 (EMBRYO DEFECTIVE 1586); Identical to DEAD-box ATP-dependent RNA helicase 47 (EC 3.6.1.-) (RH47) [Arabidopsis Thaliana] (GB:Q8W4E1;GB:Q9LN70;GB:Q9LPX3); similar to eukaryotic translation initiation factor 4A, putative / eIF-4A, putative / DEAD box RNA helicase, putative [Arabidopsis thaliana] (TAIR:AT3G19760.1); similar to Os03g0219700 [Oryza sativa (japonica cultivar-group)] (GB:NP_00104…	As
AT1G12790.1	4359172	276.562	512.524	24	0.0184839	similar to unknown protein [Oryza sativa (japonica cultivar-group)] (GB:AAT37994.1); similar to Os05g0588200 [Oryza sativa (japonica cultivar-group)] (GB:NP_001056473.1); similar to Proteinase inhibitor I25, cystatin [Medicago truncatula] (GB:ABE86846.1); contains InterPro domain RuvA domain 2-like; (InterPro:IPR010994)	As
AT1G12850.1	4379709	327.155	377.26	39	0.0363683	phosphoglycerate/bisphosphoglycerate mutase family protein; similar to catalytic [Arabidopsis thaliana] (TAIR:AT3G26780.1); similar to phosphoglycerate/bisphosphoglycerate mutase family protein [Overexpression vector pFC12850OE] (GB:ABK41845.1); contains InterPro domain Phosphoglycerate mutase; (InterPro:IPR013078)	As
AT1G12930.1	4398392	442.963	519.823	77	0.0215848	importin-related; similar to transportin-SR-related [Arabidopsis thaliana] (TAIR:AT5G62600.1); similar to Os11g0543700 [Oryza sativa (japonica cultivar-group)] (GB:NP_001068046.1); similar to importin, putative, expressed [Oryza sativa (japonica cultivar-group)] (GB:ABA94152.1); contains InterPro domain Armadillo-like helical; (InterPro:IPR011989); contains InterPro domain Exportin 1-like; (Inter…	As
AT1G12970.1	4423667	390.032	551.482	42	0.0254896	leucine-rich repeat family protein; similar to leucine-rich repeat family protein [Arabidopsis thaliana] (TAIR:AT3G26500.1); similar to OSIGBa0116M22.1 [Oryza sativa (indica cultivar-group)] (GB:CAH66934.1); similar to OSJNBa0044K18.1 [Oryza sativa (japonica cultivar-group)] (GB:CAE05859.2); similar to leucine-rich-repeat protein [Helianthus annuus] (GB:CAA57523.1); contains InterPro domain Leuci…	As
AT1G13000.1	4436114	641.211	550.236	42	0.0308051	similar to unknown protein [Arabidopsis thaliana] (TAIR:AT3G26440.2); similar to Protein of unknown function DUF707 [Medicago truncatula] (GB:ABE91787.1); contains InterPro domain Protein of unknown function DUF707; (InterPro:IPR007877)	F1
AT1G13000.2	4436114	657.526	551.623	36	0.0152202	similar to unknown protein [Arabidopsis thaliana] (TAIR:AT3G26440.2); similar to Protein of unknown function DUF707 [Medicago truncatula] (GB:ABE91787.1); contains InterPro domain Protein of unknown function DUF707; (InterPro:IPR007877)	F1
AT1G13050.2	4450653	595.256	724.137	30	0.0133998	unlisted protein	As
AT1G13080.1	4459201	193.195	283.164	44	0.0277815	cytochrome P450 monooxygenase	As
AT1G13080.2	4459201	203.937	298.731	41	0.0487956	cytochrome P450 monooxygenase	As
AT1G13220.2	4515716	398.459	431.635	94	0.0166199	nuclear matrix constituent protein-related; similar to unknown protein [Arabidopsis thaliana] (TAIR:AT1G68790.1); similar to unknown protein [Arabidopsis thaliana] (TAIR:AT1G67230.1); similar to nuclear matrix constituent protein 1 (NMCP1) [Daucus carota] (GB:BAA20407.1); contains InterPro domain t-snare; (InterPro:IPR010989)	As
AT1G13260.1	4542191	362.178	413.379	40	0.0434762	Encodes an AP2/B3 domain transcription factor which is upregulated in response to low temperature. It contains a B3 DNA binding domain. It has circadian regulation and may function as a negative growth regulator.	As
AT1G13320.1	4563491	813.405	741.801	47	0.0295978	one of three genes encoding the 65 kDa regulatory subunit of protein phosphatase 2A (PP2A)	F1
AT1G13320.2	4563491	813.405	741.801	47	0.0295978	one of three genes encoding the 65 kDa regulatory subunit of protein phosphatase 2A (PP2A)	F1
AT1G13410.1	4601291	339.215	648.11	49	1.65225e-06	binding; similar to pentatricopeptide (PPR) repeat-containing protein [Arabidopsis thaliana] (TAIR:AT4G02750.1); similar to Asp/Glu racemase [Medicago truncatula] (GB:ABE92336.1); similar to Asp/Glu racemase; Polynucleotidyl transferase, Ribonuclease H fold [Medicago truncatula] (GB:ABE89255.1); contains InterPro domain Pentatricopeptide repeat; (InterPro:IPR002885); contains InterPro domain Prot…	As
AT1G13420.1	4604845	229.246	587.26	32	5.07875e-06	sulfotransferase family protein; similar to sulfotransferase family protein [Arabidopsis thaliana] (TAIR:AT1G13430.1); similar to Sulfotransferase [Medicago truncatula] (GB:ABE89261.1); contains InterPro domain Sulfotransferase; (InterPro:IPR000863)	As
AT1G13430.1	4606525	256.706	488.123	26	0.00877192	sulfotransferase family protein; similar to sulfotransferase family protein [Arabidopsis thaliana] (TAIR:AT2G14920.1); similar to Sulfotransferase [Medicago truncatula] (GB:ABE89261.1); contains InterPro domain Sulfotransferase; (InterPro:IPR000863)	As
AT1G13570.1	4642369	516.735	615.268	43	0.00467343	F-box family protein; similar to F-box family protein [Arabidopsis thaliana] (TAIR:AT5G56370.2); similar to Cyclin-like F-box; FBD [Medicago truncatula] (GB:ABE85825.1); contains InterPro domain FBD-like; (InterPro:IPR006566); contains InterPro domain Cyclin-like F-box; (InterPro:IPR001810); contains InterPro domain FBD; (InterPro:IPR013596); contains InterPro domain Leucine-rich repeat 2; (Inter…	As
AT1G13630.1	4669809	584.652	473.367	64	0.000217988	pentatricopeptide (PPR) repeat-containing protein; similar to pentatricopeptide (PPR) repeat-containing protein [Arabidopsis thaliana] (TAIR:AT3G22470.1); similar to Os10g0479200 [Oryza sativa (japonica cultivar-group)] (GB:NP_001064867.1); similar to putative membrane-associated salt-inducible protein [Oryza sativa] (GB:AAG13570.1); contains InterPro domain Pentatricopeptide repeat; (InterPro:IP…	F1
AT1G13640.1	4677055	881.727	771.88	65	0.00446755	phosphatidylinositol 3- and 4-kinase family protein; similar to phosphatidylinositol 3- and 4-kinase family protein [Arabidopsis thaliana] (TAIR:AT2G03890.1); similar to phosphatidylinositol 3- and 4-kinase family protein [Arabidopsis thaliana] (TAIR:AT1G26270.1); similar to Phosphatidylinositol 3- and 4-kinase, catalytic [Medicago truncatula] (GB:ABE92357.1); similar to Os06g0283400 [Oryza sativ…	F1
AT1G13880.1	4748904	447.004	540.747	44	0.000792095	ELM2 domain-containing protein; similar to myb family transcription factor / ELM2 domain-containing protein [Arabidopsis thaliana] (TAIR:AT2G03470.2); similar to Os03g0425800 [Oryza sativa (japonica cultivar-group)] (GB:NP_001050406.1); similar to expressed protein [Oryza sativa (japonica cultivar-group)] (GB:AAS07212.1); contains InterPro domain ELM2; (InterPro:IPR000949)	As
AT1G13960.1	4776633	539.963	678.788	49	0.000115312	Encodes WRKY DNA-binding protein 4 (WRKY4).	As
AT1G13960.2	4776489	505.767	634.259	49	0.000115312	Encodes WRKY DNA-binding protein 4 (WRKY4).	As
AT1G14080.1	4822553	341.987	398.087	49	0.0381111	member of Xyloglucan fucosyltransferase family	As
AT1G14270.1	4874898	580.356	638.823	28	0.0426395	CAAX amino terminal protease family protein; similar to CAAX amino terminal protease family protein [Arabidopsis thaliana] (TAIR:AT5G60750.1); similar to CAAX amino terminal protease family protein, putative [Solanum tuberosum] (GB:AAU90306.2); contains InterPro domain Abortive infection protein; (InterPro:IPR003675)	As
AT1G14270.2	4874898	577.438	642.536	34	0.0369077	CAAX amino terminal protease family protein; similar to CAAX amino terminal protease family protein [Arabidopsis thaliana] (TAIR:AT5G60750.1); similar to CAAX amino terminal protease family protein, putative [Solanum tuberosum] (GB:AAU90306.2); contains InterPro domain Abortive infection protein; (InterPro:IPR003675)	As
AT1G14270.3	4874898	580.356	638.823	28	0.0426395	CAAX amino terminal protease family protein; similar to CAAX amino terminal protease family protein [Arabidopsis thaliana] (TAIR:AT5G60750.1); similar to CAAX amino terminal protease family protein, putative [Solanum tuberosum] (GB:AAU90306.2); contains InterPro domain Abortive infection protein; (InterPro:IPR003675)	As
AT1G14390.1	4924296	341.897	300.439	57	0.00772952	leucine-rich repeat transmembrane protein kinase, putative; similar to leucine-rich repeat transmembrane protein kinase, putative [Arabidopsis thaliana] (TAIR:AT2G02780.1); similar to putative receptor-like protein kinase [Oryza sativa (japonica cultivar-group)] (GB:BAD32906.1); contains InterPro domain Serine/threonine protein kinase; (InterPro:IPR002290); contains InterPro domain Protein kinase…	F1
AT1G14430.1	4934138	387.972	324.403	76	0.00308123	glyoxal oxidase-related; similar to glyoxal oxidase-related [Arabidopsis thaliana] (TAIR:AT3G57620.1); similar to Os03g0258900 [Oryza sativa (japonica cultivar-group)] (GB:NP_001049609.1); similar to Os01g0677000 [Oryza sativa (japonica cultivar-group)] (GB:NP_001043851.1); similar to glyoxal oxidase [Vitis pseudoreticulata] (GB:ABA42922.1); contains InterPro domain Galactose oxidase, central; (I…	F1
AT1G14455.1	4947843	560.115	662.269	15	0.0170356	unlisted protein	As
AT1G14570.1	4983557	504.403	621.89	39	0.000713005	UBX domain-containing protein; similar to UBX domain-containing protein [Arabidopsis thaliana] (TAIR:AT4G14250.1); similar to Os04g0670800 [Oryza sativa (japonica cultivar-group)] (GB:NP_001054216.1); similar to OSJNBa0043A12.36 [Oryza sativa (japonica cultivar-group)] (GB:CAE02831.2); similar to UAS; UBA-like; Thioredoxin-like fold [Medicago truncatula] (GB:ABE87214.1); contains InterPro domain …	As
AT1G14570.2	4983588	492.416	581.685	41	0.011978	UBX domain-containing protein; similar to UBX domain-containing protein [Arabidopsis thaliana] (TAIR:AT4G14250.1); similar to Os04g0670800 [Oryza sativa (japonica cultivar-group)] (GB:NP_001054216.1); similar to OSJNBa0043A12.36 [Oryza sativa (japonica cultivar-group)] (GB:CAE02831.2); similar to UAS; UBA-like; Thioredoxin-like fold [Medicago truncatula] (GB:ABE87214.1); contains InterPro domain …	As
AT1G14570.3	4983557	467.748	577.65	37	0.000970005	UBX domain-containing protein; similar to UBX domain-containing protein [Arabidopsis thaliana] (TAIR:AT4G14250.1); similar to Os04g0670800 [Oryza sativa (japonica cultivar-group)] (GB:NP_001054216.1); similar to OSJNBa0043A12.36 [Oryza sativa (japonica cultivar-group)] (GB:CAE02831.2); similar to UAS; UBA-like; Thioredoxin-like fold [Medicago truncatula] (GB:ABE87214.1); contains InterPro domain …	As
AT1G14570.4	4983557	467.748	577.65	37	0.000970005	UBX domain-containing protein; similar to UBX domain-containing protein [Arabidopsis thaliana] (TAIR:AT4G14250.1); similar to Os04g0670800 [Oryza sativa (japonica cultivar-group)] (GB:NP_001054216.1); similar to OSJNBa0043A12.36 [Oryza sativa (japonica cultivar-group)] (GB:CAE02831.2); similar to UAS; UBA-like; Thioredoxin-like fold [Medicago truncatula] (GB:ABE87214.1); contains InterPro domain …	As
AT1G14610.1	5008276	594.341	528.265	84	0.0202145	Required for proper proliferation of basal cells.	F1
AT1G14640.1	5023686	651.612	558.584	55	0.0287735	SWAP (Suppressor-of-White-APricot)/surp domain-containing protein; similar to SWAP (Suppressor-of-White-APricot)/surp domain-containing protein / ubiquitin family protein [Arabidopsis thaliana] (TAIR:AT1G14650.1); similar to SWAP/Surp; Ubiquitin [Medicago truncatula] (GB:ABE94283.1); similar to Os02g0245000 [Oryza sativa (japonica cultivar-group)] (GB:NP_001046418.1); contains InterPro domain Pro…	F1
AT1G14650.1	5027668	762.037	651.141	71	0.00553169	SWAP (Suppressor-of-White-APricot)/surp domain-containing protein / ubiquitin family protein; Identical to Probable splicing factor 3 subunit 1 [Arabidopsis Thaliana] (GB:Q8RXF1;GB:Q9MA20); similar to SWAP (Suppressor-of-White-APricot)/surp domain-containing protein [Arabidopsis thaliana] (TAIR:AT1G14640.1); similar to SWAP/Surp; Ubiquitin [Medicago truncatula] (GB:ABE94283.1); similar to Os02g02…	F1
AT1G14650.2	5027668	763.987	667.389	79	0.0105621	unlisted protein	F1
AT1G14690.2	5051768	562.277	388.875	56	0.0312776	similar to ATMAP65-6, microtubule binding [Arabidopsis thaliana] (TAIR:AT2G01910.1); similar to putative microtubule-associated protein MAP65-1a [Oryza sativa (japonica cultivar-group)] (GB:BAD37971.1); contains InterPro domain MAP65/ASE1; (InterPro:IPR007145); contains InterPro domain Rho GTPase activation protein; (InterPro:IPR008936)	F1
AT1G14840.1	5112104	569.688	493.463	57	0.0333448	Encodes a microtubule associated protein (MAP70-4). Expressed in all tissues.	F1
AT1G14970.1	5161960	776.051	691.243	42	0.0222981	similar to unknown protein [Arabidopsis thaliana] (TAIR:AT2G01480.1); similar to Hypothetical plant protein [Medicago truncatula] (GB:ABE89193.1); contains InterPro domain Protein of unknown function DUF246, plant; (InterPro:IPR004348)	F1
AT1G15130.1	5206033	711.716	594.769	72	0.00039321	hydroxyproline-rich glycoprotein family protein; similar to proline-rich family protein [Arabidopsis thaliana] (TAIR:AT5G14540.1); similar to Helix-turn-helix, Fis-type; BRO1 [Medicago truncatula] (GB:ABE92234.1); similar to ALG2-interacting protein X [Nicotiana tabacum] (GB:BAD15108.1); similar to Os10g0495300 [Oryza sativa (japonica cultivar-group)] (GB:NP_001064950.1); contains InterPro domain…	F1
AT1G15140.1	5210212	838.225	729.744	31	0.00873979	oxidoreductase NAD-binding domain-containing protein; similar to ATLFNR2 (LEAF FNR 2) [Arabidopsis thaliana] (TAIR:AT1G20020.3); similar to Phenol hydroxylase reductase [Medicago truncatula] (GB:ABE92236.1); contains InterPro domain Phenol hydroxylase reductase; (InterPro:IPR001221); contains InterPro domain Oxidoreductase FAD-binding region; (InterPro:IPR008333); contains InterPro domain Oxidore…	F1
AT1G15140.2	5210318	900.735	790.749	34	0.00524487	oxidoreductase NAD-binding domain-containing protein; similar to ATLFNR2 (LEAF FNR 2) [Arabidopsis thaliana] (TAIR:AT1G20020.3); similar to Phenol hydroxylase reductase [Medicago truncatula] (GB:ABE92236.1); contains InterPro domain Phenol hydroxylase reductase; (InterPro:IPR001221); contains InterPro domain Oxidoreductase FAD-binding region; (InterPro:IPR008333); contains InterPro domain Oxidore…	F1
AT1G15140.3	5210248	910.69	793.408	33	0.00385672	oxidoreductase NAD-binding domain-containing protein; similar to ATLFNR2 (LEAF FNR 2) [Arabidopsis thaliana] (TAIR:AT1G20020.3); similar to Phenol hydroxylase reductase [Medicago truncatula] (GB:ABE92236.1); contains InterPro domain Phenol hydroxylase reductase; (InterPro:IPR001221); contains InterPro domain Oxidoreductase FAD-binding region; (InterPro:IPR008333); contains InterPro domain Oxidore…	F1
AT1G15150.1	5212631	859.325	722.373	31	0.0169449	MATE efflux family protein; similar to MATE efflux family protein [Arabidopsis thaliana] (TAIR:AT1G15180.1); similar to MATE efflux family protein [Arabidopsis thaliana] (TAIR:AT1G15160.1); similar to MATE efflux family protein [Arabidopsis thaliana] (TAIR:AT1G15170.1); similar to Multi antimicrobial extrusion protein MatE [Medicago truncatula] (GB:ABE93671.1); similar to Os01g0504500 [Oryza sati…	F1
AT1G15180.1	5224394	937.143	827.738	34	0.0134439	MATE efflux family protein; similar to MATE efflux family protein [Arabidopsis thaliana] (TAIR:AT1G15150.1); similar to MATE efflux family protein [Arabidopsis thaliana] (TAIR:AT1G15160.1); similar to MATE efflux family protein [Arabidopsis thaliana] (TAIR:AT1G15170.1); similar to Multi antimicrobial extrusion protein MatE [Medicago truncatula] (GB:ABE93671.1); similar to Os01g0504500 [Oryza sati…	F1
AT1G15180.2	5224428	921.247	793.615	38	0.000647125	unlisted protein	F1
AT1G15210.1	5231353	513.434	322.022	119	2.79327e-08	ATPDR7/PDR7 (PLEIOTROPIC DRUG RESISTANCE 7); ATPase, coupled to transmembrane movement of substances; Identical to Probable pleiotropic drug resistance protein 7 (PDR7) [Arabidopsis Thaliana] (GB:Q7PC86;GB:Q9XI48); similar to ATPDR12/PDR12 (PLEIOTROPIC DRUG RESISTANCE 12), ATPase, coupled to transmembrane movement of substances [Arabidopsis thaliana] (TAIR:AT1G15520.1); similar to PDR8/PEN3 (PLEI…	F1
AT1G15220.1	5240212	699.528	523.254	30	0.0142208	Encodes a protein with oxidoreductase activity present in the inner membrane of mitochondria. CCMH is postulated to play a central role in mitochondrial cytochrome c maturation, probably as part of a heme lyase complex that also holds activity of reducing apocytochrome c. CCMH interacts with apocytochrome AtCYTc-a and is shown to be present in a 500 kDa-complex along with CcmFN2.	F1
AT1G15220.2	5240034	656.714	489.817	30	0.0125631	Encodes a protein with oxidoreductase activity present in the inner membrane of mitochondria. CCMH is postulated to play a central role in mitochondrial cytochrome c maturation, probably as part of a heme lyase complex that also holds activity of reducing apocytochrome c. CCMH interacts with apocytochrome AtCYTc-a and is shown to be present in a 500 kDa-complex along with CcmFN2.	F1
AT1G15240.1	5243459	510.726	446.894	69	0.00587639	phox (PX) domain-containing protein; similar to phox (PX) domain-containing protein [Arabidopsis thaliana] (TAIR:AT2G15900.1); similar to phox domain-containing protein, putative, expressed [Oryza sativa (japonica cultivar-group)] (GB:ABA91572.2); similar to phox domain-containing protein, putative, expressed [Oryza sativa (japonica cultivar-group)] (GB:ABA91571.2); similar to Os05g0583500 [Oryza…	F1
AT1G15240.2	5243459	561.328	484.189	86	0.000802009	unlisted protein	F1
AT1G15280.1	5252347	738.772	638.789	55	0.00763052	glycine-rich protein; similar to unknown protein [Arabidopsis thaliana] (TAIR:AT1G80000.2); similar to Os01g0595100 [Oryza sativa (japonica cultivar-group)] (GB:NP_001043467.1); similar to glycine-rich protein-like [Oryza sativa (japonica cultivar-group)] (GB:BAD52900.1)	F1
AT1G15280.2	5252347	752.002	651.514	56	0.00691576	glycine-rich protein; similar to unknown protein [Arabidopsis thaliana] (TAIR:AT1G80000.2); similar to Os01g0595100 [Oryza sativa (japonica cultivar-group)] (GB:NP_001043467.1); similar to glycine-rich protein-like [Oryza sativa (japonica cultivar-group)] (GB:BAD52900.1)	F1
AT1G15490.1	5320643	881.359	990.929	66	0.00105519	hydrolase, alpha/beta fold family protein; similar to hydrolase, alpha/beta fold family protein [Arabidopsis thaliana] (TAIR:AT1G80280.1); similar to hydrolase, alpha/beta fold family protein [Arabidopsis thaliana] (TAIR:AT1G52750.1); similar to Alpha/beta hydrolase fold [Pelodictyon phaeoclathratiforme BU-1] (GB:ZP_00590443.1); similar to Os01g0647700 [Oryza sativa (japonica cultivar-group)] (GB…	As
AT1G15530.1	5339974	549.709	484.313	54	0.0450145	receptor lectin kinase, putative; similar to lectin protein kinase, putative [Arabidopsis thaliana] (TAIR:AT3G53810.1); similar to lectin protein kinase, putative [Arabidopsis thaliana] (TAIR:AT3G55550.1); similar to OSJNBa0081C01.16 [Oryza sativa (japonica cultivar-group)] (GB:CAD41144.2); similar to Os03g0823000 [Oryza sativa (japonica cultivar-group)] (GB:NP_001051739.1); similar to lectin-lik…	F1
AT1G15560.1	5352681	284.669	539.35	40	3.84181e-08	CACTA-like transposase family (Ptta/En/Spm), has a 3.8e-130 P-value blast match to At1g15560.1/58-302 CACTA-like transposase family (Ptta/En/Spm) (CACTA-element) (Arabidopsis thaliana)	As
AT1G15610.1	5370790	401.454	51.163	19	0.00247028	similar to unknown protein [Arabidopsis thaliana] (TAIR:AT1G15630.1); similar to Os02g0787500 [Oryza sativa (japonica cultivar-group)] (GB:NP_001048342.1)	F1
AT1G15620.1	5373517	344.745	72.7173	21	9.1118e-05	similar to unknown protein [Arabidopsis thaliana] (TAIR:AT1G15640.1)	F1
AT1G15660.1	5381184	314.645	454.952	58	0.00182561	similar to CENP-C [Medicago truncatula] (GB:AAU04617.1); contains domain CENTROMERE PROTEIN C (PTHR16684); contains domain YrdC/RibB (SSF55821); contains domain gb def: CENP-C (Fragment) (PTHR16684:SF3)	As
AT1G15740.1	5410911	555.492	476.979	52	0.0147209	leucine-rich repeat family protein; similar to leucine-rich repeat family protein [Arabidopsis thaliana] (TAIR:AT4G23840.1); similar to Leucine-rich repeat; Leucine-rich repeat, ribonuclease inhibitor subtype; Leucine-rich repeat, cysteine-containing subtype [Medicago truncatula] (GB:ABE93295.1); similar to OSIGBa0112M24.4 [Oryza sativa (indica cultivar-group)] (GB:CAH67587.1); similar to Os04g05…	F1
AT1G15780.1	5430210	673.429	616.97	112	0.00251331	similar to unknown protein [Arabidopsis thaliana] (TAIR:AT2G10440.1); similar to Globin-like [Medicago truncatula] (GB:ABE79971.1); similar to Os08g0564800 [Oryza sativa (japonica cultivar-group)] (GB:NP_001062533.1); similar to CTV.22 [Poncirus trifoliata] (GB:AAN62354.1); contains domain no description (G3D.1.10.246.20); contains domain Kix domain of CBP (creb binding protein) (SSF47040)	F1
AT1G15810.1	5444448	614.734	479.455	42	6.6486e-05	ribosomal protein S15 family protein; similar to ribosomal protein S15 family protein [Arabidopsis thaliana] (TAIR:AT1G80620.1); similar to Os02g0803200 [Oryza sativa (japonica cultivar-group)] (GB:NP_001048424.1); similar to ribosomal protein S15-like [Oryza sativa (japonica cultivar-group)] (GB:BAD44816.1); contains InterPro domain S15/NS1, RNA-binding; (InterPro:IPR009068); contains InterPro d…	F1
AT1G15820.1	5446473	573.022	420.305	32	1.94008e-06	Lhcb6 protein (Lhcb6), light harvesting complex of photosystem II.	F1
AT1G16260.1	5559605	458.806	386.286	63	0.0152172	protein kinase family protein; Identical to Wall-associated receptor kinase-like 8 precursor (EC 2.7.11.-) (WAKL8) [Arabidopsis Thaliana] (GB:Q9SA25); similar to RFO1 (RESISTANCE TO FUSARIUM OXYSPORUM 1), kinase [Arabidopsis thaliana] (TAIR:AT1G79670.1); similar to Wall-associated receptor kinase-like 3 precursor (GB:Q9S9M3); contains InterPro domain Protein kinase-like; (InterPro:IPR011009); con…	F1
AT1G16340.1	5587909	553.214	668.186	22	0.0120212	Encodes a protein with putative 3-deoxy-D-manno-octulosonic acid 8-phosphate synthetase activity. This gene share a very high sequence homology with its homologue AtkdsA1 (AT1G79500).	As
AT1G16340.2	5587833	530.976	655.239	21	0.0143433	Encodes a protein with putative 3-deoxy-D-manno-octulosonic acid 8-phosphate synthetase activity. This gene share a very high sequence homology with its homologue AtkdsA1 (AT1G79500).	As
AT1G16400.1	5605171	574.337	700.563	43	0.00162807	Encodes cytochrome P450 CYP79F2.	As
AT1G16410.1	5608840	602.23	761.446	46	0.0013753	member of CYP79F	As
AT1G16410.2	5608840	552.89	685.491	34	0.023959	member of CYP79F	As
AT1G16500.1	5639053	383.191	493.816	25	0.000215417	similar to unknown protein [Arabidopsis thaliana] (TAIR:AT1G79160.1); similar to H0313F03.6 [Oryza sativa (indica cultivar-group)] (GB:CAH68335.1); contains InterPro domain WW/Rsp5/WWP; (InterPro:IPR001202)	As
AT1G16610.1	5675719	729.131	800.739	34	0.0470896	SR spliceosome protein, interacts with SR33 and the U1-70K protein of the U1 snRNP.	As
AT1G16610.2	5675754	742.141	821.133	33	0.0353129	SR spliceosome protein, interacts with SR33 and the U1-70K protein of the U1 snRNP.	As
AT1G16770.1	5737882	594.549	641.748	32	0.0364303	similar to hypothetical protein [Oryza sativa (japonica cultivar-group)] (GB:BAD10260.1)	As
AT1G16770.2	5737951	544.421	585.6	33	0.0404889	similar to hypothetical protein [Oryza sativa (japonica cultivar-group)] (GB:BAD10260.1)	As
AT1G16900.1	5779036	649.658	742.484	49	0.00270425	curculin-like (mannose-binding) lectin family protein, very low similarity to Ser Thr protein kinase GI:2598067 from (Zea mays); contains Pfam lectin (probable mannose binding) domain PF01453 but not the protein kinase domain of the Z. mays protein	As
AT1G16905.1	5782486	471.269	583.285	36	0.0104704	sugar binding; similar to curculin-like (mannose-binding) lectin family protein [Arabidopsis thaliana] (TAIR:AT1G78860.1); similar to secreted glycoprotein [Linum usitatissimum] (GB:AAO15899.1); contains InterPro domain Curculin-like (mannose-binding) lectin; (InterPro:IPR001480)	As
AT1G16916.1	5786562	651.683	826.431	12	0.00576432	unlisted protein	As
AT1G16940.1	5791987	443.021	530.966	33	0.0404889	F-box family protein; similar to F-box family protein [Arabidopsis thaliana] (TAIR:AT1G78750.1); similar to Cyclin-like F-box; FBD [Medicago truncatula] (GB:ABE80758.1); contains InterPro domain FBD-like; (InterPro:IPR006566); contains InterPro domain Cyclin-like F-box; (InterPro:IPR001810); contains InterPro domain FBD; (InterPro:IPR013596); contains InterPro domain Leucine-rich repeat 2; (Inter…	As
AT1G16970.1	5800796	415.266	502.695	51	0.00647813	Ku80 and ku70 form the heterodimer complex Ku, required for proper maintenance of the telomeric C strand. Ku regulates the extension of the telomeric G strand. Interacts with WEX, and this interaction stimulates the WEX exonuclease activity.	As
AT1G16980.1	5807319	334.963	365.928	50	0.0481251	Encodes an enzyme putatively involved in trehalose biosynthesis. The protein has a trehalose synthase (TPS)-like domain that may or may not be active but no trehalose phosphatase (TPP)-like domain.	As
AT1G17010.1	5817600	648.393	459.579	32	0.00154181	oxidoreductase, 2OG-Fe(II) oxygenase family protein; similar to SRG1 (SENESCENCE-RELATED GENE 1), oxidoreductase, acting on paired donors, with incorporation or reduction of molecular oxygen, 2-oxoglutarate as one donor, and incorporation of one atom each of oxygen into both donors [Arabidopsis thaliana] (TAIR:AT1G17020.1); similar to Os01g0351800 [Oryza sativa (japonica cultivar-group)] (GB:NP_0…	F1
AT1G17060.1	5832126	503.529	366.719	46	0.00218259	Encodes a protein with similarity to other cytochrome P450's and is a homolog of BAS1. Over expression causes a dwarf phenotype resembling brassinolide resistant mutants. Double mutant analysis of sob7/bas1 loss of function mutants suggests these genes have redundant functions in light responsiveness. SOB7 may function in metabolizing brassinolides. Expressed in leaf, root, stem and silique but e…	F1
AT1G17110.1	5845684	804.835	739.561	82	0.0220429	Encodes a ubiquitin-specific protease.	F1
AT1G17145.1	5860147	444.15	364.285	32	0.00826036	protein binding / zinc ion binding; similar to protein binding / zinc ion binding [Arabidopsis thaliana] (TAIR:AT1G78420.1); similar to hypothetical protein DDBDRAFT_0205514 [Dictyostelium discoideum AX4] (GB:XP_642422.1); similar to Os02g0244100 [Oryza sativa (japonica cultivar-group)] (GB:NP_001046414.1); contains InterPro domain Zinc finger, RING-type; (InterPro:IPR001841)	F1
AT1G17180.1	5872164	553.815	682.827	21	0.0178872	Encodes glutathione transferase belonging to the tau class of GSTs. Naming convention according to Wagner et al. (2002).	As
AT1G17190.1	5875364	393.114	675.706	24	0.00260599	Encodes glutathione transferase belonging to the tau class of GSTs. Naming convention according to Wagner et al. (2002).	As
AT1G17230.1	5891346	653.399	589.724	97	0.00122175	leucine-rich repeat family protein / protein kinase family protein; similar to leucine-rich repeat transmembrane protein kinase, putative [Arabidopsis thaliana] (TAIR:AT2G33170.1); similar to leucine-rich repeat transmembrane protein kinase, putative [Arabidopsis thaliana] (TAIR:AT5G48940.1); similar to leucine-rich repeat transmembrane protein kinase, putative [Arabidopsis thaliana] (TAIR:AT5G63…	F1
AT1G17240.1	5896421	232.958	178.671	64	0.00946015	leucine-rich repeat family protein; similar to leucine-rich repeat transmembrane protein kinase, putative [Arabidopsis thaliana] (TAIR:AT1G72300.1); similar to leucine-rich repeat family protein [Arabidopsis thaliana] (TAIR:AT1G17250.1); similar to leucine-rich receptor-like protein kinase [Daucus carota] (GB:AAL99366.1); similar to leucine-rich receptor-like protein kinase [Daucus carota] (GB:AA…	F1
AT1G17260.1	5904062	633.31	564.656	66	0.00639187	belongs to H+-APTase gene family, involved in proanthocyanidin biosynthesis, disturbs the vacuolar biogenesis and acidification process	F1
AT1G17340.1	5933880	650.163	700.533	67	0.0380499	phosphoinositide phosphatase family protein; similar to phosphoinositide phosphatase family protein [Arabidopsis thaliana] (TAIR:AT3G14205.1); similar to Os03g0182400 [Oryza sativa (japonica cultivar-group)] (GB:NP_001049173.1); similar to Putative phosphoinositide phosphatase [Oryza sativa] (GB:AAK92639.1); similar to SacIy domain containing protein, expressed [Oryza sativa (japonica cultivar-gr…	As
AT1G17345.1	5940440	384.833	192.76	22	0.00855978	auxin-responsive protein-related; similar to auxin-responsive protein-related [Arabidopsis thaliana] (TAIR:AT1G72430.1); similar to Os08g0452500 [Oryza sativa (japonica cultivar-group)] (GB:NP_001061954.1); similar to auxin-induced protein-like [Oryza sativa (japonica cultivar-group)] (GB:BAD36435.1); contains InterPro domain Auxin responsive SAUR protein; (InterPro:IPR003676)	F1
AT1G17455.1	5997213	245.172	316.229	20	0.0237495	similar to unknown protein [Arabidopsis thaliana] (TAIR:AT1G72630.1); similar to Os11g0621500 [Oryza sativa (japonica cultivar-group)] (GB:NP_001068300.1); similar to hypothetical protein [Oryza sativa] (GB:AAD27669.1); contains InterPro domain Protein of unknown function DUF1313; (InterPro:IPR009741)	As
AT1G17455.2	5997213	245.172	316.229	20	0.0237495	unlisted protein	As
AT1G17500.1	6018773	677.858	631.363	103	0.0258404	haloacid dehalogenase-like hydrolase family protein; Identical to Putative phospholipid-transporting ATPase 4 (EC 3.6.3.1) (Aminophospholipid flippase 4) (ALA4) [Arabidopsis Thaliana] (GB:Q9LNQ4); similar to haloacid dehalogenase-like hydrolase family protein [Arabidopsis thaliana] (TAIR:AT3G13900.1); similar to haloacid dehalogenase-like hydrolase family protein [Arabidopsis thaliana] (TAIR:AT1G…	F1
AT1G17540.1	6029309	537.208	480.554	63	0.00852644	kinase; similar to protein kinase family protein [Arabidopsis thaliana] (TAIR:AT1G72760.1); similar to Os02g0218400 [Oryza sativa (japonica cultivar-group)] (GB:NP_001046304.1); similar to Os01g0581400 [Oryza sativa (japonica cultivar-group)] (GB:NP_001043411.1); similar to High mobility group protein HMG14 and HMG17; Protein kinase [Medicago truncatula] (GB:ABE79015.1); contains InterPro domain …	F1
AT1G17600.1	6053264	409.237	471.531	84	0.00985197	disease resistance protein (TIR-NBS-LRR class), putative; similar to ATP binding / protein binding / transmembrane receptor [Arabidopsis thaliana] (TAIR:AT1G72840.1); similar to disease resistance protein (TIR-NBS-LRR class), putative [Arabidopsis thaliana] (TAIR:AT5G40100.1); similar to disease resistance protein (TIR-NBS-LRR class), putative [Arabidopsis thaliana] (TAIR:AT5G48770.1); similar to…	As
AT1G17750.1	6106672	249.936	462.3	93	1.06608e-05	leucine-rich repeat transmembrane protein kinase, putative; similar to leucine-rich repeat transmembrane protein kinase, putative [Arabidopsis thaliana] (TAIR:AT5G63930.1); similar to leucine-rich repeat transmembrane protein kinase, putative [Arabidopsis thaliana] (TAIR:AT4G20140.1); similar to PEPR1 (PEP1 RECEPTOR 1), ATP binding / kinase/ protein binding / protein serine/threonine kinase [Arab…	As
AT1G17760.1	6110116	342.483	461.375	59	0.000484885	Encodes a homolog of the mammalian protein CstF77, a polyadenylation factor subunit.	As
AT1G17840.1	6142599	567.675	443.219	75	0.000350236	ABC transporter family protein; Identical to White-brown complex homolog protein 11 (WBC11) [Arabidopsis Thaliana] (GB:Q8RXN0;GB:Q9LMU4); similar to CER5 (ECERIFERUM 5), ATPase, coupled to transmembrane movement of substances [Arabidopsis thaliana] (TAIR:AT1G51500.1); similar to ABC transporter family protein [Arabidopsis thaliana] (TAIR:AT1G51460.1); similar to ABC transporter family protein [Ar…	F1
AT1G17890.1	6154287	287.011	609.22	36	0.00166242	GER2; catalytic; Identical to Putative GDP-L-fucose synthase 2 (EC 1.1.1.271) (GDP-4-keto-6-deoxy-D- mannose-3, 5-epimerase-4-reductase 2) (AtGER2) (GER2) [Arabidopsis Thaliana] (GB:Q9LMU0;GB:Q3EDA2;GB:Q3EDA3); similar to ATFX/GER1 (GDP-4-KETO-6-DEOXYMANNOSE-3,5-EPIMERASE-4-REDUCTASE 1), GDP-L-fucose synthase [Arabidopsis thaliana] (TAIR:AT1G73250.1); similar to Os06g0652400 [Oryza sativa (japoni…	As
AT1G17890.2	6154324	272.132	627.07	38	0.000690898	GER2; catalytic; Identical to Putative GDP-L-fucose synthase 2 (EC 1.1.1.271) (GDP-4-keto-6-deoxy-D- mannose-3, 5-epimerase-4-reductase 2) (AtGER2) (GER2) [Arabidopsis Thaliana] (GB:Q9LMU0;GB:Q3EDA2;GB:Q3EDA3); similar to ATFX/GER1 (GDP-4-KETO-6-DEOXYMANNOSE-3,5-EPIMERASE-4-REDUCTASE 1), GDP-L-fucose synthase [Arabidopsis thaliana] (TAIR:AT1G73250.1); similar to Os06g0652400 [Oryza sativa (japoni…	As
AT1G17890.3	6154324	286.93	635	36	0.00166242	GER2; catalytic; Identical to Putative GDP-L-fucose synthase 2 (EC 1.1.1.271) (GDP-4-keto-6-deoxy-D- mannose-3, 5-epimerase-4-reductase 2) (AtGER2) (GER2) [Arabidopsis Thaliana] (GB:Q9LMU0;GB:Q3EDA2;GB:Q3EDA3); similar to ATFX/GER1 (GDP-4-KETO-6-DEOXYMANNOSE-3,5-EPIMERASE-4-REDUCTASE 1), GDP-L-fucose synthase [Arabidopsis thaliana] (TAIR:AT1G73250.1); similar to Os06g0652400 [Oryza sativa (japoni…	As
AT1G17910.1	6159155	105.14	245.279	61	0.00182043	wall-associated kinase, putative; Identical to Putative wall-associated receptor kinase-like 13 precursor (EC 2.7.11.-) (WAKL13) [Arabidopsis Thaliana] (GB:Q9LMT9); similar to wall-associated kinase, putative [Arabidopsis thaliana] (TAIR:AT4G31100.1); similar to wall-associated kinase, putative [Arabidopsis thaliana] (TAIR:AT1G19390.1); similar to kinase [Arabidopsis thaliana] (TAIR:AT4G31110.1);…	As
AT1G18210.1	6267984	537.291	644.521	23	0.00707272	calcium-binding protein, putative; similar to calcium-binding protein, putative [Arabidopsis thaliana] (TAIR:AT1G73630.1); similar to Calcium-binding EF-hand [Medicago truncatula] (GB:ABE81417.1); contains InterPro domain EF-Hand type; (InterPro:IPR011992); contains InterPro domain Calcium-binding EF-hand; (InterPro:IPR002048)	As
AT1G18230.1	6272679	186.305	395.766	12	0.0196167	pseudogene, putative protein kinase	As
AT1G18310.1	6301203	363.787	317.843	43	0.0476984	glycosyl hydrolase family 81 protein; similar to glycosyl hydrolase family 81 protein [Arabidopsis thaliana] (TAIR:AT5G15870.1); similar to hypothetical protein [Cleome spinosa] (GB:ABD96863.1); similar to beta-glucan-binding protein 4 [Medicago truncatula] (GB:ABB69784.1); similar to putative beta-glucan elicitor receptor [Brassica napus] (GB:AAP42646.1); contains InterPro domain Glycoside hydro…	F1
AT1G18500.1	6369366	883.683	795.608	48	0.0421536	Encodes an active Arabidopsis isopropylmalate synthase IPMS1. Involved in leucine biosynthesis. Do not participate in the chain elongation of glucosinolates. Expressed constitutively throughout the plant. Loss of IPMS1 can be compensated by a second isopropylmalate synthase gene IPMS2 (At1g74040).	F1
AT1G18510.1	6373314	768.43	515.718	19	0.0474371	Member of TETRASPANIN family	F1
AT1G18670.1	6426907	580.339	644.285	62	0.00319886	Encodes a cyclin-dependent kinase-like protein with a ser/thr protein kinase domain and an N-terminal myristoylation sequence. Mutants in this gene are unable to express female sterility in response to beta-aminobutyric acid, as wild type plants do.	As
AT1G18740.1	6464042	414.364	469.445	65	0.00405217	similar to unknown protein [Arabidopsis thaliana] (TAIR:AT1G74450.1); similar to Protein of unknown function DUF793 [Medicago truncatula] (GB:ABE83157.1); contains InterPro domain Protein of unknown function DUF793; (InterPro:IPR008511)	As
AT1G18860.1	6509495	433.843	530.76	39	0.0222252	member of WRKY Transcription Factor; Group II-b	As
AT1G18880.1	6520766	506.371	558.572	51	0.0104514	proton-dependent oligopeptide transport (POT) family protein; similar to proton-dependent oligopeptide transport (POT) family protein [Arabidopsis thaliana] (TAIR:AT3G47960.1); similar to proton-dependent oligopeptide transport (POT) family protein [Arabidopsis thaliana] (TAIR:AT5G62680.1); similar to nitrate transporter NRT1-1 [Glycine max] (GB:BAB19756.1); similar to nitrate transporter NRT1-5 …	As
AT1G19060.1	6582090	701.633	1215.37	19	0.000760337	similar to unknown protein [Arabidopsis thaliana] (TAIR:AT1G02770.1); contains InterPro domain Protein of unknown function DUF626, Arabidopsis thaliana; (InterPro:IPR006462)	As
AT1G19220.1	6628078	701.468	653.795	97	0.00319544	Encodes an auxin response factor that contains the conserved VP1-B3 DNA-binding domain at its N-terminus and the Aux/IAA-like domains III and IV present in most ARFs at its C-terminus. The protein interacts with IAA1 (yeast two hybrid) and other auxin response elements such as ER7 and ER9 (yeast one hybrid). ARF19 protein can complement many aspects of the arf7 mutant phenotype and , together wit…	F1
AT1G19400.1	6712050	549.279	619.961	42	0.0195778	similar to unknown protein [Arabidopsis thaliana] (TAIR:AT1G75180.3); similar to hypothetical protein [Oryza sativa (japonica cultivar-group)] (GB:AAN65010.1); similar to Os03g0775600 [Oryza sativa (japonica cultivar-group)] (GB:NP_001051432.1); contains domain 2-HYDROXYACID DEHYDROGENASE (PTHR10996:SF1); contains domain 2-HYDROXYACID DEHYDROGENASE (PTHR10996)	As
AT1G19415.1	6719469	214.418	29.5492	32	4.73512e-07	copia-like retrotransposon family, has a 6.1e-43 P-value blast match to gb|AAO73529.1| gag-pol polyprotein (Glycine max) (SIRE1) (Ty1_Copia-family)	F1
AT1G19430.1	6724601	364.967	487.09	70	0.000359754	dehydration-responsive protein-related; similar to dehydration-responsive protein-related [Arabidopsis thaliana] (TAIR:AT5G64030.1); similar to Os01g0883900 [Oryza sativa (japonica cultivar-group)] (GB:NP_001045015.1); similar to Os03g0775200 [Oryza sativa (japonica cultivar-group)] (GB:NP_001051428.1); similar to ankyrin-like protein [Oryza sativa (japonica cultivar-group)] (GB:BAD82580.1); cont…	As
AT1G19450.1	6731443	541.815	618.627	41	0.0459285	integral membrane protein, putative / sugar transporter family protein; Identical to Sugar transporter ERD6-like 4 [Arabidopsis Thaliana] (GB:Q93YP9;GB:Q9LN48); similar to integral membrane protein, putative [Arabidopsis thaliana] (TAIR:AT1G75220.1); similar to 10A19I.3 [Oryza sativa (japonica cultivar-group)] (GB:AAD39600.1); similar to Os05g0579000 [Oryza sativa (japonica cultivar-group)] (GB:N…	As
AT1G19485.1	6746838	644.679	506.556	59	0.00514125	AT hook motif-containing protein; similar to hypothetical protein [Oryza sativa (japonica cultivar-group)] (GB:BAC84427.1); similar to Os07g0454400 [Oryza sativa (japonica cultivar-group)] (GB:NP_001059556.1); similar to Os01g0858000 [Oryza sativa (japonica cultivar-group)] (GB:NP_001044858.1); contains InterPro domain WD-40 repeat; (InterPro:IPR001680); contains InterPro domain WD40-like; (Inter…	F1
AT1G19490.1	6751705	415.922	242.125	40	0.0028181	bZIP transcription factor family protein; similar to bZIP transcription factor family protein [Arabidopsis thaliana] (TAIR:AT2G35530.1); similar to hypothetical protein LOC_Os11g05640 [Oryza sativa (japonica cultivar-group)] (GB:AAX92727.1); contains InterPro domain Eukaryotic transcription factor, DNA-binding; (InterPro:IPR008917); contains InterPro domain bZIP transcription factor, bZIP_1; (Int…	F1
AT1G19540.1	6765667	508.579	428.554	27	0.0211401	isoflavone reductase, putative; similar to isoflavone reductase, putative [Arabidopsis thaliana] (TAIR:AT1G75280.1); similar to allergenic isoflavone reductase-like protein Bet v 6.0102 [Betula pendula] (GB:AAG22740.1); contains InterPro domain NmrA-like; (InterPro:IPR008030)	F1
AT1G19560.1	6768835	257.513	41.0378	50	2.67961e-07	pseudogene, putative CHP-rich zinc finger protein	F1
AT1G19620.1	6784043	593.379	792.723	25	0.00194087	similar to PREDICTED: similar to Glycine Rich Secreted Protein family member (grsp-1) [Mus musculus] (GB:XP_996857.1)	As
AT1G19640.1	6788912	467.667	566.581	39	0.000201772	Encodes a S-adenosyl-L-methionine:jasmonic acid carboxyl methyltransferase that catalyzes the formation of methyljasmonate from jasmonic acid. Its expression is induced in response to wounding or methyljasmonate treatment.	As
AT1G19715.1	6816718	815.9	715.361	54	0.0474025	jacalin lectin family protein; similar to jacalin lectin family protein [Arabidopsis thaliana] (TAIR:AT1G73040.1); similar to Agglutinin (CCA) (GB:P82859); similar to Os01g0775500 [Oryza sativa (japonica cultivar-group)] (GB:NP_001044410.1); similar to Os05g0508400 [Oryza sativa (japonica cultivar-group)] (GB:NP_001055995.1); contains InterPro domain Jacalin-related lectin; (InterPro:IPR001229)	F1
AT1G19835.1	6855964	526.397	394.313	89	0.0135056	similar to unknown protein [Arabidopsis thaliana] (TAIR:AT1G47900.1); similar to Putative myosin-like protein [Oryza sativa (japonica cultivar-group)] (GB:AAL77142.1); similar to Os03g0246500 [Oryza sativa (japonica cultivar-group)] (GB:NP_001049544.1); contains InterPro domain Prefoldin; (InterPro:IPR009053); contains InterPro domain Protein of unknown function DUF869, plant; (InterPro:IPR008587)	F1
AT1G19850.1	6886898	599.438	546.902	84	0.00147801	Encodes a transcription factor (IAA24) mediating embryo axis formation and vascular development. Similar to AUXIN RESPONSIVE FACTOR 1 (ARF1) shown to bind to auxin responsive elements (AREs), and to the maize transcriptional activator VIVIPAROUS 1( VP1). In situ hybridization shows expression in provascular tissue of embryos, the emerging shoot primordia, then is restricted to provascular tissue,…	F1
AT1G19860.1	6891439	761.807	652.833	47	0.0345037	zinc finger (CCCH-type) family protein; similar to zinc finger (CCCH-type) family protein [Arabidopsis thaliana] (TAIR:AT3G51180.1); similar to hypothetical protein [Prunus persica] (GB:AAO14624.2); contains InterPro domain Zinc finger, CCCH-type; (InterPro:IPR000571)	F1
AT1G20110.1	6971486	677.121	614.582	53	0.00906224	zinc finger (FYVE type) family protein; similar to proline-rich extensin-like family protein [Arabidopsis thaliana] (TAIR:AT1G23720.1); similar to proline-rich extensin-like family protein [Arabidopsis thaliana] (TAIR:AT3G28550.1); similar to hypothetical protein [Phoenix dactylifera] (GB:CAA61964.1); contains InterPro domain Zinc finger, FYVE/PHD-type; (InterPro:IPR011011); contains InterPro dom…	F1
AT1G20120.1	6975400	475.559	412.928	37	0.0237495	family II extracellular lipase, putative; similar to family II extracellular lipase, putative [Arabidopsis thaliana] (TAIR:AT1G20130.1); similar to anther-specific proline-rich protein [Brassica oleracea] (GB:AAL67433.1); contains InterPro domain Lipolytic enzyme, G-D-S-L; (InterPro:IPR001087); contains InterPro domain Lipolytic enzyme, G-D-S-L, active site; (InterPro:IPR008265)	F1
AT1G20130.1	6977889	522.83	410.561	48	3.65727e-05	family II extracellular lipase, putative; Identical to Anter-specific proline-rich protein APG precursor (APG) [Arabidopsis Thaliana] (GB:P40602;GB:Q93Z14;GB:Q9LNT8); similar to family II extracellular lipase, putative [Arabidopsis thaliana] (TAIR:AT1G20120.1); similar to anther-specific proline-rich protein [Brassica oleracea] (GB:AAL67433.1); contains InterPro domain Pistil-specific extensin-li…	F1
AT1G20225.1	7007760	362.38	273.689	22	0.047721	similar to unknown protein [Arabidopsis thaliana] (TAIR:AT1G76020.1); similar to unknown [Solanum tuberosum] (GB:ABB55396.1); contains InterPro domain Thioredoxin-like fold; (InterPro:IPR012336); contains InterPro domain Thioredoxin fold; (InterPro:IPR012335)	F1
AT1G20300.1	7029664	499.364	333.444	52	0.00611312	pentatricopeptide (PPR) repeat-containing protein; similar to pentatricopeptide (PPR) repeat-containing protein [Arabidopsis thaliana] (TAIR:AT1G77360.1); similar to Peptidase S8 and S53, subtilisin, kexin, sedolisin; Tetratricopeptide-like helical [Medicago truncatula] (GB:ABE81863.1); contains InterPro domain Pentatricopeptide repeat; (InterPro:IPR002885); contains InterPro domain Protein preny…	F1
AT1G20320.1	7033673	555.337	246.284	32	0.00460635	NLI interacting factor (NIF) family protein; similar to NLI interacting factor (NIF) family protein [Arabidopsis thaliana] (TAIR:AT5G54210.1); similar to Os05g0390500 [Oryza sativa (japonica cultivar-group)] (GB:NP_001055440.1); similar to phosphatase-like [Oryza sativa (japonica cultivar-group)] (GB:BAD19077.1); contains InterPro domain FCP1-like phosphatase, phosphatase domain; (InterPro:IPR011…	F1
AT1G20330.1	7038722	665.931	485.566	39	0.000215417	Encodes a sterol-C24-methyltransferases involved in sterol biosynthesis. Mutants display altered sterol composition, serrated petals and sepals and altered cotyledon vascular patterning as well as ectopic endoreduplication. This suggests that suppression of endoreduplication is important for petal morphogenesis and that normal sterol composition is required for this suppression.	F1
AT1G20390.1	7065540	299.45	76.9792	155	0	gypsy-like retrotransposon family, has a 1.5e-251 P-value blast match to GB:AAD19359 polyprotein (gypsy_Ty3-element) (Sorghum bicolor)	F1
AT1G20400.1	7072199	199.516	69.868	68	1.7783e-06	myosin heavy chain-related; similar to myosin heavy chain-related [Arabidopsis thaliana] (TAIR:AT2G15420.1); similar to hypothetical protein 26.t00052 [Brassica oleracea] (GB:ABD65035.1); contains InterPro domain Protein of unknown function DUF1204; (InterPro:IPR009596)	F1
AT1G20410.1	7078921	567.236	728.131	35	0.00979511	similar to H0211B05.2 [Oryza sativa (indica cultivar-group)] (GB:CAH67165.1); contains domain SUBFAMILY NOT NAMED (PTHR21568:SF5); contains domain Pseudouridine synthase (SSF55120); contains domain FAMILY NOT NAMED (PTHR21568)	As
AT1G20515.1	7106903	371.84	268.46	29	0.014802	Potential natural antisense gene, locus overlaps with AT1G20520	F1
AT1G20520.1	7106942	697.162	573.586	19	0.0248279	similar to unknown protein [Arabidopsis thaliana] (TAIR:AT1G76210.1); similar to hypothetical protein [Glycine max] (GB:AAK01735.1); contains InterPro domain Protein of unknown function DUF241, plant; (InterPro:IPR004320)	F1
AT1G20620.1	7143092	655.011	776.864	44	0.00106256	Catalase, catalyzes the breakdown of hydrogen peroxide (H2O2) into water and oxygen.	As
AT1G20620.2	7143092	635.714	754.929	48	0.000217926	Catalase, catalyzes the breakdown of hydrogen peroxide (H2O2) into water and oxygen.	As
AT1G20620.4	7144151	642.197	796.206	44	0.000685001	Catalase, catalyzes the breakdown of hydrogen peroxide (H2O2) into water and oxygen.	As
AT1G20620.5	7143092	686.251	805.525	42	0.00282179	Catalase, catalyzes the breakdown of hydrogen peroxide (H2O2) into water and oxygen.	As
AT1G20800.1	7228745	383.619	499.423	39	0.0100019	F-box family protein; similar to F-box family protein [Arabidopsis thaliana] (TAIR:AT1G20795.1); contains InterPro domain Cyclin-like F-box; (InterPro:IPR001810); contains InterPro domain Galactose oxidase, central; (InterPro:IPR011043)	As
AT1G20960.1	7301773	720.554	661.234	182	0.00228377	EMB1507 (EMBRYO DEFECTIVE 1507); ATP-dependent helicase; similar to U5 small nuclear ribonucleoprotein helicase, putative [Arabidopsis thaliana] (TAIR:AT2G42270.1); similar to DEAD box RNA helicase, putative [Arabidopsis thaliana] (TAIR:AT5G61140.1); similar to PREDICTED: similar to activating signal cointegrator 1 complex subunit 3-like 1 isoform 8 [Bos taurus] (GB:XP_880052.1); similar to PREDI…	F1
AT1G20970.1	7313956	349.899	412.835	123	0.000111842	adhesin-related; similar to PPI1 (PROTON PUMP INTERACTOR 1) [Arabidopsis thaliana] (TAIR:AT4G27500.1); similar to Calcium-binding EF-hand [Medicago truncatula] (GB:ABE79670.1)	As
AT1G21000.1	7337745	238.995	352.255	32	0.0125114	zinc-binding family protein; similar to zinc-binding family protein [Arabidopsis thaliana] (TAIR:AT1G76590.1); similar to Os06g0624900 [Oryza sativa (japonica cultivar-group)] (GB:NP_001058108.1); similar to putative zinc-binding protein [Oryza sativa (japonica cultivar-group)] (GB:BAD35686.1); contains InterPro domain Protein of unknown function DUF597; (InterPro:IPR006734)	As
AT1G21150.1	7406304	454.725	511.844	41	0.0348605	mitochondrial transcription termination factor family protein / mTERF family protein; similar to mitochondrial transcription termination factor family protein / mTERF family protein [Arabidopsis thaliana] (TAIR:AT5G07900.1); similar to Os04g0637500 [Oryza sativa (japonica cultivar-group)] (GB:NP_001054025.1); similar to mitochondrial transcription termination factor-like [Oryza sativa (japonica c…	As
AT1G21270.1	7444954	589.071	494.371	57	0.0209186	cytoplasmic serine/threonine protein kinase induced by salicylic acid. mutant plants exhibit a loss of cell expansion and dependence on sugars and salts for seedling growth, affecting the expression and activity of vacuolar invertase.	F1
AT1G21280.1	7447501	486.305	388.775	23	0.00347481	similar to unknown protein [Arabidopsis thaliana] (TAIR:AT1G43940.1); similar to Integrase, catalytic re (GB:ABE85615.1); contains InterPro domain Retrotransposon gag protein; (InterPro:IPR005162)	F1
AT1G21330.1	7474706	594.017	864.012	25	0.000358131	similar to unknown protein [Arabidopsis thaliana] (TAIR:AT2G40680.1); similar to hypothetical protein 23.t00046 [Brassica oleracea] (GB:ABD65629.1); contains domain NON-LTR RETROELEMENT REVERSE TRANSCRIPTASE RELATED (PTHR19446:SF34); contains domain REVERSE TRANSCRIPTASES (PTHR19446)	As
AT1G21400.1	7493453	302.449	375.976	40	0.000678953	2-oxoisovalerate dehydrogenase, putative / 3-methyl-2-oxobutanoate dehydrogenase, putative / branched-chain alpha-keto acid dehydrogenase E1 alpha subunit, putative; similar to 2-oxoisovalerate dehydrogenase, putative / 3-methyl-2-oxobutanoate dehydrogenase, putative / branched-chain alpha-keto acid dehydrogenase E1 alpha subunit, putative [Arabidopsis thaliana] (TAIR:AT5G09300.1); similar to 2-o…	As
AT1G21430.1	7500871	557.815	644.671	31	0.0304555	flavin-containing monooxygenase family protein / FMO family protein; similar to flavin-containing monooxygenase family protein / FMO family protein [Arabidopsis thaliana] (TAIR:AT1G48910.1); similar to Os12g0189500 [Oryza sativa (japonica cultivar-group)] (GB:NP_001066335.1); similar to hypothetical protein, similar to flavin-containing monooxygenases [Oryza sativa] (GB:AAF34432.1); contains Inte…	As
AT1G21440.1	7502198	409.147	524.703	29	0.0168007	mutase family protein; similar to mutase family protein [Arabidopsis thaliana] (TAIR:AT1G77060.1); similar to Carboxyvinyl-carboxyphosphonate phosphorylmutase, putative, expressed [Oryza sativa (japonica cultivar-group)] (GB:ABA96021.1); contains InterPro domain Isocitrate lyase and phosphorylmutase; (InterPro:IPR000918); contains InterPro domain Ankyrin; (InterPro:IPR002110)	As
AT1G21450.1	7508982	305.923	489.974	61	4.40759e-05	Encodes a scarecrow-like protein (SCL1). Member of GRAS gene family.	As
AT1G21460.1	7511859	396.676	578.517	23	0.00079652	nodulin MtN3 family protein; similar to nodulin MtN3 family protein [Arabidopsis thaliana] (TAIR:AT4G10850.1); similar to Os05g0426000 [Oryza sativa (japonica cultivar-group)] (GB:NP_001055599.1); similar to senescence-associated protein-like [Oryza sativa (japonica cultivar-group)] (GB:BAB92465.1); similar to Os01g0881300 [Oryza sativa (japonica cultivar-group)] (GB:NP_001044998.1); contains Int…	As
AT1G21470.1	7516731	542.207	697.272	8	0.0456949	pseudogene,putative ATP-dependent clp protease ATP-binding subunit clpa precursor, similar to ATP-dependent clp protease ATP-binding subunit clpa precursor GB:P46523 from (Brassica napus); blastp match of 51% identity and 9.4e-22 P-value to SP|P46523|CLPA_BRANA ATP-dependent clp protease ATP-binding subunit clpA homolog, chloroplast precursor (Fragment). (Rape) {Brassica napus}	As
AT1G21570.1	7557269	858.219	744.673	47	0.0123419	zinc finger (CCCH-type) family protein; similar to ATCPSF30/CPSF30 [Arabidopsis thaliana] (TAIR:AT1G30460.2); similar to Os06g0638000 [Oryza sativa (japonica cultivar-group)] (GB:NP_001058149.1); similar to hypothetical protein LOC430349 [Gallus gallus] (GB:NP_001026756.1); contains InterPro domain Zinc finger, CCCH-type; (InterPro:IPR000571)	F1
AT1G21640.1	7588614	650.453	583.924	84	0.0310085	Encodes a protein with NAD kinase activity. The protein was also shown to bind calmodulin.	F1
AT1G21730.1	7630109	515.551	586.882	73	0.038615	kinesin-related protein (MKRP1); similar to kinesin motor protein-related [Arabidopsis thaliana] (TAIR:AT3G12020.1); similar to kinesin motor protein-related [Arabidopsis thaliana] (TAIR:AT5G06670.1); similar to kinesin-related protein (MKRP2) [Arabidopsis thaliana] (TAIR:AT4G39050.1); similar to Kinesin, motor re (GB:ABE89527.1); similar to OSIGBa0102D10.3 [Oryza sativa (indica cultivar-group)] …	As
AT1G21945.1	7717872	357.091	533.019	20	0.00301091	copia-like retrotransposon family, has a 1.7e-243 P-value blast match to gb|AAO73529.1| gag-pol polyprotein (Glycine max) (SIRE1) (Ty1_Copia-family)	As
AT1G21970.1	7727601	547.966	694.855	24	0.0256506	Transcriptional activator of genes required for both embryo maturation and cellular differentiation. Sequence is similar to HAP3 subunit of the CCAAT-box binding factor. HAP3 subunit is divided into three domains: an amino-terminal A domain, a central B domain, and a carboxyl-terminal C domain. LEC1 shared high similarity with other HAP3 homologs only in central, B domain. LEC1 is required for th…	As
AT1G22300.1	7878801	641.751	782.862	30	0.00326169	14-3-3 gene	As
AT1G22300.2	7878882	726.497	865.35	29	0.00504805	14-3-3 gene	As
AT1G22300.3	7878801	497.732	596.474	41	0.00187818	14-3-3 gene	As
AT1G22350.1	7892908	651.318	372.191	44	0.000116064	pseudogene, putative UDP-glucose glucosyltransferase, similar to UDP-glucose glucosyltransferase GI:3928543 from (Arabidopsis thaliana); blastp match of 56% identity and 2.1e-151 P-value to GP|19911203|dbj|BAB86928.1||AB070753 glucosyltransferase-10 {Vigna angularis}	F1
AT1G22360.1	7894867	642.718	496.467	42	0.0148267	UDP-glucoronosyl/UDP-glucosyl transferase family protein; similar to UDP-glucoronosyl/UDP-glucosyl transferase family protein [Arabidopsis thaliana] (TAIR:AT1G22340.1); similar to transcription factor/ transferase, transferring glycosyl groups [Arabidopsis thaliana] (TAIR:AT1G22380.1); similar to UGT85A1 (UDP-glucosyl transferase 85A1), UDP-glycosyltransferase/ transferase, transferring glycosyl …	F1
AT1G22360.2	7894867	622.328	474.994	40	0.0122788	UDP-glycosyltransferase; similar to UDP-glucoronosyl/UDP-glucosyl transferase family protein [Arabidopsis thaliana] (TAIR:AT1G22340.1); similar to transcription factor/ transferase, transferring glycosyl groups [Arabidopsis thaliana] (TAIR:AT1G22380.1); similar to UGT85A1 (UDP-glucosyl transferase 85A1), UDP-glycosyltransferase/ transferase, transferring glycosyl groups / transferase, transferrin…	F1
AT1G22370.2	7898143	645.995	563.095	39	0.0318716	UDP-glucoronosyl/UDP-glucosyl transferase family protein; similar to UDP-glucoronosyl/UDP-glucosyl transferase family protein [Arabidopsis thaliana] (TAIR:AT1G22360.1); similar to UDP-glucoronosyl/UDP-glucosyl transferase family protein [Arabidopsis thaliana] (TAIR:AT1G22340.1); similar to UGT85A1 (UDP-glucosyl transferase 85A1), UDP-glycosyltransferase/ transferase, transferring glycosyl groups …	F1
AT1G22400.1	7903689	372.132	590.35	44	0.00314788	UGT85A1 (UDP-glucosyl transferase 85A1); UDP-glycosyltransferase/ transferase, transferring glycosyl groups / transferase, transferring hexosyl groups; Identical to Cytokinin-O-glucosyltransferase 2 (EC 2.4.1.-) (Zeatin O- glucosyltransferase 2) (UGT85A1) [Arabidopsis Thaliana] (GB:Q9SK82); similar to UDP-glucoronosyl/UDP-glucosyl transferase family protein [Arabidopsis thaliana] (TAIR:AT1G22360.…	As
AT1G22403.1	7908592	768.279	1080.94	13	0.0150107	unlisted protein	As
AT1G22420.1	7916077	605.483	729.621	38	3.80371e-05	hydroxyproline-rich glycoprotein family protein; similar to unknown protein [Arabidopsis thaliana] (TAIR:AT4G22485.1); similar to extensin-like protein [Zea mays] (GB:CAA84230.1)	As
AT1G22460.1	7927446	497.234	547.632	50	0.0472294	similar to unknown protein [Arabidopsis thaliana] (TAIR:AT5G64600.1); similar to putative auxin-independent growth promoter [Oryza sativa (japonica cultivar-group)] (GB:BAD37235.1); contains InterPro domain Protein of unknown function DUF246, plant; (InterPro:IPR004348)	As
AT1G22510.1	7950819	606.219	688.328	19	0.0347149	zinc finger (C3HC4-type RING finger) family protein; similar to zinc finger (C3HC4-type RING finger) family protein [Arabidopsis thaliana] (TAIR:AT1G72175.1); similar to hypothetical protein LOC406612 [Danio rerio] (GB:NP_999915.1); similar to Os03g0839000 [Oryza sativa (japonica cultivar-group)] (GB:NP_001051839.1); contains InterPro domain Zinc finger, RING-type; (InterPro:IPR001841)	As
AT1G22560.1	7970274	27.5217	33.6001	106	0.02257	non-LTR retrotransposon family (LINE), has a 9.4e-20 P-value blast match to GB:BAA20419 reverse transcriptase (LINE-element) (Mus musculus)	As
AT1G22590.1	7981749	382.62	220.12	20	0.000568365	MADS-box family protein; contains domain MADS BOX PROTEIN (PTHR11945); contains domain MADS BOX PROTEIN (PTHR11945:SF14)	F1
AT1G22590.2	7983546	541.024	316.969	18	0.00176047	MADS-box family protein; similar to AGL80/FEM111 (AGAMOUS-LIKE80), DNA binding / transcription factor [Arabidopsis thaliana] (TAIR:AT5G48670.1); similar to putative MADS-box protein AGL35 [Oryza sativa (japonica cultivar-group)] (GB:BAD81343.1); contains InterPro domain Transcription factor, MADS-box; (InterPro:IPR002100)	F1
AT1G22600.1	7987170	654.798	343.733	35	0.00280407	similar to late embryogenesis abundant domain-containing protein / LEA domain-containing protein [Arabidopsis thaliana] (TAIR:AT1G72100.1); similar to seed maturation protein PM27 [Glycine max] (GB:AAD30426.1); contains domain LATE EMBRYOGENESIS ABUNDANT (LEA)-RELATED (PTHR23241:SF1); contains domain LATE EMBRYOGENESIS ABUNDANT (PLANTS) LEA-RELATED (PTHR23241)	F1
AT1G22750.1	8050895	645.325	487.497	23	0.0121417	similar to Os06g0581300 [Oryza sativa (japonica cultivar-group)] (GB:NP_001057938.1); similar to unknown protein [Oryza sativa (japonica cultivar-group)] (GB:BAD68608.1); contains InterPro domain Protein of unknown function DUF1475; (InterPro:IPR009943)	F1
AT1G22750.2	8050895	667.641	506.591	24	0.00799041	similar to Os06g0581300 [Oryza sativa (japonica cultivar-group)] (GB:NP_001057938.1); similar to unknown protein [Oryza sativa (japonica cultivar-group)] (GB:BAD68608.1); contains InterPro domain Protein of unknown function DUF1475; (InterPro:IPR009943)	F1
AT1G22750.3	8050895	645.325	487.497	23	0.0121417	similar to Os06g0581300 [Oryza sativa (japonica cultivar-group)] (GB:NP_001057938.1); similar to unknown protein [Oryza sativa (japonica cultivar-group)] (GB:BAD68608.1); contains InterPro domain Protein of unknown function DUF1475; (InterPro:IPR009943)	F1
AT1G22750.4	8050895	653.012	499.632	22	0.0199686	similar to unknown protein [Oryza sativa (japonica cultivar-group)] (GB:BAD68608.1); contains InterPro domain Protein of unknown function DUF1475; (InterPro:IPR009943)	F1
AT1G22870.1	8089504	719.26	824.524	64	0.0127823	protein kinase family protein; similar to protein kinase family protein [Arabidopsis thaliana] (TAIR:AT1G71410.1); similar to protein kinase family protein-like [Oryza sativa (japonica cultivar-group)] (GB:BAD61275.1); similar to Os01g0616100 [Oryza sativa (japonica cultivar-group)] (GB:NP_001043575.1); contains InterPro domain Serine/threonine protein kinase; (InterPro:IPR002290); contains Inter…	As
AT1G22880.1	8095527	430.946	672.528	47	0.00637552	glycosyl hydrolase family 9 protein; Identical to Endoglucanase 3 precursor (EC 3.2.1.4) (Endo-1,4-beta glucanase 3) (Cellulase 5) (AtCEL5) (CEL5) [Arabidopsis Thaliana] (GB:Q2V4L8;GB:O23134); similar to glycosyl hydrolase family 9 protein [Arabidopsis thaliana] (TAIR:AT1G71380.1); similar to endo-1,4-beta-glucanase [Malus x domestica] (GB:AAQ55294.1); similar to Cel9B [Populus tremula x Populus …	As
AT1G22880.2	8095527	439.563	665.061	50	0.0108465	hydrolase, hydrolyzing O-glycosyl compounds; Identical to Endoglucanase 3 precursor (EC 3.2.1.4) (Endo-1,4-beta glucanase 3) (Cellulase 5) (AtCEL5) (CEL5) [Arabidopsis Thaliana] (GB:Q2V4L8;GB:O23134); similar to glycosyl hydrolase family 9 protein [Arabidopsis thaliana] (TAIR:AT1G71380.1); similar to endo-1,4-beta-glucanase [Malus x domestica] (GB:AAQ55294.1); similar to Cel9B [Populus tremula x …	As
AT1G23040.1	8164965	229.69	431.801	25	0.00171076	hydroxyproline-rich glycoprotein family protein; similar to proline-rich family protein [Arabidopsis thaliana] (TAIR:AT1G70990.1); similar to OSJNBa0006B20.16 [Oryza sativa (japonica cultivar-group)] (GB:CAE02748.2); similar to H0315A08.9 [Oryza sativa (indica cultivar-group)] (GB:CAH67579.1); contains InterPro domain Glutelin; (InterPro:IPR000480)	As
AT1G23060.1	8170759	298.288	340.473	36	0.0337805	similar to unknown protein [Arabidopsis thaliana] (TAIR:AT1G70950.1); similar to Targeting for Xklp2 [Medicago truncatula] (GB:ABE84619.1)	As
AT1G23120.1	8198740	268.221	355.873	18	0.0217264	major latex protein-related / MLP-related; similar to major latex protein-related / MLP-related [Arabidopsis thaliana] (TAIR:AT1G70870.1); similar to putative ripening-related protein [Vitis vinifera] (GB:CAB85634.1); contains InterPro domain Bet v I allergen; (InterPro:IPR000916)	As
AT1G23190.1	8219875	644.617	764.48	45	0.0113904	phosphoglucomutase, cytoplasmic, putative / glucose phosphomutase, putative; Identical to Probable phosphoglucomutase, cytoplasmic 1 (EC 5.4.2.2) (Glucose phosphomutase 1) (PGM 1) [Arabidopsis Thaliana] (GB:O49299;GB:Q9LR42); similar to PGM (PHOSPHOGLUCOMUTASE) [Arabidopsis thaliana] (TAIR:AT5G51820.1); similar to phosphoglucomutase, cytoplasmic, putative / glucose phosphomutase, putative [Arabid…	As
AT1G23200.1	8227193	320.794	376.994	52	0.00368289	pectinesterase family protein; similar to pectinesterase family protein [Arabidopsis thaliana] (TAIR:AT2G45220.1); similar to putative pectin methylesterase [Populus tremula x Populus tremuloides] (GB:CAC01624.1); similar to Os01g0312500 [Oryza sativa (japonica cultivar-group)] (GB:NP_001042866.1); contains InterPro domain Virulence factor, pectin lyase fold; (InterPro:IPR011050); contains InterP…	As
AT1G23230.1	8244450	677.594	614.981	120	0.00772523	similar to Os02g0732700 [Oryza sativa (japonica cultivar-group)] (GB:NP_001048029.1); similar to Mediator complex subunit 23 CG3695-PA [Drosophila melanogaster] (GB:NP_611735.1); contains domain SUBFAMILY NOT NAMED (PTHR12691:SF1); contains domain FAMILY NOT NAMED (PTHR12691)	F1
AT1G23420.1	8317402	414.147	594.91	26	0.0338479	Essential for formation and asymmetric growth of the ovule outer integument. Member of the YABBY protein family of putative transcription factors that contain apparent Cys(2)-Cys(2) zinc-finger domains and regions of similarity to the high mobility group (HMG) transcription factors. INO may be required for polarity determination in the central part of the ovule.	As
AT1G23440.2	8321725	282.025	439.17	39	0.00173426	pyrrolidone-carboxylate peptidase family protein; similar to pyrrolidone-carboxylate peptidase family protein [Arabidopsis thaliana] (TAIR:AT1G56700.2); similar to Os07g0639600 [Oryza sativa (japonica cultivar-group)] (GB:NP_001060416.1); similar to putative pyrrolidone carboxyl peptidase [Musa acuminata] (GB:ABC60337.1); similar to Os09g0396300 [Oryza sativa (japonica cultivar-group)] (GB:NP_001…	As
AT1G23450.1	8324705	215.101	593.533	54	0.000150691	pseudogene of a pentatricopeptide (PPR) repeat-containing protein	As
AT1G23460.1	8327322	356.252	643.173	33	0.0212585	polygalacturonase; similar to polygalacturonase, putative / pectinase, putative [Arabidopsis thaliana] (TAIR:AT1G70500.1); similar to polygalacturonase [Cucumis sativus] (GB:BAA88472.1); contains InterPro domain Virulence factor, pectin lyase fold; (InterPro:IPR011050); contains InterPro domain Glycoside hydrolase, family 28; (InterPro:IPR000743); contains InterPro domain Pectolytic enzyme, Pecti…	As
AT1G23520.1	8343452	366.366	420.065	27	0.0352245	similar to unknown protein [Arabidopsis thaliana] (TAIR:AT1G23600.1); similar to OBP32pep (GB:AAA79703.1); contains InterPro domain Protein of unknown function DUF220; (InterPro:IPR003863)	As
AT1G23600.1	8361007	538.576	381.955	26	0.00558984	similar to unknown protein [Arabidopsis thaliana] (TAIR:AT1G23690.1); similar to OBP32pep (GB:AAA79703.1); contains InterPro domain Protein of unknown function DUF220; (InterPro:IPR003863)	F1
AT1G23600.2	8361007	535.364	365.991	23	0.0121417	similar to unknown protein [Arabidopsis thaliana] (TAIR:AT1G23570.2); similar to OBP32pep (GB:AAA79703.1); contains InterPro domain Protein of unknown function DUF220; (InterPro:IPR003863)	F1
AT1G23620.1	8364663	40.5795	255.051	46	6.44805e-11	pseudogene, hypothetical protein	As
AT1G23640.1	8367185	100.558	313.05	28	0.000734748	pseudogene, hypothetical protein, contains Pfam profile PF02713: Domain of unknown function DUF220	As
AT1G23660.1	8371610	180.241	591.856	19	0.0170515	similar to unknown protein [Arabidopsis thaliana] (TAIR:AT1G23630.1); similar to OBP32pep (GB:AAA79703.1); contains InterPro domain Protein of unknown function DUF220; (InterPro:IPR003863)	As
AT1G23700.1	8379465	370.819	449.08	30	0.0450146	protein kinase family protein; similar to protein kinase family protein [Arabidopsis thaliana] (TAIR:AT1G70430.1); similar to Os06g0486400 [Oryza sativa (japonica cultivar-group)] (GB:NP_001057665.1); similar to putative MAP4K alpha1 [Oryza sativa (japonica cultivar-group)] (GB:BAD19174.1); contains InterPro domain Serine/threonine protein kinase; (InterPro:IPR002290); contains InterPro domain Pr…	As
AT1G23710.1	8385275	285.965	360.83	30	0.0214801	similar to unknown protein [Arabidopsis thaliana] (TAIR:AT1G70420.1); similar to Os01g0639600 [Oryza sativa (japonica cultivar-group)] (GB:NP_001043675.1); similar to Protein of unknown function DUF1645 [Medicago truncatula] (GB:ABE93113.1); contains InterPro domain Protein of unknown function DUF1645; (InterPro:IPR012442)	As
AT1G23720.1	8388686	606.124	722.96	55	0.00050199	proline-rich extensin-like family protein; similar to ATHRGP1 (ATHRGP1), structural constituent of cell wall [Arabidopsis thaliana] (TAIR:AT3G54590.1); similar to proline-rich extensin-like family protein [Arabidopsis thaliana] (TAIR:AT3G54580.1); similar to proline-rich extensin-like family protein [Arabidopsis thaliana] (TAIR:AT3G28550.1); similar to Extensin-like re (GB:ABD65126.1); similar to…	As
AT1G23740.1	8398137	281.738	464.074	34	0.00985197	oxidoreductase, zinc-binding dehydrogenase family protein; Identical to Quinone oxidoreductase-like protein At1g23740, chloroplast precursor (EC 1.-.-.-) [Arabidopsis Thaliana] (GB:Q9ZUC1;GB:Q945P3); similar to oxidoreductase, zinc-binding dehydrogenase family protein [Arabidopsis thaliana] (TAIR:AT4G13010.1); similar to Os08g0379400 [Oryza sativa (japonica cultivar-group)] (GB:NP_001061691.1); s…	As
AT1G23780.1	8406696	643.594	305.304	51	9.41849e-05	F-box family protein; similar to F-box family protein [Arabidopsis thaliana] (TAIR:AT1G23770.1); similar to Helix-loop-helix DNA-binding domain containing protein, expressed [Oryza sativa (japonica cultivar-group)] (GB:ABF94799.1); contains InterPro domain Cyclin-like F-box; (InterPro:IPR001810)	F1
AT1G23790.1	8409963	510.454	257.991	44	0.0126832	similar to unknown protein [Arabidopsis thaliana] (TAIR:AT1G70340.1); similar to Os03g0181800 [Oryza sativa (japonica cultivar-group)] (GB:NP_001049172.1); similar to unknown protein [Oryza sativa (japonica cultivar-group)] (GB:BAD44860.1); similar to Os01g0108800 [Oryza sativa (japonica cultivar-group)] (GB:NP_001041791.1); contains InterPro domain Nucleic acid-binding, OB-fold; (InterPro:IPR008…	F1
AT1G23820.1	8420292	737.911	605.198	32	0.000500489	Spermidine synthase.	F1
AT1G23820.2	8420292	737.911	605.198	32	0.000500489	Spermidine synthase.	F1
AT1G23830.1	8422964	558.613	435.709	30	0.0150848	similar to unknown protein [Arabidopsis thaliana] (TAIR:AT1G23840.1)	F1
AT1G23850.1	8425761	635.574	517.542	40	0.0172878	similar to unknown protein [Arabidopsis thaliana] (TAIR:AT1G23840.1)	F1
AT1G23870.1	8432213	698.815	619.406	77	0.00129995	Encodes an enzyme putatively involved in trehalose biosynthesis. The protein has a trehalose synthase (TPS)-like domain that may or may not be active as well as a trehalose phosphatase (TPP)-like domain.	F1
AT1G23890.1	8438773	366.629	612.287	34	0.0028181	NHL repeat-containing protein; similar to NHL repeat-containing protein [Arabidopsis thaliana] (TAIR:AT3G14860.2); similar to Os06g0269300 [Oryza sativa (japonica cultivar-group)] (GB:NP_001057356.1); similar to Os08g0414600 [Oryza sativa (japonica cultivar-group)] (GB:NP_001061804.1); similar to NHL repeat [Medicago truncatula] (GB:ABE85368.1); contains InterPro domain Soluble quinoprotein gluco…	As
AT1G23890.2	8438923	414.261	681.475	30	0.00905829	NHL repeat-containing protein; similar to NHL repeat-containing protein [Arabidopsis thaliana] (TAIR:AT3G14860.2); similar to Os06g0269300 [Oryza sativa (japonica cultivar-group)] (GB:NP_001057356.1); similar to Os08g0414600 [Oryza sativa (japonica cultivar-group)] (GB:NP_001061804.1); similar to NHL repeat [Medicago truncatula] (GB:ABE85368.1); contains InterPro domain Soluble quinoprotein gluco…	As
AT1G23935.1	8461948	308.267	25.4942	50	7.17097e-08	apoptosis inhibitory protein 5 (API5)-related; similar to binding [Arabidopsis thaliana] (TAIR:AT3G19515.2); similar to putative fibroblast growth factor 2-interacting factor [Oryza sativa (japonica cultivar-group)] (GB:BAD15974.1); contains InterPro domain Apoptosis inhibitory 5; (InterPro:IPR008383)	F1
AT1G23940.1	8466425	628.987	152.558	30	1.16811e-06	adaptin family protein; similar to GAMMA-ADAPTIN 1 (GAMMA-ADAPTIN 1), clathrin binding [Arabidopsis thaliana] (TAIR:AT1G23900.2); similar to Os06g0167100 [Oryza sativa (japonica cultivar-group)] (GB:NP_001056918.1); similar to Os02g0805000 [Oryza sativa (japonica cultivar-group)] (GB:NP_001048436.1); similar to Putative gamma-adaptin 1 [Oryza sativa] (GB:AAK98709.1); contains InterPro domain Adap…	F1
AT1G23960.1	8478410	543.202	67.7842	31	1.54491e-07	similar to unknown protein [Arabidopsis thaliana] (TAIR:AT1G23970.1); contains InterPro domain Protein of unknown function DUF626, Arabidopsis thaliana; (InterPro:IPR006462)	F1
AT1G23960.2	8478410	453.048	65.1447	35	7.41258e-08	similar to unknown protein [Arabidopsis thaliana] (TAIR:AT1G23970.1); contains InterPro domain Protein of unknown function DUF626, Arabidopsis thaliana; (InterPro:IPR006462)	F1
AT1G24020.1	8500483	184.147	373.868	17	0.000636906	Bet v I allergen family protein; Identical to MLP-like protein 423 (MLP423) [Arabidopsis Thaliana] (GB:Q93VR4;GB:Q8L9L8;GB:Q9LR93); similar to MLP34 (MLP-LIKE PROTEIN 34) [Arabidopsis thaliana] (TAIR:AT1G70850.3); similar to Bet v I allergen [Medicago truncatula] (GB:ABE83209.1); contains InterPro domain Bet v I allergen; (InterPro:IPR000916)	As
AT1G24030.1	8503268	253.648	392.295	36	0.00228377	protein kinase family protein; similar to protein kinase family protein [Arabidopsis thaliana] (TAIR:AT3G20530.1); similar to Protein kinase [Medicago truncatula] (GB:ABE83211.1); contains InterPro domain Protein kinase-like; (InterPro:IPR011009); contains InterPro domain Protein kinase; (InterPro:IPR000719); contains InterPro domain Serine/threonine protein kinase, active site; (InterPro:IPR0082…	As
AT1G24030.2	8503268	254.404	398.798	35	0.00191571	protein kinase family protein; similar to protein kinase family protein [Arabidopsis thaliana] (TAIR:AT3G20530.1); similar to Protein kinase [Medicago truncatula] (GB:ABE83211.1); contains InterPro domain Serine/threonine protein kinase; (InterPro:IPR002290); contains InterPro domain Protein kinase-like; (InterPro:IPR011009); contains InterPro domain Protein kinase; (InterPro:IPR000719); contains…	As
AT1G24110.1	8527871	866.83	651.134	27	0.0474025	peroxidase, putative; Identical to Peroxidase 6 precursor (EC 1.11.1.7) (Atperox P6) (PER6) [Arabidopsis Thaliana] (GB:O48677;GB:Q4PT24); similar to peroxidase, putative [Arabidopsis thaliana] (TAIR:AT5G47000.1); similar to Haem peroxidase, plant/fungal/bacterial [Medicago truncatula] (GB:ABE90190.1); contains InterPro domain Haem peroxidase; (InterPro:IPR010255); contains InterPro domain Haem pe…	F1
AT1G24145.1	8541055	259.153	680.928	12	0.00985197	unknown protein	As
AT1G24147.1	8542472	395.713	168.071	17	0.0237495	contains domain Replisome organizer (g39p helicase loader/inhibitor protein) (SSF89064)	F1
AT1G24170.1	8557236	408.042	470.796	41	0.00574344	Encodes a protein with putative galacturonosyltransferase activity.	As
AT1G24256.1	8592107	136.187	594.437	9	0.0276537	unlisted protein	As
AT1G24290.1	8612535	1209.39	1080.6	49	0.0129313	AAA-type ATPase family protein; similar to replication factor C 36 kDA, putative [Arabidopsis thaliana] (TAIR:AT1G77470.1); similar to hypothetical protein LOC405856 [Danio rerio] (GB:NP_998085.1); contains InterPro domain Replication factor C conserved region; (InterPro:IPR000862); contains InterPro domain UBA-like; (InterPro:IPR009060); contains InterPro domain AAA ATPase; (InterPro:IPR003593);…	F1
AT1G24300.1	8614396	692.922	632.446	107	0.00588179	GYF domain-containing protein; similar to GYF domain-containing protein [Arabidopsis thaliana] (TAIR:AT1G27430.1); similar to adenylyl cyclase-like [Oryza sativa (japonica cultivar-group)] (GB:BAD88034.1); contains InterPro domain GYF; (InterPro:IPR003169)	F1
AT1G24330.1	8631787	499.439	650.321	59	0.0333939	armadillo/beta-catenin repeat family protein / U-box domain-containing family protein; similar to armadillo/beta-catenin repeat family protein / U-box domain-containing family protein [Arabidopsis thaliana] (TAIR:AT1G67530.1); similar to U-box domain-containing protein [Arabidopsis thaliana] (TAIR:AT1G27910.1); similar to Os01g0901000 [Oryza sativa (japonica cultivar-group)] (GB:NP_001045108.1); …	As
AT1G24340.1	8635235	446.258	659.97	64	3.01807e-05	EMB2421 (EMBRYO DEFECTIVE 2421); monooxygenase; similar to B1065G12.11 [Oryza sativa (japonica cultivar-group)] (GB:BAB90529.1); contains InterPro domain NAD-binding site; (InterPro:IPR000205); contains InterPro domain Thioredoxin-like fold; (InterPro:IPR012336); contains InterPro domain Aromatic-ring hydroxylase; (InterPro:IPR003042); contains InterPro domain Monooxygenase, FAD-binding; (InterPr…	As
AT1G24350.1	8638547	480.806	792.054	32	0.0056565	similar to unknown protein [Arabidopsis thaliana] (TAIR:AT1G67600.1); similar to Os08g0127500 [Oryza sativa (japonica cultivar-group)] (GB:NP_001060903.1); similar to Acid phosphatase/vanadium-dependent haloperoxidase related [Medicago truncatula] (GB:ABD32415.1); similar to Os01g0901800 [Oryza sativa (japonica cultivar-group)] (GB:NP_001045113.1); contains InterPro domain Acid phosphatase/vanadi…	As
AT1G24360.1	8640605	772.965	628.426	32	0.0456949	3-oxoacyl-(acyl-carrier protein) reductase, chloroplast / 3-ketoacyl-acyl carrier protein reductase; Identical to 3-oxoacyl-[acyl-carrier-protein] reductase, chloroplast precursor (EC 1.1.1.100) (3-ketoacyl-acyl carrier protein reductase) [Arabidopsis Thaliana] (GB:P33207;GB:O04463;GB:Q9FPJ6); similar to tropinone reductase, putative / tropine dehydrogenase, putative [Arabidopsis thaliana] (TAIR:…	F1
AT1G24370.1	8643779	145.715	255.63	18	0.045345	similar to unknown protein [Arabidopsis thaliana] (TAIR:AT3G15310.1); similar to Os01g0180200 [Oryza sativa (japonica cultivar-group)] (GB:NP_001042205.1); similar to unknown protein [Oryza sativa (japonica cultivar-group)] (GB:AAT93896.1); similar to ribosomal protein-like [Oryza sativa (japonica cultivar-group)] (GB:BAD23759.1); contains InterPro domain Protein of unknown function DUF635; (Inte…	As
AT1G24430.1	8658028	366.546	300.72	40	0.0491442	transferase family protein; similar to transferase family protein [Arabidopsis thaliana] (TAIR:AT3G26040.1); similar to Transferase [Medicago truncatula] (GB:ABE84610.1); contains InterPro domain Transferase; (InterPro:IPR003480)	F1
AT1G24640.1	8729304	324.858	242.906	91	0.00880655	non-LTR retrotransposon family (LINE), has a 4.3e-37 P-value blast match to GB:NP_038602 L1 repeat, Tf subfamily, member 18 (LINE-element) (Mus musculus)	F1
AT1G24764.1	8759564	678.967	563.099	58	0.00946015	Member of the MAP70 protein family.	F1
AT1G24967.1	8794181	473.669	121.835	15	0.0296048	Mutator-like transposase family, has a 1.2e-61 P-value blast match to Q9S9L6 /322-461 Pfam PF03108 MuDR family transposase (MuDr-element domain)	F1
AT1G25220.1	8837217	1158.57	743.193	14	0.0189839	Catalyzes the first step of tryptophan biosynthesis: Chorismate L-Glutamine = Anthranilate Pyruvate L-Glutamate. Functions as a heterocomplex with anthranilate synthase alpha subunit (ASA1 or ASA2).	F1
AT1G25250.1	8849552	610.581	484.408	31	0.0076324	ATIDD16 (ARABIDOPSIS THALIANA INDETERMINATE(ID)-DOMAIN 16); nucleic acid binding / transcription factor/ zinc ion binding; similar to ATIDD14 (ARABIDOPSIS THALIANA INDETERMINATE(ID)-DOMAIN 14), nucleic acid binding / transcription factor/ zinc ion binding [Arabidopsis thaliana] (TAIR:AT1G68130.1); similar to Os09g0449400 [Oryza sativa (japonica cultivar-group)] (GB:NP_001063321.1); similar to put…	F1
AT1G25260.1	8853967	634.813	522.512	23	0.0379868	acidic ribosomal protein P0-related; similar to 60S acidic ribosomal protein P0 (RPP0C) [Arabidopsis thaliana] (TAIR:AT3G11250.1); similar to unknown [Solanum tuberosum] (GB:ABA40425.1); contains InterPro domain Ribosomal protein L10; (InterPro:IPR001790)	F1
AT1G25270.1	8857742	652.575	536.691	26	0.00877192	similar to nodulin MtN21 family protein [Arabidopsis thaliana] (TAIR:AT1G68170.1); similar to Protein of unknown function DUF6, transmembrane [Medicago truncatula] (GB:ABD28596.1); contains InterPro domain Protein of unknown function DUF6, transmembrane; (InterPro:IPR000620)	F1
AT1G25300.1	8871575	453.441	570.24	23	0.0253827	octicosapeptide/Phox/Bem1p (PB1) domain-containing protein; similar to octicosapeptide/Phox/Bem1p (PB1) domain-containing protein [Arabidopsis thaliana] (TAIR:AT3G18230.1); similar to Os01g0139200 [Oryza sativa (japonica cultivar-group)] (GB:NP_001041976.1); similar to unknown protein [Oryza sativa (japonica cultivar-group)] (GB:BAD61300.1); contains InterPro domain Octicosapeptide/Phox/Bem1p; (I…	As
AT1G25320.1	8877872	494.274	425.809	63	0.00417019	leucine-rich repeat transmembrane protein kinase, putative; similar to leucine-rich repeat transmembrane protein kinase, putative [Arabidopsis thaliana] (TAIR:AT2G01210.1); similar to Leucine Rich Repeat, putative [Medicago truncatula] (GB:ABE91521.1); similar to Os01g0514700 [Oryza sativa (japonica cultivar-group)] (GB:NP_001043190.1); contains InterPro domain Protein kinase-like; (InterPro:IPR0…	F1
AT1G26110.1	9024373	691.325	625.196	59	0.0108	similar to unknown protein [Arabidopsis thaliana] (TAIR:AT5G45330.1); similar to hypothetical protein [Glycine max] (GB:BAB41197.1); contains domain UNCHARACTERIZED (PTHR13586:SF5); contains domain UNCHARACTERIZED (PTHR13586)	F1
AT1G26110.2	9024373	680.028	612.682	58	0.00924161	unlisted protein	F1
AT1G26170.1	9047450	653.835	692.955	73	0.0287723	importin beta-2 subunit family protein; similar to protein transporter [Arabidopsis thaliana] (TAIR:AT3G59020.2); similar to putative Importin 9 [Oryza sativa (japonica cultivar-group)] (GB:BAD68021.1); similar to Os06g0274100 [Oryza sativa (japonica cultivar-group)] (GB:NP_001057373.1); contains InterPro domain Armadillo-like helical; (InterPro:IPR011989); contains InterPro domain Importin-beta,…	As
AT1G26250.1	9083843	888.144	988.561	41	0.0487956	proline-rich extensin, putative; similar to proline-rich extensin-like family protein [Arabidopsis thaliana] (TAIR:AT1G26240.1); similar to hydroxyproline-rich glycoprotein precursor (GB:AAA87902.1); contains InterPro domain Extensin-like region; (InterPro:IPR006706)	As
AT1G26400.1	9133326	361.962	411.96	36	0.0439975	FAD-binding domain-containing protein; similar to FAD-binding domain-containing protein [Arabidopsis thaliana] (TAIR:AT1G26410.1); similar to FAD-binding domain-containing protein [Arabidopsis thaliana] (TAIR:AT1G26420.1); similar to FAD-binding domain-containing protein [Arabidopsis thaliana] (TAIR:AT1G26390.1); similar to FAD linked oxidase, N-terminal; TonB box, N-terminal [Medicago truncatula…	As
AT1G26660.1	9211744	619.939	745.842	18	0.0319748	c-myc binding protein, putative / prefoldin, putative; similar to hypothetical protein DDBDRAFT_0218702 [Dictyostelium discoideum AX4] (GB:XP_638247.1); similar to Os07g0595800 [Oryza sativa (japonica cultivar-group)] (GB:NP_001060168.1); contains InterPro domain Prefoldin; (InterPro:IPR009053); contains InterPro domain Prefoldin alpha-like; (InterPro:IPR004127)	As
AT1G26680.1	9219477	406.866	219.193	81	0.00103197	transcriptional factor B3 family protein; similar to transcriptional factor B3 family protein [Arabidopsis thaliana] (TAIR:AT2G24650.1); similar to reproductive meristem gene 1 [Brassica oleracea var. botrytis] (GB:AAC18082.1); contains InterPro domain Cupredoxin; (InterPro:IPR008972); contains InterPro domain Transcriptional factor B3; (InterPro:IPR003340)	F1
AT1G26770.2	9259751	657.858	787.277	21	0.0390949	Encodes an expansin. Naming convention from the Expansin Working Group (Kende et al, Plant Mol Bio). Involved in the formation of nematode-induced syncytia in roots of Arabidopsis thaliana.	As
AT1G26850.1	9300884	853.825	662.921	62	7.84584e-05	dehydration-responsive family protein; similar to dehydration-responsive family protein [Arabidopsis thaliana] (TAIR:AT4G18030.1); similar to dehydration-responsive family protein [Arabidopsis thaliana] (TAIR:AT4G10440.1); similar to dehydration-responsive family protein [Arabidopsis thaliana] (TAIR:AT1G33170.1); similar to Putative methyltransferase [Medicago truncatula] (GB:ABE90775.1); similar…	F1
AT1G26850.2	9300884	832.347	669.177	63	7.77951e-05	dehydration-responsive family protein; similar to dehydration-responsive family protein [Arabidopsis thaliana] (TAIR:AT4G18030.1); similar to dehydration-responsive family protein [Arabidopsis thaliana] (TAIR:AT4G10440.1); similar to dehydration-responsive family protein [Arabidopsis thaliana] (TAIR:AT1G33170.1); similar to Putative methyltransferase [Medicago truncatula] (GB:ABE90775.1); similar…	F1
AT1G26850.3	9300884	856.706	655.26	59	4.68508e-05	dehydration-responsive family protein; similar to dehydration-responsive family protein [Arabidopsis thaliana] (TAIR:AT4G18030.1); similar to Putative methyltransferase [Medicago truncatula] (GB:ABE90775.1); similar to unknown [Malus x domestica] (GB:AAF27920.1); similar to 9058 (GB:AAD14491.1); contains InterPro domain Protein of unknown function DUF248, methyltransferase putative; (InterPro:IPR…	F1
AT1G26990.1	9368544	35.2784	42.1266	125	0.0258877	copia-like retrotransposon family, has a 2.0e-294 P-value blast match to GB:CAA72989 open reading frame 1 (Ty1_Copia-element) (Brassica oleracea)	As
AT1G27000.1	9373954	487.882	586.92	25	0.0170743	bZIP family transcription factor; similar to unknown protein [Arabidopsis thaliana] (TAIR:AT2G02730.2); similar to bZIP transcription factor bZIP109 [Glycine max] (GB:ABI34660.1); contains InterPro domain Protein of unknown function DUF1664; (InterPro:IPR012458)	As
AT1G27130.1	9425471	307.562	510.517	29	0.000203493	Encodes glutathione transferase belonging to the tau class of GSTs. Naming convention according to Wagner et al. (2002).	As
AT1G27180.1	9439883	105.674	421.94	100	2.93927e-13	disease resistance protein (TIR-NBS-LRR class), putative; similar to disease resistance protein (TIR-NBS-LRR class), putative [Arabidopsis thaliana] (TAIR:AT1G27170.1); similar to nematode resistance-like protein [Solanum tuberosum] (GB:AAP44391.1); contains InterPro domain NB-ARC; (InterPro:IPR002182); contains InterPro domain Disease resistance protein; (InterPro:IPR000767); contains InterPro d…	As
AT1G27190.1	9446664	578.52	841.668	58	0.00292428	leucine-rich repeat transmembrane protein kinase, putative; similar to leucine-rich repeat transmembrane protein kinase, putative [Arabidopsis thaliana] (TAIR:AT3G28450.1); similar to leucine-rich repeat transmembrane protein kinase, putative [Arabidopsis thaliana] (TAIR:AT1G69990.1); similar to Protein kinase [Medicago truncatula] (GB:ABE78632.1); contains InterPro domain Protein kinase-like; (I…	As
AT1G27210.1	9455398	611.952	515.429	57	0.00232348	binding; similar to binding [Arabidopsis thaliana] (TAIR:AT1G59850.1); similar to Os06g0244700 [Oryza sativa (japonica cultivar-group)] (GB:NP_001057275.1); similar to putative potyviral helper component protease-interacting protein 2 [Oryza sativa (japonica cultivar-group)] (GB:BAD45803.1); contains InterPro domain Armadillo-like helical; (InterPro:IPR011989); contains InterPro domain HEAT; (Int…	F1
AT1G27260.1	9469964	541.663	382.097	14	0.00680751	paired amphipathic helix repeat-containing protein; similar to paired amphipathic helix repeat-containing protein [Arabidopsis thaliana] (TAIR:AT1G23810.1); similar to paired amphipathic helix repeat-containing protein / transcription regulator-related [Musa acuminata] (GB:ABF70056.1); contains InterPro domain Paired amphipathic helix; (InterPro:IPR003822)	F1
AT1G27280.1	9474054	859.584	647.23	15	0.0112717	paired amphipathic helix repeat-containing protein; similar to paired amphipathic helix repeat-containing protein [Arabidopsis thaliana] (TAIR:AT1G24230.1); similar to Paired amphipathic helix [Medicago truncatula] (GB:ABE90181.1); contains InterPro domain Paired amphipathic helix; (InterPro:IPR003822)	F1
AT1G27285.1	9476224	51.6785	547.469	119	5.28457e-18	copia-like retrotransposon family, has a 0. P-value blast match to GB:AAC02666 polyprotein (Ty1_Copia-element) (Arabidopsis thaliana)	As
AT1G27550.1	9568844	1277.81	416.764	8	0.0456949	F-box family protein; similar to F-box family protein [Arabidopsis thaliana] (TAIR:AT1G27580.1)	F1
AT1G27560.1	9570862	1227.46	144.884	26	3.31244e-06	pseudogene of F-box family protein-related	F1
AT1G27570.1	9575542	1157.69	78.8914	49	2.26481e-12	phosphatidylinositol 3- and 4-kinase family protein; similar to unknown protein [Arabidopsis thaliana] (TAIR:AT1G27590.1); similar to Phosphatidylinositol 3- and 4-kinase, catalytic; Ubiquitin [Medicago truncatula] (GB:ABE94037.1); contains InterPro domain Armadillo-like helical; (InterPro:IPR011989); contains InterPro domain Phosphatidylinositol 3- and 4-kinase, catalytic; (InterPro:IPR000403); …	F1
AT1G27570.2	9575542	1322.21	95.6799	48	4.18385e-12	unlisted protein	F1
AT1G27600.1	9603591	885.516	794.506	45	0.0226258	glycosyl transferase family 43 protein; similar to IRX9 (IRREGULAR XYLEM 9), transferase, transferring glycosyl groups [Arabidopsis thaliana] (TAIR:AT2G37090.1); similar to beta-1,3-glucuronosyltransferase [Lotus japonicus] (GB:CAI93173.1); contains InterPro domain Glycosyl transferase, family 43; (InterPro:IPR005027)	F1
AT1G27880.1	9708931	623.247	480.83	64	1.53843e-06	ATP-dependent DNA helicase, putative; similar to RecQl3 (Recq-like 3), ATP binding / ATP-dependent helicase [Arabidopsis thaliana] (TAIR:AT4G35740.1); similar to OJ991113_30.2 [Oryza sativa (japonica cultivar-group)] (GB:CAD41320.2); similar to H0302E05.5 [Oryza sativa (indica cultivar-group)] (GB:CAD79702.2); similar to Os04g0486800 [Oryza sativa (japonica cultivar-group)] (GB:NP_001053140.1); c…	F1
AT1G27950.1	9740728	518.869	612.599	19	0.0194089	lipid transfer protein-related; Identical to Uncharacterized GPI-anchored protein At1g27950 precursor [Arabidopsis Thaliana] (GB:Q9C7F7;GB:Q570M7;GB:Q8LEI0); similar to protease inhibitor/seed storage/lipid transfer protein (LTP) family protein (YLS3) [Arabidopsis thaliana] (TAIR:AT2G44290.1); similar to lipid transfer protein-like protein [Thlaspi caerulescens] (GB:ABI81469.1); contains InterPro…	As
AT1G28110.1	9803871	597.464	641.737	43	0.0196167	SCPL45; serine carboxypeptidase; similar to SCPL46 (serine carboxypeptidase-like 46), serine carboxypeptidase [Arabidopsis thaliana] (TAIR:AT2G33530.1); similar to Os04g0396800 [Oryza sativa (japonica cultivar-group)] (GB:NP_001052663.1); similar to Serine carboxypeptidase family protein, expressed [Oryza sativa (japonica cultivar-group)] (GB:ABA93967.1); contains InterPro domain Esterase/lipase/…	As
AT1G28110.2	9803650	603.732	667.411	43	0.00337679	SCPL45; serine carboxypeptidase; similar to SCPL46 (serine carboxypeptidase-like 46), serine carboxypeptidase [Arabidopsis thaliana] (TAIR:AT2G33530.1); similar to Os04g0396800 [Oryza sativa (japonica cultivar-group)] (GB:NP_001052663.1); similar to Serine carboxypeptidase family protein, expressed [Oryza sativa (japonica cultivar-group)] (GB:ABA93967.1); contains InterPro domain Esterase/lipase/…	As
AT1G28130.1	9825312	693.997	751.534	55	0.0305242	encodes an IAA-amido synthase that conjugates Asp and other amino acids to auxin in vitro. Lines carrying insertions in this gene are hypersensitive to auxin.	As
AT1G28150.1	9834954	346.703	477.119	15	0.024879	similar to Os04g0528100 [Oryza sativa (japonica cultivar-group)] (GB:NP_001053373.1)	As
AT1G28190.1	9846915	431.309	321.32	27	0.00800423	similar to unknown protein [Arabidopsis thaliana] (TAIR:AT5G12340.1); similar to expressed protein [Oryza sativa (japonica cultivar-group)] (GB:ABA94082.1)	F1
AT1G28260.1	9875605	324.556	357.203	85	0.0441587	binding; similar to unknown protein [Arabidopsis thaliana] (TAIR:AT5G19400.1); similar to conserved hypothetical protein [Medicago truncatula] (GB:ABD32367.1); contains InterPro domain Tetratricopeptide-like helical; (InterPro:IPR011990)	As
AT1G28280.1	9886094	315.599	367.043	37	0.0373939	VQ motif-containing protein; similar to VQ motif-containing protein [Arabidopsis thaliana] (TAIR:AT2G33780.1); similar to DNA-binding WRKY; VQ [Medicago truncatula] (GB:ABD32365.1); contains InterPro domain VQ; (InterPro:IPR008889)	As
AT1G28300.1	9896869	446.191	378.516	32	0.0303234	Transcription factor that contains a B3 domain, a DNA-binding motif unique to plants and characteristic of several transcription factors. Plays critical roles both early and late during embryo development. LEC2 RNA accumulates primarily during seed development. LEC2 is required for the maintenance of suspensor morphology, specification of cotyledon identity, progression through the maturation pha…	F1
AT1G28310.1	9912219	414.639	521.502	44	5.50923e-05	Dof-type zinc finger domain-containing protein; Identical to Hypothetical Dof zinc finger protein DOF1.4 (AtDOF1.4) (DOF1.4) [Arabidopsis Thaliana] (GB:Q9FZA4); similar to OBP3 (OBF-BINDING PROTEIN 3), DNA binding [Arabidopsis thaliana] (TAIR:AT3G55370.2); similar to DNA binding with one finger 3 protein [Pisum sativum] (GB:BAC81660.1); contains InterPro domain Zinc finger, Dof-type; (InterPro:IP…	As
AT1G28310.2	9911921	436.523	529.591	42	0.000805666	DNA binding; Identical to Hypothetical Dof zinc finger protein DOF1.4 (AtDOF1.4) (DOF1.4) [Arabidopsis Thaliana] (GB:Q9FZA4); similar to OBP3 (OBF-BINDING PROTEIN 3), DNA binding [Arabidopsis thaliana] (TAIR:AT3G55370.2); similar to DNA binding with one finger 3 protein [Pisum sativum] (GB:BAC81660.1); contains InterPro domain Zinc finger, Dof-type; (InterPro:IPR003851)	As
AT1G28327.1	9931938	524.603	571.631	33	0.0339311	similar to protein binding / zinc ion binding [Arabidopsis thaliana] (TAIR:AT1G03770.1); similar to putative zinc finger protein [Lycopersicon esculentum] (GB:ABH07901.1)	As
AT1G28370.1	9956012	308.093	401.36	25	0.00471782	encodes a member of the ERF (ethylene response factor) subfamily B-1 of ERF/AP2 transcription factor family. The protein contains one AP2 domain. There are 15 members in this subfamily including ATERF-3, ATERF-4, ATERF-7, and leafy petiole.	As
AT1G28380.1	9963598	914.832	768.524	56	0.00183195	NSL1 (NECROTIC SPOTTED LESIONS 1); similar to unknown protein [Arabidopsis thaliana] (TAIR:AT4G24290.2); similar to Os05g0557400 [Oryza sativa (japonica cultivar-group)] (GB:NP_001056288.1); similar to Membrane attack complex component/perforin/complement C9 [Medicago truncatula] (GB:ABE79564.1); contains InterPro domain Membrane attack complex component/perforin/complement C9; (InterPro:IPR00186…	F1
AT1G28430.1	9993017	274.563	431.088	42	0.0189839	member of CYP705A	As
AT1G28520.1	10029176	531.594	453.507	54	0.00985197	similar to unknown protein [Arabidopsis thaliana] (TAIR:AT2G42400.1); similar to putative vascular plant one zinc finger protein [Oryza sativa (japonica cultivar-group)] (GB:BAD87186.1); contains InterPro domain Colicin E3, catalytic; (InterPro:IPR009105)	F1
AT1G28520.2	10029176	558.022	474.55	48	0.0201603	similar to unknown protein [Arabidopsis thaliana] (TAIR:AT2G42400.1); similar to putative vascular plant one zinc finger protein [Oryza sativa (japonica cultivar-group)] (GB:BAD87186.1); contains InterPro domain Colicin E3, catalytic; (InterPro:IPR009105)	F1
AT1G28680.1	10078220	980.911	572.554	43	5.52978e-10	transferase family protein; similar to transferase family protein [Arabidopsis thaliana] (TAIR:AT5G07080.1); similar to elicitor inducible gene product EIG-I24 [Nicotiana tabacum] (GB:BAB16426.1); contains InterPro domain Transferase; (InterPro:IPR003480)	F1
AT1G28685.1	10077927	934.572	477.574	40	6.15393e-10	Potential natural antisense gene, locus overlaps with AT1G28680	F1
AT1G28690.1	10080062	585.414	404.054	42	2.74542e-05	pentatricopeptide (PPR) repeat-containing protein; similar to pentatricopeptide (PPR) repeat-containing protein [Arabidopsis thaliana] (TAIR:AT4G14820.1); similar to PPR868-14 [Physcomitrella patens] (GB:BAD67154.1); similar to Os03g0369700 [Oryza sativa (japonica cultivar-group)] (GB:NP_001050194.1); contains InterPro domain Pentatricopeptide repeat; (InterPro:IPR002885); contains InterPro domai…	F1
AT1G28960.1	10109628	529.189	693.296	37	0.000339722	ATNUDT15 (ARABIDOPSIS THALIANA NUDIX HYDROLASE HOMOLOG 15); hydrolase; Identical to Nudix hydrolase 15, mitochondrial precursor (EC 3.6.1.-) (AtNUDT15) (NUDT15) [Arabidopsis Thaliana] (GB:Q8GYB1;GB:Q67YK3;GB:Q9SHQ7); similar to ATNUDT22 (Arabidopsis thaliana Nudix hydrolase homolog 22), hydrolase [Arabidopsis thaliana] (TAIR:AT2G33980.1); similar to Os08g0375900 [Oryza sativa (japonica cultivar-g…	As
AT1G28960.2	10109525	577.965	756.514	32	0.00020534	ATNUDT15 (ARABIDOPSIS THALIANA NUDIX HYDROLASE HOMOLOG 15); hydrolase; Identical to Nudix hydrolase 15, mitochondrial precursor (EC 3.6.1.-) (AtNUDT15) (NUDT15) [Arabidopsis Thaliana] (GB:Q8GYB1;GB:Q67YK3;GB:Q9SHQ7); similar to ATNUDT22 (Arabidopsis thaliana Nudix hydrolase homolog 22), hydrolase [Arabidopsis thaliana] (TAIR:AT2G33980.1); similar to Os08g0375900 [Oryza sativa (japonica cultivar-g…	As
AT1G28960.3	10109662	544.28	715.011	33	0.000493585	ATNUDT15 (ARABIDOPSIS THALIANA NUDIX HYDROLASE HOMOLOG 15); hydrolase; Identical to Nudix hydrolase 15, mitochondrial precursor (EC 3.6.1.-) (AtNUDT15) (NUDT15) [Arabidopsis Thaliana] (GB:Q8GYB1;GB:Q67YK3;GB:Q9SHQ7); similar to ATNUDT22 (Arabidopsis thaliana Nudix hydrolase homolog 22), hydrolase [Arabidopsis thaliana] (TAIR:AT2G33980.1); similar to Os08g0375900 [Oryza sativa (japonica cultivar-g…	As
AT1G28960.4	10109628	574.803	739.69	30	0.000776011	ATNUDT15 (ARABIDOPSIS THALIANA NUDIX HYDROLASE HOMOLOG 15); hydrolase; Identical to Nudix hydrolase 15, mitochondrial precursor (EC 3.6.1.-) (AtNUDT15) (NUDT15) [Arabidopsis Thaliana] (GB:Q8GYB1;GB:Q67YK3;GB:Q9SHQ7); similar to ATNUDT22 (Arabidopsis thaliana Nudix hydrolase homolog 22), hydrolase [Arabidopsis thaliana] (TAIR:AT2G33980.1); similar to Os08g0375900 [Oryza sativa (japonica cultivar-g…	As
AT1G28960.5	10109595	511.458	672.784	34	0.000709917	ATNUDT15 (ARABIDOPSIS THALIANA NUDIX HYDROLASE HOMOLOG 15); hydrolase; Identical to Nudix hydrolase 15, mitochondrial precursor (EC 3.6.1.-) (AtNUDT15) (NUDT15) [Arabidopsis Thaliana] (GB:Q8GYB1;GB:Q67YK3;GB:Q9SHQ7); similar to ATNUDT22 (Arabidopsis thaliana Nudix hydrolase homolog 22), hydrolase [Arabidopsis thaliana] (TAIR:AT2G33980.1); similar to Os08g0375900 [Oryza sativa (japonica cultivar-g…	As
AT1G29120.3	10174285	604.428	661.179	47	0.0381346	similar to unknown protein [Arabidopsis thaliana] (TAIR:AT4G25770.1); similar to Protein of unknown function DUF676, hydrolase-like [Medicago truncatula] (GB:ABE79089.1); contains InterPro domain Esterase/lipase/thioesterase; (InterPro:IPR000379); contains InterPro domain Protein of unknown function DUF676, hydrolase-like; (InterPro:IPR007751)	As
AT1G29357.2	10274270	370.402	322.237	37	0.0403137	Potential natural antisense gene, locus overlaps with AT1G29355	F1
AT1G29360.1	10276014	232.43	175.177	48	0.0442501	non-LTR retrotransposon family (LINE), has a 2.1e-24 P-value blast match to GB:NP_038603 L1 repeat, Tf subfamily, member 23 (LINE-element) (Mus musculus)	F1
AT1G29730.1	10400600	310.329	405.408	60	0.032542	kinase/ protein serine/threonine kinase; similar to leucine-rich repeat family protein / protein kinase family protein [Arabidopsis thaliana] (TAIR:AT1G29740.1); similar to leucine-rich repeat transmembrane protein kinase, putative [Arabidopsis thaliana] (TAIR:AT1G07650.1); similar to RKF1 (RECEPTOR-LIKE KINASE IN FLOWERS 1), ATP binding / protein serine/threonine kinase [Arabidopsis thaliana] (T…	As
AT1G29790.1	10429999	344.06	415.671	42	0.001053	similar to ATRAD3 (Arabidopsis thaliana Ras Associated with Diabetes protein 3) [Arabidopsis thaliana] (TAIR:AT5G40830.2); similar to Os10g0578600 [Oryza sativa (japonica cultivar-group)] (GB:NP_001065501.1); similar to hypothetical protein [Oryza sativa] (GB:AAG46168.1); similar to expressed protein [Oryza sativa (japonica cultivar-group)] (GB:ABB48033.1); contains InterPro domain Tetraspanin; (…	As
AT1G29790.2	10430035	359.257	440.485	42	0.000550805	unlisted protein	As
AT1G29900.1	10468060	512.799	457.545	105	0.00676271	carbamoyl phosphate synthetase large chain (CARB) mRNA,	F1
AT1G30140.1	10598673	357.691	269.938	23	0.0212464	similar to unknown protein [Arabidopsis thaliana] (TAIR:AT5G27260.1); similar to Homeodomain-related [Medicago truncatula] (GB:ABE86928.1); contains InterPro domain Homeodomain-like; (InterPro:IPR009057)	F1
AT1G30160.1	10606481	680.643	494.897	33	0.0157932	similar to unknown protein [Arabidopsis thaliana] (TAIR:AT1G05540.1); contains InterPro domain Protein of unknown function DUF295; (InterPro:IPR005174)	F1
AT1G30160.2	10606481	680.643	494.897	33	0.0157932	similar to unknown protein [Arabidopsis thaliana] (TAIR:AT1G05540.1); contains InterPro domain Protein of unknown function DUF295; (InterPro:IPR005174)	F1
AT1G30180.1	10610715	351.841	283.499	91	0.000326619	copia-like retrotransposon family, has a 9.5e-115 P-value blast match to GB:CAA72989 open reading frame 1 (Ty1_Copia-element) (Brassica oleracea)	F1
AT1G30250.1	10646991	300.565	447.529	15	0.0348507	unknown protein	As
AT1G30330.1	10685830	526.767	585.383	95	0.0018326	Encodes a member of the auxin response factor family. Mediates auxin response via expression of auxin regulated genes. Acts redundantly with ARF8 to control stamen elongation and flower maturation. Expression of ARF6 is controlled by miR167.	As
AT1G30330.2	10685830	555.464	597.341	77	0.0433365	Encodes a member of the auxin response factor family. Mediates auxin response via expression of auxin regulated genes. Acts redundantly with ARF8 to control stamen elongation and flower maturation. Expression of ARF6 is controlled by miR167.	As
AT1G30340.1	10697031	117.728	280.848	120	3.73341e-14	copia-like retrotransposon family, has a 0. P-value blast match to GB:CAA72989 open reading frame 1 (Ty1_Copia-element) (Brassica oleracea)	As
AT1G30390.1	10723459	299.501	645.283	24	3.26406e-05	non-LTR retrotransposon family (LINE), has a 1.9e-17 P-value blast match to GB:AAB41224 ORF2 (LINE-element) (Rattus norvegicus)	As
AT1G30420.1	10748844	462.63	275.819	94	1.50313e-05	member of MRP subfamily	F1
AT1G30450.1	10762752	662.088	571.481	84	0.00851787	member of Cation-chloride co-transporter family	F1
AT1G30450.2	10762752	649.377	558.092	85	0.00588323	member of Cation-chloride co-transporter family	F1
AT1G30450.3	10762752	664.318	580.747	81	0.0124559	member of Cation-chloride co-transporter family	F1
AT1G30510.1	10807015	224.138	362.987	39	0.00636367	Encodes a root-type ferredoxin:NADP(H) oxidoreductase.	As
AT1G30510.2	10807015	224.138	362.987	39	0.00636367	Encodes a root-type ferredoxin:NADP(H) oxidoreductase.	As
AT1G30510.3	10807015	205.134	353.388	34	0.00524487	Encodes a root-type ferredoxin:NADP(H) oxidoreductase.	As
AT1G30515.1	10809319	340.587	447.511	17	0.0237495	similar to unknown protein [Arabidopsis thaliana] (TAIR:AT4G21740.1); similar to hypothetical protein MtrDRAFT_AC152752g8v1 [Medicago truncatula] (GB:ABE87455.1)	As
AT1G30520.1	10811018	403.792	547.75	44	3.81939e-07	acyl-activating enzyme 14 (AAE14); similar to 4-coumarate--CoA ligase family protein / 4-coumaroyl-CoA synthase family protein [Arabidopsis thaliana] (TAIR:AT4G19010.1); similar to Acyl-CoA synthetase (ISS) [Ostreococcus tauri] (GB:CAL50517.1); similar to Os08g0130400 [Oryza sativa (japonica cultivar-group)] (GB:NP_001060922.1); contains InterPro domain AMP-dependent synthetase and ligase; (Inter…	As
AT1G30530.1	10814667	292.385	401.161	48	0.00531627	The At1g30530 gene encodes a UDP-rhamnose:flavonol-3-O-rhamnosyltransferase (UGT78D1) attaching a rhamnosyl residue to the 3-O-position of the flavonols kaempferol and quercetin	As
AT1G30720.1	10898193	640.411	539.686	42	0.0138472	FAD-binding domain-containing protein; similar to FAD-binding domain-containing protein [Arabidopsis thaliana] (TAIR:AT1G30730.1); similar to FAD linked oxidase, N-terminal [Medicago truncatula] (GB:ABD32603.1); contains InterPro domain FAD linked oxidase, N-terminal; (InterPro:IPR006094); contains InterPro domain Berberine/berberine-like; (InterPro:IPR012951)	F1
AT1G30730.1	10900870	664.469	516.897	42	0.00608762	FAD-binding domain-containing protein; similar to FAD-binding domain-containing protein [Arabidopsis thaliana] (TAIR:AT1G30720.1); similar to FAD linked oxidase, N-terminal [Medicago truncatula] (GB:ABD32603.1); contains InterPro domain FAD linked oxidase, N-terminal; (InterPro:IPR006094); contains InterPro domain Berberine/berberine-like; (InterPro:IPR012951)	F1
AT1G30795.1	10935772	557.046	724.63	15	0.0112717	hydroxyproline-rich glycoprotein family protein; similar to MEE26 (maternal effect embryo arrest 26) [Arabidopsis thaliana] (TAIR:AT2G34870.1); similar to proline-rich protein [Brassica napus] (GB:AAT75332.1); contains domain COLLAGEN TYPE IV ALPHA CHAIN (PTHR10499:SF5); contains domain COLLAGEN ALPHA CHAIN (PTHR10499)	As
AT1G30810.1	10936797	413.603	468.96	105	0.00271302	transcription factor jumonji (jmj) family protein / zinc finger (C5HC2 type) family protein; similar to MEE27 (maternal effect embryo arrest 27), transcription factor [Arabidopsis thaliana] (TAIR:AT2G34880.1); similar to transcription factor jumonji (jmj) family protein / zinc finger (C5HC2 type) family protein [Arabidopsis thaliana] (TAIR:AT4G20400.1); similar to Os05g0302300 [Oryza sativa (japo…	As
AT1G30814.1	10942660	288.078	350.839	34	0.0369077	contains domain Glucocorticoid receptor-like (DNA-binding domain) (SSF57716)	As
AT1G30814.2	10942695	293.811	355.71	36	0.0266502	unlisted protein	As
AT1G30835.1	10966921	431.306	100.113	33	7.65411e-05	Member of Sadhu non-coding retrotransposon family	F1
AT1G30835.2	10966921	371.19	164.86	53	0.00634487	Member of Sadhu non-coding retrotransposon family	F1
AT1G30945.1	11026396	131.771	311.744	11	0.00985197	pseudogene, hypothetical protein	As
AT1G30970.1	11040303	523.859	652.46	39	0.00532428	Encodes SUF4 (SUPPRESSOR of FRI 4), a putative zinc-finger-containing transcription factor that is required for delayed flowering in winter-annual Arabidopsis. suf4 mutations strongly suppress the late-flowering phenotype of FRI (FRIGIDA) mutants. suf4 mutants also show reduced H3K4 trimethylation at FLC (FLOWERING LOCUS C), a floral inhibitor. SUF4 may act to specifically recruit a putative hist…	As
AT1G30970.2	11040303	515.143	648.171	38	0.0028934	Encodes SUF4 (SUPPRESSOR of FRI 4), a putative zinc-finger-containing transcription factor that is required for delayed flowering in winter-annual Arabidopsis. suf4 mutations strongly suppress the late-flowering phenotype of FRI (FRIGIDA) mutants. suf4 mutants also show reduced H3K4 trimethylation at FLC (FLOWERING LOCUS C), a floral inhibitor. SUF4 may act to specifically recruit a putative hist…	As
AT1G30972.1	11044697	253.747	398.156	14	0.0410235	Encodes a Plant thionin family protein	As
AT1G31000.1	11053385	195.314	348.203	30	0.00554197	F-box family protein; similar to F-box family protein [Arabidopsis thaliana] (TAIR:AT4G11590.1); similar to Probable disease resistance RPP8-like protein 2 (GB:Q9MAG6); contains InterPro domain Cyclin-like F-box; (InterPro:IPR001810); contains InterPro domain F-box associated type 3; (InterPro:IPR013187); contains InterPro domain Galactose oxidase, central; (InterPro:IPR011043); contains InterPro…	As
AT1G31030.1	11064614	29.0765	282.715	71	8.21089e-11	non-LTR retrotransposon family (LINE), has a 1.0e-41 P-value blast match to GB:NP_038603 L1 repeat, Tf subfamily, member 23 (LINE-element) (Mus musculus)	As
AT1G31072.1	11089504	421.583	1021.56	11	0.00985197	unlisted protein	As
AT1G31140.1	11118017	550.72	455.05	19	0.0347149	AGL63 (AGAMOUS-LIKE 63); DNA binding / transcription factor; similar to AGL20 (AGAMOUS-LIKE 20), transcription factor [Arabidopsis thaliana] (TAIR:AT2G45660.1); similar to MADS-box protein FBP24 (Floral-binding protein 24) (GB:Q9ATE5); contains InterPro domain Transcription factor, MADS-box; (InterPro:IPR002100)	F1
AT1G31160.1	11122690	702.644	454.741	19	0.00604564	zinc-binding protein, putative / protein kinase C inhibitor, putative; similar to zinc-binding protein, putative / protein kinase C inhibitor, putative [Arabidopsis thaliana] (TAIR:AT3G56490.1); similar to Histidine triad (HIT) protein [Medicago truncatula] (GB:ABC75370.1); contains InterPro domain Histidine triad (HIT) protein; (InterPro:IPR001310)	F1
AT1G31180.1	11142762	546.162	363.316	25	0.00100685	The AtIMD3 is one out of 3 genes encoding the enzyme 3-isopropylmalate dehydrogenase involved in leucine biosynthesis in Arabidopsis. Its subcellular location has been targeted to plastids.	F1
AT1G31355.1	11229025	451.268	67.4136	11	0.0166214	60S ribosomal protein L21 (RPL21D), pseudogene, similar to 60s ribosomal protein L21 GB:Q43291 from (Arabidopsis thaliana); blastp match of 74% identity and 3.6e-50 P-value to GP|3885884|gb|AAC78102.1||AF093630 60S ribosomal protein L21 {Oryza sativa}	F1
AT1G31360.1	11232341	500.785	316.08	47	0.000685696	RECQL2 (Arabidopsis RecQ helicase l2); ATP-dependent helicase/ protein binding; similar to ATSGS1/RECQL4A, ATP-dependent helicase [Arabidopsis thaliana] (TAIR:AT1G10930.1); similar to ATP-dependent DNA helicase, RecQ family protein, expressed [Oryza sativa (japonica cultivar-group)] (GB:ABA95535.2); similar to RecQ-like helicase 2 [Oryza sativa (japonica cultivar-group)] (GB:BAE96002.1); similar …	F1
AT1G31360.2	11232341	492.504	307.651	46	0.000604797	RECQL2 (Arabidopsis RecQ helicase l2); similar to ATSGS1/RECQL4A, ATP-dependent helicase [Arabidopsis thaliana] (TAIR:AT1G10930.1); similar to ATP-dependent DNA helicase, RecQ family protein, expressed [Oryza sativa (japonica cultivar-group)] (GB:ABA95537.2); similar to RecQ-like helicase 2 [Oryza sativa (japonica cultivar-group)] (GB:BAE96002.1); similar to ATP-dependent DNA helicase, RecQ famil…	F1
AT1G31380.1	11240471	260.452	83.1862	13	0.0117231	similar to meprin and TRAF homology domain-containing protein / MATH domain-containing protein [Arabidopsis thaliana] (TAIR:AT1G31390.1); similar to MATH domain containing protein [Brassica oleracea] (GB:ABD65138.1); contains InterPro domain TRAF-like; (InterPro:IPR008974); contains InterPro domain MATH; (InterPro:IPR002083)	F1
AT1G31400.1	11245256	208.729	440.077	18	0.0319748	meprin and TRAF homology domain-containing protein / MATH domain-containing protein; similar to meprin and TRAF homology domain-containing protein / MATH domain-containing protein [Arabidopsis thaliana] (TAIR:AT1G31390.1); similar to MATH domain containing protein [Brassica oleracea] (GB:ABD65138.1); contains InterPro domain TRAF-like; (InterPro:IPR008974); contains InterPro domain MATH; (InterPr…	As
AT1G31510.1	11277448	127.844	44.222	22	0.0317219	F-box family protein-related; similar to F-box family protein [Arabidopsis thaliana] (TAIR:AT1G11620.1); contains InterPro domain Galactose oxidase, central; (InterPro:IPR011043); contains InterPro domain F-box associated type 1; (InterPro:IPR006527)	F1
AT1G31520.1	11278990	307.86	23.6169	10	0.0166214	unknown protein	F1
AT1G31570.1	11302910	44.8231	27.6661	109	0.000111234	CACTA-like transposase family (Tnp2/En/Spm), has a 0. P-value blast match to gb|AAG52024.1|AC022456_5 Tam1-homologous transposon protein TNP2, putative; 12762-16371 (Arabidopsis thaliana) (CACTA-element)	F1
AT1G31800.1	11396408	331.456	270.762	49	0.026594	Encodes a protein with &	F1
AT1G31830.1	11418662	514.403	669.662	52	0.000462237	amino acid permease family protein; similar to amino acid permease family protein [Arabidopsis thaliana] (TAIR:AT1G31820.1); similar to amino acid permease family protein [Arabidopsis thaliana] (TAIR:AT5G05630.1); similar to putative amino acid permease [Oryza sativa (japonica cultivar-group)] (GB:AAR10855.1); similar to amino acid permease family protein, putative, expressed [Oryza sativa (japon…	As
AT1G31830.2	11418662	493.058	636.057	49	0.000556462	amino acid permease family protein; similar to amino acid permease family protein [Arabidopsis thaliana] (TAIR:AT1G31820.1); similar to amino acid permease family protein [Arabidopsis thaliana] (TAIR:AT5G05630.1); similar to putative amino acid permease [Oryza sativa (japonica cultivar-group)] (GB:AAR10855.1); similar to amino acid permease family protein, putative, expressed [Oryza sativa (japon…	As
AT1G31850.1	11430231	259.157	324.126	58	0.00884595	dehydration-responsive protein, putative; similar to ERD3 (EARLY-RESPONSIVE TO DEHYDRATION 3) [Arabidopsis thaliana] (TAIR:AT4G19120.2); similar to Generic methyltransferase [Medicago truncatula] (GB:ABE86303.1); contains InterPro domain Protein of unknown function DUF248, methyltransferase putative; (InterPro:IPR004159)	As
AT1G31850.2	11430876	251.822	311.104	57	0.0205274	dehydration-responsive protein, putative; similar to ERD3 (EARLY-RESPONSIVE TO DEHYDRATION 3) [Arabidopsis thaliana] (TAIR:AT4G19120.2); similar to Generic methyltransferase [Medicago truncatula] (GB:ABE86303.1); contains InterPro domain Protein of unknown function DUF248, methyltransferase putative; (InterPro:IPR004159)	As
AT1G31850.3	11430272	265.365	332.585	57	0.00985197	dehydration-responsive protein, putative; similar to ERD3 (EARLY-RESPONSIVE TO DEHYDRATION 3) [Arabidopsis thaliana] (TAIR:AT4G19120.2); similar to Generic methyltransferase [Medicago truncatula] (GB:ABE86303.1); contains InterPro domain Protein of unknown function DUF248, methyltransferase putative; (InterPro:IPR004159)	As
AT1G31870.1	11436765	384.919	447.877	53	0.0388266	similar to splicing factor PWI domain-containing protein [Arabidopsis thaliana] (TAIR:AT2G29210.1); similar to Os08g0178300 [Oryza sativa (japonica cultivar-group)] (GB:NP_001061128.1); similar to unknown protein [Oryza sativa (japonica cultivar-group)] (GB:BAD03052.1)	As
AT1G31870.2	11436728	394.534	460.917	53	0.0319748	similar to splicing factor PWI domain-containing protein [Arabidopsis thaliana] (TAIR:AT2G29210.1); similar to Os08g0178300 [Oryza sativa (japonica cultivar-group)] (GB:NP_001061128.1); similar to unknown protein [Oryza sativa (japonica cultivar-group)] (GB:BAD03052.1)	As
AT1G31993.1	11503661	156.934	47.7576	54	4.17642e-06	gypsy-like retrotransposon family, has a 3.8e-142 P-value blast match to GB:AAD19359 polyprotein (gypsy_Ty3-element) (Sorghum bicolor)	F1
AT1G32049.1	11527750	534.325	1000.12	13	0.00576432	unlisted protein	As
AT1G32070.2	11534697	518.816	425.305	21	0.0427727	Encodes a nuclear acetyltransferase (NSI)that interacts with the geminivirus movement protein NSP. This interaction is required for viral infection and systemic spread. Acetylates the viral coat protein (CP) in vitro, but not NSP. NSP inhibits NSI activity in vitro. NSI is highly transcribed in phloem and in xylem parenchyma cells, and in the apical meristem and guard cells, within young tissues …	F1
AT1G32090.1	11540042	594.936	439.428	66	0.0256652	early-responsive to dehydration protein-related / ERD protein-related; similar to early-responsive to dehydration protein-related / ERD protein-related [Arabidopsis thaliana] (TAIR:AT4G02900.1); similar to early-responsive to dehydration protein-related / ERD protein-related [Arabidopsis thaliana] (TAIR:AT3G21620.1); similar to early-responsive to dehydration protein-related / ERD protein-related…	F1
AT1G32120.1	11552947	408.95	502.642	100	0.0253827	similar to unknown protein [Arabidopsis thaliana] (TAIR:AT1G51538.1); similar to Plant viral-response family protein [Solanum bulbocastanum] (GB:AAP45159.1); contains InterPro domain Protein of unknown function DUF716; (InterPro:IPR006904); contains InterPro domain Protein of unknown function DUF1723; (InterPro:IPR013541)	As
AT1G32172.1	11578519	311.674	507.04	54	0.000352826	unlisted protein	As
AT1G32210.1	11605879	716.826	264.907	15	0.0170356	Encodes protein involved in suppression of apoptosis. Complements a mammalian apoptosis suppressor mutation.	F1
AT1G32220.1	11607873	696.878	445.413	29	0.00504805	catalytic/ coenzyme binding; similar to catalytic/ coenzyme binding [Arabidopsis thaliana] (TAIR:AT5G10730.1); similar to Os04g0403500 [Oryza sativa (japonica cultivar-group)] (GB:NP_001052699.1); similar to hypothetical protein [Cleome spinosa] (GB:ABD96868.1); similar to Os02g0556100 [Oryza sativa (japonica cultivar-group)] (GB:NP_001047127.1); contains InterPro domain NAD-dependent epimerase/d…	F1
AT1G32230.1	11612151	637.098	721.315	65	0.0358357	Encodes a protein belonging to the (ADP-ribosyl)transferase domain-containing subfamily of WWE protein-protein interaction domain protein family. Superoxide radicals are necessary and sufficient to propagate cell death or lesion formation in rcd1 mutants. Without stress treatment, RCD1 is localized in the nucleus. Under high salt or oxidative stress, RCD1 is found not only in the nucleus but also…	As
AT1G32230.2	11612151	637.098	721.315	65	0.0358357	Encodes a protein belonging to the (ADP-ribosyl)transferase domain-containing subfamily of WWE protein-protein interaction domain protein family. Superoxide radicals are necessary and sufficient to propagate cell death or lesion formation in rcd1 mutants. Without stress treatment, RCD1 is localized in the nucleus. Under high salt or oxidative stress, RCD1 is found not only in the nucleus but also…	As
AT1G32270.1	11642600	77.9742	247.519	27	0.00732491	member of SYP2 Gene Family	As
AT1G32280.1	11646248	155.618	454.981	8	0.0456949	protease inhibitor/seed storage/lipid transfer protein (LTP) family protein; similar to protease inhibitor/seed storage/lipid transfer protein (LTP) family protein [Arabidopsis thaliana] (TAIR:AT5G56480.1); similar to Protease inhibitor/seed storage/LTP family protein [Oryza sativa (japonica cultivar-group)] (GB:ABA93696.1); contains InterPro domain Plant lipid transfer/seed storage/trypsin-alpha…	As
AT1G32300.1	11651359	284.87	109.917	42	8.17399e-05	FAD-binding domain-containing protein; similar to FAD-binding domain-containing protein [Arabidopsis thaliana] (TAIR:AT2G46750.1); similar to FAD-binding domain-containing protein [Arabidopsis thaliana] (TAIR:AT2G46760.1); similar to FAD-binding domain-containing protein [Arabidopsis thaliana] (TAIR:AT5G56490.1); similar to Os08g0114300 [Oryza sativa (japonica cultivar-group)] (GB:NP_001060850.1)…	F1
AT1G32320.1	11655160	417.338	212.523	24	0.0298934	member of MAP Kinase Kinase	F1
AT1G32350.1	11666980	289.009	341.949	34	0.00697575	AOX1D (ALTERNATIVE OXIDASE 1D); alternative oxidase; Identical to Alternative oxidase 3, mitochondrial precursor (EC 1.-.-.-) (AOX3) [Arabidopsis Thaliana] (GB:Q8LEE7;GB:Q8VY45;GB:Q9C612;GB:Q9LQM4); similar to AOX1A (alternative oxidase 1A), alternative oxidase [Arabidopsis thaliana] (TAIR:AT3G22370.1); similar to alternative oxidase [Populus tremula x Populus tremuloides] (GB:CAB72441.1); contai…	As
AT1G32390.1	11688154	444.466	62.4359	14	0.00337976	similar to unknown protein [Arabidopsis thaliana] (TAIR:AT4G11710.1); similar to hypothetical protein 23.t00046 [Brassica oleracea] (GB:ABD65629.1); contains domain NON-LTR RETROELEMENT REVERSE TRANSCRIPTASE RELATED (PTHR19446:SF34); contains domain REVERSE TRANSCRIPTASES (PTHR19446)	F1
AT1G32420.1	11702022	552.016	788.739	24	0.0023108	F-box family protein; similar to F-box family protein [Arabidopsis thaliana] (TAIR:AT5G50220.1); similar to Probable disease resistance RPP8-like protein 2 (GB:Q9MAG6); contains InterPro domain Cyclin-like F-box; (InterPro:IPR001810); contains InterPro domain F-box associated type 3; (InterPro:IPR013187); contains InterPro domain Galactose oxidase, central; (InterPro:IPR011043); contains InterPro…	As
AT1G32540.1	11767505	314.013	357.111	43	0.00467343	Encodes a protein with 3 plant-specific zinc finger domains that acts as a positive regulator of cell death.	As
AT1G32583.1	11785830	311.531	341.729	52	0.0205908	similar to TPD1 (TAPETUM DETERMINANT 1) [Arabidopsis thaliana] (TAIR:AT4G24972.1); similar to Unknown protein [Oryza sativa (japonica cultivar-group)] (GB:AAM18153.1); similar to Os12g0472500 [Oryza sativa (japonica cultivar-group)] (GB:NP_001066753.1)	As
AT1G32600.1	11794806	220.505	293.131	24	0.0256506	F-box family protein-related; similar to F-box family protein-related [Arabidopsis thaliana] (TAIR:AT1G54640.1); similar to Cyclin-like F-box; F-box protein interaction domain; Galactose oxidase, central [Medicago truncatula] (GB:ABE82845.1); contains InterPro domain F-box associated type 1; (InterPro:IPR006527)	As
AT1G32610.1	11795637	362.069	420.221	42	0.00634487	hydroxyproline-rich glycoprotein family protein; similar to VQ motif-containing protein [Arabidopsis thaliana] (TAIR:AT2G35230.1); similar to putative hydroxyproline-rich glycoprotein [Oryza sativa] (GB:AAL67588.1); similar to Os10g0577200 [Oryza sativa (japonica cultivar-group)] (GB:NP_001065489.1)	As
AT1G32610.2	11795699	407.296	465.1	37	0.0164684	hydroxyproline-rich glycoprotein family protein; similar to VQ motif-containing protein [Arabidopsis thaliana] (TAIR:AT2G35230.1); similar to putative hydroxyproline-rich glycoprotein [Oryza sativa] (GB:AAL67588.1); similar to Os10g0577200 [Oryza sativa (japonica cultivar-group)] (GB:NP_001065489.1)	As
AT1G32660.1	11811069	285.429	371.845	37	0.00345213	F-box family protein; similar to F-box family protein [Arabidopsis thaliana] (TAIR:AT1G30790.1); similar to Probable disease resistance RPP8-like protein 2 (GB:Q9MAG6); contains InterPro domain Cyclin-like F-box; (InterPro:IPR001810); contains InterPro domain F-box associated type 3; (InterPro:IPR013187); contains InterPro domain F-box associated type 1; (InterPro:IPR006527)	As
AT1G32710.1	11833126	560.791	740	9	0.0276537	cytochrome c oxidase subunit VIb family; similar to COX6B (CYTOCHROME C OXIDASE 6B), cytochrome-c oxidase [Arabidopsis thaliana] (TAIR:AT1G22450.1); similar to putative cytochrome c oxidase subunit [Triticum aestivum] (GB:AAM92706.1); contains InterPro domain Cytochrome oxidase c, subunit VIb; (InterPro:IPR003213)	As
AT1G32810.2	11881825	707.956	765.173	83	0.0160766	protein binding / zinc ion binding; similar to PHD finger family protein [Arabidopsis thaliana] (TAIR:AT4G10600.1); similar to Leishmania major strain Friedlin proteophosphoglycan 5 [Leishmania major strain Friedlin] (GB:XP_843163.1); similar to OSJNBb0045P24.2 [Oryza sativa (japonica cultivar-group)] (GB:CAD39984.3); similar to Os04g0221600 [Oryza sativa (japonica cultivar-group)] (GB:NP_0010522…	As
AT1G32850.1	11902651	338.05	381.457	64	0.0144363	ubiquitin carboxyl-terminal hydrolase family protein; similar to UBP5 (UBIQUITIN-SPECIFIC PROTEASE 5), ubiquitin-specific protease [Arabidopsis thaliana] (TAIR:AT2G40930.1); similar to ubiquitin carboxyl-terminal hydrolase family protein [Arabidopsis thaliana] (TAIR:AT4G10570.1); similar to ubiquitin carboxyl-terminal hydrolase family protein [Arabidopsis thaliana] (TAIR:AT4G10590.1); similar to …	As
AT1G32910.1	11925459	466.49	543.18	37	0.0227689	transferase family protein; similar to transferase family protein [Arabidopsis thaliana] (TAIR:AT1G78990.1); similar to putative anthranilate N-hydroxycinnamoyl/benzoyltransferase [Oryza sativa (japonica cultivar-group)] (GB:BAD69322.1); similar to Os04g0609500 [Oryza sativa (japonica cultivar-group)] (GB:NP_001053822.1); similar to Os04g0609300 [Oryza sativa (japonica cultivar-group)] (GB:NP_001…	As
AT1G32980.1	11954278	479.904	331.089	17	0.0174739	subtilisin-like serine protease-related; similar to subtilase family protein [Arabidopsis thaliana] (TAIR:AT1G32970.1); similar to Os09g0530800 [Oryza sativa (japonica cultivar-group)] (GB:NP_001063751.1); similar to Protease-associated PA; Proteinase inhibitor I9, subtilisin propeptide [Medicago truncatula] (GB:ABE90461.1); contains InterPro domain Peptidase S8 and S53, subtilisin, kexin, sedoli…	F1
AT1G33020.1	11962767	400.497	339.07	43	0.0340473	F-box family protein; similar to F-box family protein [Arabidopsis thaliana] (TAIR:AT3G57590.1); similar to Probable disease resistance RPP8-like protein 2 (GB:Q9MAG6); contains InterPro domain Cyclin-like F-box; (InterPro:IPR001810); contains InterPro domain F-box associated type 3; (InterPro:IPR013187); contains InterPro domain F-box associated type 1; (InterPro:IPR006527)	F1
AT1G33200.1	12041779	173.144	209.033	76	0.00481896	pseudogene, similar to SAE1-S9-protein, blastp match of 28% identity and 4.2e-16 P-value to GP|4760708|dbj|BAA77394.1||AB012866 SAE1-S9-protein {Brassica rapa}	As
AT1G33250.1	12057287	482.186	379.655	54	0.0126915	fringe-related protein; similar to fringe-related protein [Arabidopsis thaliana] (TAIR:AT4G23490.1); similar to fringe protein, putative, expressed [Oryza sativa (japonica cultivar-group)] (GB:ABB47887.1); contains InterPro domain Protein of unknown function DUF604; (InterPro:IPR006740); contains InterPro domain Fringe-like; (InterPro:IPR003378)	F1
AT1G33265.1	12066629	521.966	624.543	20	0.0476984	similar to unknown protein [Arabidopsis thaliana] (TAIR:AT3G43520.1); similar to H0404F02.7 [Oryza sativa (indica cultivar-group)] (GB:CAH66731.1); contains InterPro domain Protein of unknown function UPF0136, Transmembrane; (InterPro:IPR005349)	As
AT1G33270.1	12068072	584.131	669.785	39	0.00732037	patatin-related; similar to patatin, putative, expressed [Oryza sativa (japonica cultivar-group)] (GB:ABA94222.2); similar to Os11g0546300 [Oryza sativa (japonica cultivar-group)] (GB:NP_001068065.1); contains InterPro domain Patatin; (InterPro:IPR002641)	As
AT1G33270.2	12068108	580.846	647.644	44	0.0304555	patatin-related; similar to patatin, putative, expressed [Oryza sativa (japonica cultivar-group)] (GB:ABA94222.2); similar to Os11g0546300 [Oryza sativa (japonica cultivar-group)] (GB:NP_001068065.1); contains InterPro domain Patatin; (InterPro:IPR002641)	As
AT1G33290.1	12074121	725.357	515.334	27	0.00161692	sporulation protein-related; similar to sporulation protein-related [Arabidopsis thaliana] (TAIR:AT3G10420.1); similar to expressed protein [Oryza sativa (japonica cultivar-group)] (GB:ABA96147.1); contains InterPro domain AAA ATPase; (InterPro:IPR003593)	F1
AT1G33290.2	12074121	658.063	479.78	21	0.021991	sporulation protein-related; similar to sporulation protein-related [Arabidopsis thaliana] (TAIR:AT3G10420.1); similar to expressed protein [Oryza sativa (japonica cultivar-group)] (GB:ABA96147.1); similar to Os12g0209000 [Oryza sativa (japonica cultivar-group)] (GB:NP_001066391.1); contains domain ATP_GTP_A2 (PS50101); contains domain no description (G3D.3.40.50.300); contains domain P-loop cont…	F1
AT1G33330.1	12084973	364.364	446.501	28	0.00659054	peptide chain release factor, putative; similar to peptide chain release factor, putative [Arabidopsis thaliana] (TAIR:AT1G56350.1); similar to Class I peptide chain release factor; Helix-turn-helix, Fis-type [Medicago truncatula] (GB:ABE88459.1); contains InterPro domain Helix-turn-helix, Fis-type; (InterPro:IPR002197); contains InterPro domain Class I peptide chain release factor; (InterPro:IPR…	As
AT1G33350.1	12089406	506.744	425.553	62	0.0323901	pentatricopeptide (PPR) repeat-containing protein; similar to pentatricopeptide (PPR) repeat-containing protein [Arabidopsis thaliana] (TAIR:AT2G20540.1); similar to IMP dehydrogenase/GMP reductase [Medicago truncatula] (GB:ABE78713.1); contains InterPro domain Pentatricopeptide repeat; (InterPro:IPR002885); contains InterPro domain Protein prenyltransferase; (InterPro:IPR008940); contains InterP…	F1
AT1G33360.1	12091892	508.396	472.36	55	0.0261126	ATP-dependent Clp protease ATP-binding subunit ClpX, putative; similar to CLPX (Clp protease regulatory subunit X), ATPase [Arabidopsis thaliana] (TAIR:AT5G53350.1); similar to ClpX, ATPase regulatory subunit [Medicago truncatula] (GB:ABE78698.1); similar to putative ATP-dependent Clp protease ATP-binding subunit ClpX1 (CLPX) [Oryza sativa (japonica cultivar-group)] (GB:BAD15818.1); similar to Os…	F1
AT1G33390.1	12099496	661.148	591.209	105	0.0260644	helicase domain-containing protein; similar to helicase domain-containing protein [Arabidopsis thaliana] (TAIR:AT1G48650.1); similar to Os02g0736600 [Oryza sativa (japonica cultivar-group)] (GB:NP_001048055.1); similar to hypothetical protein DDBDRAFT_0187437 [Dictyostelium discoideum AX4] (GB:XP_637255.1); similar to ATP-dependent helicase HrpA [Medicago truncatula] (GB:ABE92385.1); contains Int…	F1
AT1G33410.1	12109596	578.423	632.715	111	0.00725208	similar to hypothetical protein [Oryza sativa (japonica cultivar-group)] (GB:BAD13231.1); similar to Os02g0142500 [Oryza sativa (japonica cultivar-group)] (GB:NP_001045864.1)	As
AT1G33460.1	12140118	447.771	828.635	39	6.10321e-07	Mutator-like transposase family, has a 3.6e-40 P-value blast match to GB:AAA21566 mudrA of transposon=MuDR (MuDr-element) (Zea mays)	As
AT1G33470.1	12144535	440.151	353.531	51	0.0367746	RNA recognition motif (RRM)-containing protein; similar to RNA recognition motif (RRM)-containing protein [Arabidopsis thaliana] (TAIR:AT1G22910.2); similar to Os01g0876800 [Oryza sativa (japonica cultivar-group)] (GB:NP_001044971.1); similar to Os01g0958500 [Oryza sativa (japonica cultivar-group)] (GB:NP_001045454.1); similar to RNA-binding re (GB:ABE82599.1); contains InterPro domain Nucleotide…	F1
AT1G33470.2	12144572	445.859	359.538	50	0.0454472	RNA recognition motif (RRM)-containing protein; similar to RNA recognition motif (RRM)-containing protein [Arabidopsis thaliana] (TAIR:AT1G22910.2); similar to Os01g0876800 [Oryza sativa (japonica cultivar-group)] (GB:NP_001044971.1); similar to Os01g0958500 [Oryza sativa (japonica cultivar-group)] (GB:NP_001045454.1); similar to RNA-binding re (GB:ABE82599.1); contains InterPro domain Nucleotide…	F1
AT1G33590.1	12177803	500.144	612.368	43	0.00947154	disease resistance protein-related / LRR protein-related; similar to leucine-rich repeat family protein [Arabidopsis thaliana] (TAIR:AT1G33600.1); similar to disease resistance protein-related / LRR protein-related [Arabidopsis thaliana] (TAIR:AT2G26380.1); similar to leucine-rich repeat family protein [Arabidopsis thaliana] (TAIR:AT1G33610.1); similar to Leucine-rich repeat; Leucine-rich repeat,…	As
AT1G33600.1	12180808	245.933	353.228	43	0.00719674	leucine-rich repeat family protein; similar to disease resistance protein-related / LRR protein-related [Arabidopsis thaliana] (TAIR:AT2G26380.1); similar to disease resistance protein-related / LRR protein-related [Arabidopsis thaliana] (TAIR:AT1G33590.1); similar to H0402C08.6 [Oryza sativa (indica cultivar-group)] (GB:CAJ86230.1); contains InterPro domain Leucine-rich repeat; (InterPro:IPR0016…	As
AT1G33670.1	12201988	637.853	501.667	38	0.000181826	leucine-rich repeat family protein; similar to disease resistance protein-related / LRR protein-related [Arabidopsis thaliana] (TAIR:AT1G33590.1); similar to H0402C08.6 [Oryza sativa (indica cultivar-group)] (GB:CAJ86230.1); contains InterPro domain Leucine-rich repeat; (InterPro:IPR001611); contains InterPro domain Leucine-rich repeat, plant specific; (InterPro:IPR007090); contains InterPro doma…	F1
AT1G33710.1	12219688	451.928	70.8299	17	0.000359719	similar to unknown protein [Arabidopsis thaliana] (TAIR:AT1G60720.1); similar to putative AP endonuclease/reverse transcriptase [Brassica napus] (GB:AAM82604.1); contains domain NON-LTR RETROELEMENT REVERSE TRANSCRIPTASE RELATED (PTHR19446:SF34); contains domain REVERSE TRANSCRIPTASES (PTHR19446)	F1
AT1G33780.1	12244593	302.373	372.333	37	0.00710366	similar to unknown protein [Arabidopsis thaliana] (TAIR:AT3G29240.2); similar to Protein of unknown function DUF179 [Medicago truncatula] (GB:ABE94310.1); contains InterPro domain Protein of unknown function DUF179; (InterPro:IPR003774)	As
AT1G33785.1	12255364	56.6937	76.5595	21	0.021991	Cytochrome B6, pseudogene, similar to Cytochrome B6. (Mouse-ear cress) {Arabidopsis thaliana}; blastp match of 61% identity and 7.1e-17 P-value to GP|2959637|gb|AAC05628.1||AF001491 cytochrome b6 {Prochlorococcus marinus str. MIT 9303}	As
AT1G33800.1	12261424	432.117	505.889	31	0.0335974	similar to unknown protein [Arabidopsis thaliana] (TAIR:AT4G09990.1); similar to Os12g0204500 [Oryza sativa (japonica cultivar-group)] (GB:NP_001066378.1); similar to hypothetical protein MA4_111B14.64 [Musa acuminata] (GB:ABF72010.1); similar to Os11g0242600 [Oryza sativa (japonica cultivar-group)] (GB:NP_001067591.1); contains InterPro domain Protein of unknown function DUF579, plant; (InterPro…	As
AT1G33811.1	12267884	262.72	315.392	32	0.041849	GDSL-motif lipase/hydrolase family protein; similar to GDSL-motif lipase/hydrolase family protein [Arabidopsis thaliana] (TAIR:AT5G45670.1); similar to GDSL-lipase protein [Capsicum annuum] (GB:AAX20033.1); contains InterPro domain Lipolytic enzyme, G-D-S-L; (InterPro:IPR001087)	As
AT1G33813.1	12273280	388.865	43.9434	38	6.65876e-09	copia-like retrotransposon family, has a 5.8e-39 P-value blast match to gb|AAO73529.1| gag-pol polyprotein (Glycine max) (SIRE1) (Ty1_Copia-family)	F1
AT1G33817.1	12274989	281.648	43.0144	44	4.79643e-08	copia-like retrotransposon family, has a 8.1e-100 P-value blast match to gb|AAO73521.1| gag-pol polyprotein (Glycine max) (SIRE1) (Ty1_Copia-family)	F1
AT1G33900.1	12311532	415.04	501.578	23	0.0379868	avirulence-responsive protein, putative / avirulence induced gene protein, putative / AIG protein, putative; similar to avirulence-responsive family protein / avirulence induced gene (AIG1) family protein [Arabidopsis thaliana] (TAIR:AT1G33930.1); similar to GTP binding protein [Brassica rapa] (GB:ABK78687.1); contains InterPro domain AIG1; (InterPro:IPR006703)	As
AT1G33980.1	12351614	420.625	567.766	50	0.0150033	Involved in mRNA surveillance, detects exported mRNAs with truncated open reading frames and initiates nonsense-mediated mRNA decay (NMD)	As
AT1G33980.2	12351614	420.625	567.766	50	0.0150033	unlisted protein	As
AT1G33990.1	12355585	336.761	439.076	38	0.0209402	hydrolase, alpha/beta fold family protein; similar to hydrolase, alpha/beta fold family protein [Arabidopsis thaliana] (TAIR:AT4G09900.1); similar to Os08g0110000 [Oryza sativa (japonica cultivar-group)] (GB:NP_001060815.1); similar to Os07g0603600 [Oryza sativa (japonica cultivar-group)] (GB:NP_001060214.1); similar to Avr9/Cf-9 rapidly elicited protein 246 [Nicotiana tabacum] (GB:AAV92904.1); c…	As
AT1G34000.1	12357927	373.756	454.829	21	0.0390949	Encodes a novel member of the Lhc family from Arabidopsis with one predicted transmembrane alpha-helix closely related to helix I of Lhc protein from PSI (Lhca4). Gene expression is triggered by light stress and both transcript and protein accumulate in a light intensity-dependent manner. Ohp2 is associated with PSI under low- or high-light conditions.	As
AT1G34040.1	12374450	119.148	281.743	31	4.35103e-05	alliinase family protein; similar to alliinase family protein [Arabidopsis thaliana] (TAIR:AT1G34060.1); similar to alliinase (GB:AAA32639.1); similar to Os01g0717400 [Oryza sativa (japonica cultivar-group)] (GB:NP_001044074.1); similar to Os01g0717700 [Oryza sativa (japonica cultivar-group)] (GB:NP_001044075.1); contains InterPro domain EGF-like, alliinase; (InterPro:IPR006947); contains InterPr…	As
AT1G34050.1	12393497	81.8531	503.877	48	2.35092e-10	ankyrin repeat family protein; similar to ankyrin repeat family protein [Arabidopsis thaliana] (TAIR:AT5G54710.1); similar to Ankyrin [Medicago truncatula] (GB:ABE80931.1); contains InterPro domain Ankyrin; (InterPro:IPR002110)	As
AT1G34110.1	12417179	424.601	469.059	89	0.0366513	leucine-rich repeat transmembrane protein kinase, putative; similar to leucine-rich repeat transmembrane protein kinase, putative [Arabidopsis thaliana] (TAIR:AT3G24240.1); similar to leucine-rich repeat transmembrane protein kinase, putative [Arabidopsis thaliana] (TAIR:AT5G48940.1); similar to ATP binding / protein serine/threonine kinase [Arabidopsis thaliana] (TAIR:AT5G56040.2); similar to pu…	As
AT1G34180.1	12448598	402.752	323.105	52	0.00581401	ANAC016 (Arabidopsis NAC domain containing protein 16); transcription factor; similar to ANAC017 (Arabidopsis NAC domain containing protein 17), transcription factor [Arabidopsis thaliana] (TAIR:AT1G34190.1); similar to nam-like protein 7 [Petunia x hybrida] (GB:AAM34770.1); contains InterPro domain No apical meristem (NAM) protein; (InterPro:IPR003441)	F1
AT1G34180.2	12448743	405.097	325.229	49	0.00583322	ANAC016 (Arabidopsis NAC domain containing protein 16); similar to ANAC017 (Arabidopsis NAC domain containing protein 17), transcription factor [Arabidopsis thaliana] (TAIR:AT1G34190.1); similar to nam-like protein 7 [Petunia x hybrida] (GB:AAM34770.1); contains InterPro domain No apical meristem (NAM) protein; (InterPro:IPR003441)	F1
AT1G34230.1	12466994	35.7756	169.854	21	0.00337679	pseudogene, similar to OSJNBb0041J06.18, blastp match of 33% identity and 2.8e-10 P-value to GP|27818010|dbj|BAC55773.1||AP005176 OSJNBb0041J06.18 {Oryza sativa (japonica cultivar-group)}	As
AT1G34240.1	12470422	43.0378	141.688	23	0.0147677	hAT-like transposase family (hobo/Ac/Tam3), has a 5.6e-48 P-value blast match to GB:AAD24567 transposase Tag2 (hAT-element) (Arabidopsis thaliana)	As
AT1G34290.1	12498027	332.151	55.3916	22	0.00165157	leucine-rich repeat family protein; similar to leucine-rich repeat family protein / protein kinase family protein [Arabidopsis thaliana] (TAIR:AT1G24650.1); similar to LRR receptor-like protein kinase [Nicotiana tabacum] (GB:AAF66615.1); contains InterPro domain Leucine-rich repeat; (InterPro:IPR001611); contains InterPro domain Leucine-rich repeat, plant specific; (InterPro:IPR007090)	F1
AT1G34320.1	12520189	561.673	496.013	64	0.019847	similar to unknown protein [Arabidopsis thaliana] (TAIR:AT5G08660.1); similar to Os05g0430300 [Oryza sativa (japonica cultivar-group)] (GB:NP_001055623.1); similar to Trp repressor/replication initiator [Medicago truncatula] (GB:ABE83667.1); similar to unknown protein [Oryza sativa (japonica cultivar-group)] (GB:BAD82727.1); contains InterPro domain Protein of unknown function DUF668; (InterPro:I…	F1
AT1G34330.1	12528099	376.787	61.6516	28	9.65896e-07	pseudogene, putative peroxidase, similar to anionic peroxidase GI:559235 from (Petroselinum crispum); blastp match of 35% identity and 2.3e-53 P-value to GP|21426121|gb|AAM52318.1|AC105363_7|AC105363 Putative peroxidase {Oryza sativa (japonica cultivar-group)}	F1
AT1G34360.1	12542883	710.578	524.374	43	0.0140332	translation initiation factor 3 (IF-3) family protein; similar to DNA binding / ligand-dependent nuclear receptor [Arabidopsis thaliana] (TAIR:AT1G44191.1); similar to Os02g0101100 [Oryza sativa (japonica cultivar-group)] (GB:NP_001045586.1); similar to translation initiation factor IF-3 [Arthrobacter sp. FB24] (GB:YP_830971.1); contains InterPro domain Initiation factor 3; (InterPro:IPR001288)	F1
AT1G34430.1	12587783	556.689	295.888	43	0.0021558	EMB3003 (EMBRYO DEFECTIVE 3003); dihydrolipoyllysine-residue acetyltransferase; similar to LTA2 (PLASTID E2 SUBUNIT OF PYRUVATE DECARBOXYLASE), dihydrolipoyllysine-residue acetyltransferase [Arabidopsis thaliana] (TAIR:AT3G25860.1); similar to Os12g0182200 [Oryza sativa (japonica cultivar-group)] (GB:NP_001066319.1); similar to dihydrolipoamide S-acetyltransferase, putative, expressed [Oryza sati…	F1
AT1G34460.1	12595119	554.755	248.465	19	0.0347149	A2 type cyclin	F1
AT1G34470.1	12604324	644.518	533.006	38	0.0306357	permease-related; similar to unknown protein [Arabidopsis thaliana] (TAIR:AT4G09640.1); similar to Os01g0882300 [Oryza sativa (japonica cultivar-group)] (GB:NP_001045007.1); similar to Non-imprinted in Prader-Willi/Angelman syndrome re (GB:ABA91886.2); similar to Os05g0424800 [Oryza sativa (japonica cultivar-group)] (GB:NP_001055595.1); contains InterPro domain Protein of unknown function DUF803;…	F1
AT1G34500.1	12611650	373.606	166.795	28	0.0381091	membrane bound O-acyl transferase (MBOAT) family protein / wax synthase-related; similar to membrane bound O-acyl transferase (MBOAT) family protein / wax synthase-related [Arabidopsis thaliana] (TAIR:AT5G55350.1); similar to wax synthase isoform 1 [Vitis vinifera] (GB:AAO18664.1); contains InterPro domain Membrane bound O-acyl transferase, MBOAT; (InterPro:IPR004299)	F1
AT1G34530.1	12627893	445.887	103.138	35	1.2472e-07	CACTA-like transposase family (Ptta/En/Spm), has a 7.8e-116 P-value blast match to At5g36655.1/81-333 CACTA-like transposase family (Ptta/En/Spm) (CACTA-element) (Arabidopsis thaliana)	F1
AT1G34545.1	12641087	290.686	28.3895	37	4.08173e-09	copia-like retrotransposon family, has a 3.0e-112 P-value blast match to GB:CAA72990 open reading frame 2 (Ty1_Copia-element) (Brassica oleracea)	F1
AT1G34590.1	12665233	223.956	157.136	48	0.005697	similar to unknown protein [Arabidopsis thaliana] (TAIR:AT4G06603.1); similar to unknown protein [Arabidopsis thaliana] (TAIR:AT1G40133.1); similar to unknown protein [Arabidopsis thaliana] (TAIR:AT3G60930.1); similar to hypothetical protein 27.t00126 [Brassica oleracea] (GB:ABD65062.1)	F1
AT1G34600.1	12668542	320.245	233.221	72	0.00125665	gypsy-like retrotransposon family, has a 1.1e-135 P-value blast match to GB:AAD19359 polyprotein (gypsy_Ty3-element) (Sorghum bicolor)	F1
AT1G34790.1	12763911	303.931	466.275	28	0.000359104	Encodes a zinc finger protein; involved in photomorphogenesis, flavonoid biosynthesis, flower and seed development.	As
AT1G34842.1	12751230	102.242	119.265	29	0.00362984	non-LTR retroelement reverse transcriptase	As
AT1G35030.1	12808327	124.677	294.977	10	0.0371554	similar to unknown protein [Arabidopsis thaliana] (TAIR:AT1G34910.1)	As
AT1G35112.1	12840250	190.434	770.416	22	2.02095e-05	Member of Sadhu non-coding retrotransposon family	As
AT1G35115.1	12842255	78.889	303.877	51	2.38847e-07	copia-like retrotransposon family, has a 1.1e-168 P-value blast match to gb|AAO73527.1| gag-pol polyprotein (Glycine max) (SIRE1) (Ty1_Copia-family)	As
AT1G35190.1	12890450	428.245	561.866	28	0.0184022	oxidoreductase, 2OG-Fe(II) oxygenase family protein; similar to oxidoreductase, 2OG-Fe(II) oxygenase family protein [Arabidopsis thaliana] (TAIR:AT3G46480.1); similar to Os01g0188100 [Oryza sativa (japonica cultivar-group)] (GB:NP_001042255.1); similar to 2OG-Fe(II) oxygenase [Medicago truncatula] (GB:ABE81241.1); contains InterPro domain Isopenicillin N synthase; (InterPro:IPR002283); contains I…	As
AT1G35190.2	12890450	409.197	539.367	26	0.0317297	oxidoreductase, 2OG-Fe(II) oxygenase family protein; similar to oxidoreductase, 2OG-Fe(II) oxygenase family protein [Arabidopsis thaliana] (TAIR:AT3G46480.1); similar to Os01g0188100 [Oryza sativa (japonica cultivar-group)] (GB:NP_001042255.1); similar to 2OG-Fe(II) oxygenase [Medicago truncatula] (GB:ABE81241.1); contains InterPro domain Isopenicillin N synthase; (InterPro:IPR002283); contains I…	As
AT1G35220.1	12908936	271.949	440.913	89	0.000234644	similar to Os05g0355100 [Oryza sativa (japonica cultivar-group)] (GB:NP_001055287.1); similar to unknown protein [Oryza sativa (japonica cultivar-group)] (GB:AAV43895.1); similar to Os01g0303200 [Oryza sativa (japonica cultivar-group)] (GB:NP_001042832.1); contains domain TNF receptor-like (SSF57586)	As
AT1G35250.1	12932969	646.005	452.876	12	0.0251813	thioesterase family protein; similar to thioesterase family protein [Arabidopsis thaliana] (TAIR:AT1G35290.1); similar to Thioesterase superfamily [Medicago truncatula] (GB:ABE93263.1); contains InterPro domain Thioesterase superfamily; (InterPro:IPR006683)	F1
AT1G35255.1	12935712	340.625	127.966	22	0.000139112	unknown protein	F1
AT1G35260.1	12936879	502.571	368.869	20	0.0357846	Bet v I allergen family protein; Identical to MLP-like protein 165 (MLP165) [Arabidopsis Thaliana] (GB:Q9C7I7); similar to Bet v I allergen family protein [Arabidopsis thaliana] (TAIR:AT1G35310.1); similar to major latex-like protein [Prunus persica] (GB:AAK14060.1); contains InterPro domain Bet v I allergen; (InterPro:IPR000916)	F1
AT1G35280.1	12944518	317.521	29.0174	12	0.00576432	CACTA-like transposase family (Tnp2/En/Spm), has a 2.5e-207 P-value blast match to gb|AAG52024.1|AC022456_5 Tam1-homologous transposon protein TNP2, putative; 12762-16371 (Arabidopsis thaliana) (CACTA-element)	F1
AT1G35300.1	12950390	84.9893	406.855	32	1.5729e-06	CACTA-like transposase family (Ptta/En/Spm), has a 1.1e-38 P-value blast match to At5g29026.1/8-244 CACTA-like transposase family (Ptta/En/Spm) (CACTA-element) (Arabidopsis thaliana)	As
AT1G35320.1	12959060	119.874	441.808	24	4.3829e-05	similar to unknown protein [Arabidopsis thaliana] (TAIR:AT4G09260.1)	As
AT1G35370.1	13000606	725.949	414.668	124	5.234e-09	gypsy-like retrotransposon family, has a 8.7e-191 P-value blast match to GB:AAD22153 polyprotein (Gypsy_Ty3-element) (Sorghum bicolor)	F1
AT1G35375.1	13005690	891.585	332.92	11	0.00985197	unknown protein	F1
AT1G35380.1	13006387	648.027	293.228	41	4.19241e-09	retrotransposon family	F1
AT1G35390.1	13009208	327.614	132.361	68	5.78523e-07	non-LTR retrotransposon family (LINE), has a 2.6e-43 P-value blast match to GB:AAA67727 reverse transcriptase (LINE-element) (Mus musculus)	F1
AT1G35470.1	13051469	422.821	517.737	39	0.0100019	SPla/RYanodine receptor (SPRY) domain-containing protein; similar to SPla/RYanodine receptor (SPRY) domain-containing protein [Arabidopsis thaliana] (TAIR:AT4G09340.1); similar to ranBPM-like [Oryza sativa (japonica cultivar-group)] (GB:BAD15463.1); contains InterPro domain CTLH, C-terminal to LisH motif; (InterPro:IPR006595); contains InterPro domain CT11-RanBPM; (InterPro:IPR013144); contains I…	As
AT1G35470.2	13051434	424.039	515.119	39	0.0140199	SPla/RYanodine receptor (SPRY) domain-containing protein; similar to SPla/RYanodine receptor (SPRY) domain-containing protein [Arabidopsis thaliana] (TAIR:AT4G09340.1); similar to ranBPM-like [Oryza sativa (japonica cultivar-group)] (GB:BAD15463.1); contains InterPro domain CTLH, C-terminal to LisH motif; (InterPro:IPR006595); contains InterPro domain Lissencephaly type-1-like homology motif; (In…	As
AT1G35510.1	13071187	435.289	514.409	55	0.00674381	similar to unknown protein [Arabidopsis thaliana] (TAIR:AT2G01480.1); similar to Growth regulator protein, putative, expressed [Oryza sativa (japonica cultivar-group)] (GB:ABA96586.1); similar to Os12g0174100 [Oryza sativa (japonica cultivar-group)] (GB:NP_001066285.1); contains InterPro domain Protein of unknown function DUF246, plant; (InterPro:IPR004348)	As
AT1G35690.1	13214143	29.7929	166.823	27	2.60108e-05	pseudogene, similar to OSJNBb0041J06.18, blastp match of 27% identity and 1.6e-07 P-value to GP|27818010|dbj|BAC55773.1||AP005176 OSJNBb0041J06.18 {Oryza sativa (japonica cultivar-group)}	As
AT1G35840.1	13324988	187.656	304.319	124	0.00347136	copia-like retrotransposon family, has a 0. P-value blast match to dbj|BAA78426.1| polyprotein (AtRE2-1) (Arabidopsis thaliana) (Ty1_Copia-element)	As
AT1G35870.1	13335261	62.7819	21.1348	119	4.1481e-12	gypsy-like retrotransposon family, has a 1.4e-152 P-value blast match to GB:AAD22153 polyprotein (Gypsy_Ty3-element) (Sorghum bicolor)	F1
AT1G35920.1	13372550	289.629	424.094	25	0.0410624	similar to unknown protein [Arabidopsis thaliana] (TAIR:AT2G14450.1); similar to unknown protein [Arabidopsis thaliana] (TAIR:AT3G13270.1); similar to unknown protein [Arabidopsis thaliana] (TAIR:AT5G34960.1); similar to hypothetical protein 31.t00031 [Brassica oleracea] (GB:ABD65118.1); contains InterPro domain Nucleic acid-binding, OB-fold, subgroup; (InterPro:IPR012340); contains InterPro doma…	As
AT1G35930.1	13375871	79.2394	175.424	13	0.0150107	replication protein-related; similar to unknown protein [Arabidopsis thaliana] (TAIR:AT2G14455.1); contains InterPro domain Nucleic acid-binding, OB-fold, subgroup; (InterPro:IPR012340); contains InterPro domain Nucleic acid-binding, OB-fold; (InterPro:IPR008994)	As
AT1G35960.1	13390843	275.124	190.491	143	1.8558e-05	non-LTR retrotransposon family (LINE), has a 6.3e-34 P-value blast match to GB:AAA39398 ORF2 (Mus musculus) (LINE-element)	F1
AT1G36070.1	13466922	317.46	208.851	44	0.0135594	WD-40 repeat family protein; similar to WD-40 repeat family protein [Arabidopsis thaliana] (TAIR:AT1G78070.2); similar to WD-40 repeat family protein, putative, expressed [Oryza sativa (japonica cultivar-group)] (GB:ABF96310.1); similar to WD domain, G-beta repeat containing protein [Oryza sativa (japonica cultivar-group)] (GB:AAT85309.1); contains InterPro domain WD-40 repeat; (InterPro:IPR00168…	F1
AT1G36078.1	13481692	315.294	60.6613	10	0.0166214	unknown protein	F1
AT1G36090.1	13487837	1998.93	1431.42	10	0.0276537	Mutator-like transposase family, has a 1.2e-74 P-value blast match to Q9SI25 /181-349 Pfam PF03108 MuDR family transposase (MuDr-element domain)	F1
AT1G36095.1	13491402	212.357	38.0366	23	7.84584e-05	electron carrier/ heme binding / iron ion binding; similar to DNA binding / protein dimerization [Arabidopsis thaliana] (TAIR:AT3G22220.2); similar to Zinc finger, BED-type predicted; Protein of unknown function DUF1544 [Medicago truncatula] (GB:ABE81073.1); contains InterPro domain Protein of unknown function DUF1544; (InterPro:IPR011523); contains InterPro domain Cytochrome c region; (InterPro:…	F1
AT1G36100.1	13494662	280.67	79.1207	15	0.00270425	myosin heavy chain-related; similar to myosin heavy chain-related [Arabidopsis thaliana] (TAIR:AT5G32590.1); similar to hypothetical protein 26.t00052 [Brassica oleracea] (GB:ABD65035.1)	F1
AT1G36105.1	13499065	279.35	85.5524	53	1.7954e-06	Mutator-like transposase family, has a 1.7e-33 P-value blast match to GB:AAA21566 mudrA of transposon=MuDR (MuDr-element) (Zea mays)	F1
AT1G36110.1	13503917	320.21	32.7051	67	2.26524e-10	copia-like retrotransposon family, has a 2.2e-59 P-value blast match to gb|AAO73521.1| gag-pol polyprotein (Glycine max) (SIRE1) (Ty1_Copia-family)	F1
AT1G36120.1	13509862	959.479	727.192	72	0.0269876	gypsy-like retrotransposon family, has a 9.8e-283 P-value blast match to GB:AAD27547 polyprotein (Gypsy_Ty3-element) (Oryza sativa subsp. indica)	F1
AT1G36130.1	13516332	334.854	222.477	38	0.000401489	gypsy-like retrotransposon family (Athila), has a 4.2e-84 P-value blast match to GB:CAA57397 Athila ORF 1 (Arabidopsis thaliana)	F1
AT1G36140.1	13524961	142.015	29.7305	47	1.62588e-06	pseudogene, hypothetical protein	F1
AT1G36185.1	13560130	115.212	175.084	115	0.0051384	copia-like retrotransposon family, has a 0. P-value blast match to GB:CAA72989 open reading frame 1 (Ty1_Copia-element) (Brassica oleracea)	As
AT1G36210.1	13594578	294.014	210.625	42	0.00203423	gypsy-like retrotransposon family (Athila), has a 1.1e-71 P-value blast match to GB:CAA57397 Athila ORF 1 (Arabidopsis thaliana)	F1
AT1G36220.1	13601086	49.7186	200.028	12	0.00576432	pseudogene, seryl-tRNA synthetase, similar to GI:3319776 from (Zea mays); blastp match of 70% identity and 1.6e-30 P-value to SP|O81983|SYS_HELAN Seryl-tRNA synthetase (EC 6.1.1.11) (Serine--tRNA ligase) (SerRS). (Common sunflower) {Helianthus annuus}	As
AT1G36225.1	13606670	32.8209	255.747	34	1.80738e-07	Mutator-like transposase family, has a 6.4e-18 P-value blast match to Q9S9L6 /322-461 Pfam PF03108 MuDR family transposase (MuDr-element domain)	As
AT1G36230.1	13611163	101.376	466.616	21	0.00337679	unknown protein	As
AT1G36250.1	13617773	49.4865	195.838	137	8.39846e-12	non-LTR retrotransposon family (LINE), has a 7.0e-18 P-value blast match to GB:NP_038602 L1 repeat, Tf subfamily, member 18 (LINE-element) (Mus musculus)	As
AT1G36270.1	13628880	144.797	279.285	62	0.000166717	CACTA-like transposase family (Tnp2/En/Spm), has a 6.5e-118 P-value blast match to GB:CAA40555 TNP2 (CACTA-element) (Antirrhinum majus)	As
AT1G36300.1	13647814	531.896	253.563	60	8.22677e-06	gypsy-like retrotransposon family (Athila), has a 1.1e-218 P-value blast match to GB:CAA57397 Athila ORF 1 (Arabidopsis thaliana)	F1
AT1G36360.1	13689565	276.451	163.223	153	2.27228e-05	non-LTR retrotransposon family (LINE), has a 4.4e-39 P-value blast match to GB:BAA20419 reverse transcriptase (LINE-element) (Mus musculus)	F1
AT1G36380.1	13700831	565.08	434.223	16	0.017791	similar to unknown protein [Oryza sativa (japonica cultivar-group)] (GB:BAD15488.1)	F1
AT1G36390.1	13701693	339.376	206.206	27	0.0119613	co-chaperone grpE family protein; similar to EMB1241 (EMBRYO DEFECTIVE 1241), adenyl-nucleotide exchange factor/ chaperone binding / protein binding / protein homodimerization [Arabidopsis thaliana] (TAIR:AT5G17710.2); similar to co-chaperone CGE1 precursor isoform b [Chlamydomonas reinhardtii] (GB:AAK96224.1); similar to Os04g0431100 [Oryza sativa (japonica cultivar-group)] (GB:NP_001052822.1); …	F1
AT1G36390.2	13701415	320.981	196.553	29	0.0073318	co-chaperone grpE family protein; similar to EMB1241 (EMBRYO DEFECTIVE 1241), adenyl-nucleotide exchange factor/ chaperone binding / protein binding / protein homodimerization [Arabidopsis thaliana] (TAIR:AT5G17710.2); similar to co-chaperone CGE1 precursor isoform b [Chlamydomonas reinhardtii] (GB:AAK96224.1); similar to Os04g0431100 [Oryza sativa (japonica cultivar-group)] (GB:NP_001052822.1); …	F1
AT1G36406.1	13715026	212.476	80.1332	22	0.0120212	Mutator-like transposase family, has a 2.1e-26 P-value blast match to O80466 /172-336 Pfam PF03108 MuDR family transposase (MuDr-element domain)	F1
AT1G36420.1	13720815	191.221	41.2345	20	6.53309e-05	gypsy-like retrotransposon family, has a 0.00011 P-value blast match to GB:AAD22153 polyprotein (Gypsy_Ty3-element) (Sorghum bicolor)	F1
AT1G36430.1	13722747	292.293	29.4483	31	8.58139e-07	retrotransposon family	F1
AT1G36440.1	13725831	205.108	45.9192	56	3.90353e-08	pseudogene, hypothetical protein, contains Pfam profile PF03384: Drosophila protein of unknown function, DUF287	F1
AT1G36441.1	13728586	365.896	122.606	20	0.000568365	unlisted protein	F1
AT1G36445.1	13730210	252.58	27.3904	37	2.15762e-09	pseudogene, similar to OSJNBa0026J14.30, blastp match of 62% identity and 5.5e-108 P-value to GP|20146463|dbj|BAB89243.1||AP004231 OSJNBa0026J14.30 {Oryza sativa (japonica cultivar-group)}	F1
AT1G36450.1	13732979	134.087	28.7479	44	6.65876e-09	CACTA-like transposase family (En/Spm), has a 2.2e-71 P-value blast match to GB:BAA20532 ORF of transposon Tdc1 (CACTA-element) (Daucus carota)	F1
AT1G36480.1	13743590	113.823	29.2959	46	2.05461e-07	CACTA-like transposase family (En/Spm), has a 1.6e-35 P-value blast match to dbj|BAB64937.1| TdcA1-ORF1-ORF2 (Daucus carota) Spm/En-like (CACTA-like)	F1
AT1G36485.1	13746745	84.5094	29.7155	32	0.00180492	CACTA-like transposase family (Ptta/En/Spm), has a 2.2e-94 P-value blast match to At1g15560.1/58-302 CACTA-like transposase family (Ptta/En/Spm) (CACTA-element) (Arabidopsis thaliana)	F1
AT1G36490.1	13751367	154.244	34.2519	65	5.947e-08	pseudogene, hypothetical protein	F1
AT1G36495.1	13754972	243.94	33.9786	31	6.47194e-07	pseudogene, hypothetical protein	F1
AT1G36500.1	13757385	151.341	52.5336	34	8.17399e-05	pseudogene, similar to putative helicase, blastp match of 41% identity and 8.7e-93 P-value to GP|14140296|gb|AAK54302.1|AC034258_20|AC034258 putative helicase {Oryza sativa (japonica cultivar-group)}	F1
AT1G36510.1	13761927	408.89	51.6977	23	4.3829e-05	similar to unknown protein [Arabidopsis thaliana] (TAIR:AT3G32260.1); similar to hypothetical protein 31.t00031 [Brassica oleracea] (GB:ABD65118.1); contains InterPro domain Nucleic acid-binding, OB-fold, subgroup; (InterPro:IPR012340); contains InterPro domain Nucleic acid-binding, OB-fold; (InterPro:IPR008994)	F1
AT1G36520.1	13768855	564.448	329.362	54	3.22847e-07	gypsy-like retrotransposon family (Athila), has a 4.4e-307 P-value blast match to GB:CAA57397 Athila ORF 1 (Arabidopsis thaliana)	F1
AT1G36530.1	13782126	603.428	326.989	27	0.000635467	gypsy-like retrotransposon family (Athila), has a 1.7e-81 P-value blast match to GB:CAA57397 Athila ORF 1 (Arabidopsis thaliana)	F1
AT1G36540.1	13788757	639.768	283.987	40	0.00036325	gypsy-like retrotransposon family (Athila), has a 2.7e-301 P-value blast match to GB:CAA57397 Athila ORF 1 (Arabidopsis thaliana)	F1
AT1G36560.1	13799995	288.742	134.086	20	0.000243908	gypsy-like retrotransposon family (Athila), has a 3.1e-108 P-value blast match to GB:CAA57397 Athila ORF 1 (Arabidopsis thaliana)	F1
AT1G36570.1	13803929	162.502	47.0927	66	2.02997e-07	pseudogene, similar to putative helicase, blastp match of 46% identity and 2.5e-78 P-value to GP|14140296|gb|AAK54302.1|AC034258_20|AC034258 putative helicase {Oryza sativa (japonica cultivar-group)}	F1
AT1G36600.1	13825508	254.581	171.144	46	0.01676	copia-like retrotransposon family, has a 8.9e-21 P-value blast match to gb|AAG52950.1| putative envelope protein (Endovir1-1) (Arabidopsis thaliana) (Ty1_Copia-family)	F1
AT1G36620.1	13832149	441.609	119.339	95	1.24432e-12	copia-like retrotransposon family, has a 3.6e-54 P-value blast match to GB:CAA72989 open reading frame 1 (Ty1_Copia-element) (Brassica oleracea)	F1
AT1G36630.1	13840206	311.684	180.746	169	5.35583e-08	CACTA-like transposase family (Tnp1/En/Spm), has a 2.5e-213 P-value blast match to ref|NP_189784.1| TNP1-related protein (Arabidopsis thaliana) (CACTA-element)	F1
AT1G36710.1	13880263	154.475	215.654	32	0.0056565	pseudogene, pectinesterase, similar to PME1.9 (Lycopersicon esculentum) GI:1256267; blastp match of 50% identity and 3.9e-53 P-value to EGAD|63411|66293 pectinesterase 1 {Lycopersicon esculentum}	As
AT1G36750.1	13913637	97.852	338.925	26	0.00249869	gypsy-like retrotransposon family (Athila), has a 1.5e-53 P-value blast match to GB:CAA57397 Athila ORF 1 (Arabidopsis thaliana)	As
AT1G36790.1	13936261	176.728	103.311	14	0.0283154	gypsy-like retrotransposon family (Athila), has a 6.7e-38 P-value blast match to GB:CAA57397 Athila ORF 1 (Arabidopsis thaliana)	F1
AT1G36795.1	13943000	672.578	455.992	34	0.00033469	gypsy-like retrotransposon family (Athila), has a 2.9e-245 P-value blast match to GB:CAA57397 Athila ORF 1 (Arabidopsis thaliana)	F1
AT1G36800.1	13948348	265.307	183.492	65	0.0145743	gypsy-like retrotransposon family, has a 5.3e-108 P-value blast match to GB:AAD27547 polyprotein (Gypsy_Ty3-element) (Oryza sativa subsp. indica)	F1
AT1G36915.1	13977811	226.945	153.193	35	0.000147337	pseudogene, similar to putative DNA/RNA binding protein, blastp match of 29% identity and 3.7e-07 P-value to GP|21952509|gb|AAM82603.1|AF525305_1|AF525305 putative DNA/RNA binding protein {Brassica napus}	F1
AT1G36975.1	14019945	252.52	161.772	121	5.25929e-06	gypsy-like retrotransposon family, has a 1.4e-171 P-value blast match to GB:AAD22153 polyprotein (Gypsy_Ty3-element) (Sorghum bicolor)	F1
AT1G36980.1	14025045	726.85	541.507	15	0.0138634	similar to salt tolerant protein [Triticum aestivum] (GB:AAY26392.1); similar to Os02g0566900 [Oryza sativa (japonica cultivar-group)] (GB:NP_001047175.1); similar to Os09g0453000 [Oryza sativa (japonica cultivar-group)] (GB:NP_001063340.1); contains InterPro domain Protein of unknown function UPF0220; (InterPro:IPR007919)	F1
AT1G37012.1	14042735	377.482	199.936	26	0.000102502	CACTA-like transposase family (En/Spm), has a 1.7e-43 P-value blast match to dbj|BAB64937.1| TdcA1-ORF1-ORF2 (Daucus carota) Spm/En-like (CACTA-like)	F1
AT1G37030.1	14050487	297.953	181.103	152	6.28432e-06	non-LTR retrotransposon family (LINE), has a 5.1e-17 P-value blast match to GB:NP_038605 L1 repeat, Tf subfamily, member 30 (LINE-element) (Mus musculus)	F1
AT1G37035.1	14056505	335.523	180.755	58	0.000970005	Mutator-like transposase family, has a 5.6e-50 P-value blast match to Q9S9L1 /206-367 Pfam PF03108 MuDR family transposase (MuDr-element domain)	F1
AT1G37038.1	14069528	327.269	190.509	36	0.0235592	hAT-like transposase family (hobo/Ac/Tam3), has a 5.1e-87 P-value blast match to GB:AAD24567 transposase Tag2 (hAT-element) (Arabidopsis thaliana)	F1
AT1G37040.1	14071400	357.136	214.82	65	0.00203737	CACTA-like transposase family (En/Spm), has a 2.3e-110 P-value blast match to GB:BAA20532 ORF of transposon Tdc1 (CACTA-element) (Daucus carota)	F1
AT1G37050.1	14080284	232.879	124.038	38	0.00374498	similar to unknown protein [Arabidopsis thaliana] (TAIR:AT3G43320.1); similar to putative AP endonuclease/reverse transcriptase [Brassica napus] (GB:AAM82604.1); contains domain no description (G3D.3.60.10.10); contains domain DNase I-like (SSF56219); contains domain NON-LTR RETROELEMENT REVERSE TRANSCRIPTASE RELATED (PTHR19446:SF34); contains domain REVERSE TRANSCRIPTASES (PTHR19446); contains d…	F1
AT1G37057.1	14094339	275.103	148.305	61	8.78033e-05	hAT-like transposase family (hobo/Ac/Tam3), has a 7.8e-25 P-value blast match to GB:AAD24567 transposase Tag2 (hAT-element) (Arabidopsis thaliana)	F1
AT1G37060.1	14085072	522.449	230.558	39	2.69452e-06	gypsy-like retrotransposon family (Athila), has a 1.4e-248 P-value blast match to GB:CAA57397 Athila ORF 1 (Arabidopsis thaliana)	F1
AT1G37070.1	14103211	392.934	271.188	32	0.041849	gypsy-like retrotransposon family (Athila), has a 5.5e-177 P-value blast match to GB:CAA57397 Athila ORF 1 (Arabidopsis thaliana)	F1
AT1G37080.1	14111474	340.392	128.496	19	0.0113458	similar to DNA binding [Arabidopsis thaliana] (TAIR:AT4G01980.1); similar to hypothetical protein 26.t00020 [Brassica oleracea] (GB:ABD65000.1); contains InterPro domain Homeodomain-like; (InterPro:IPR009057)	F1
AT1G37090.1	14114818	401.877	259.973	55	0.00724881	gypsy-like retrotransposon family (Athila), has a 1.8e-88 P-value blast match to GB:CAA57397 Athila ORF 1 (Arabidopsis thaliana)	F1
AT1G37100.1	14124843	696.808	418.433	48	5.76303e-06	gypsy-like retrotransposon family (Athila), has a 5.2e-203 P-value blast match to GB:CAA57397 Athila ORF 1 (Arabidopsis thaliana)	F1
AT1G37110.1	14130253	312.931	234.043	113	0.0138977	copia-like retrotransposon family, has a 0. P-value blast match to GB:CAA31653 polyprotein (Ty1_Copia-element) (Arabidopsis thaliana)	F1
AT1G37150.1	14174996	583.72	273.782	24	0.000734748	holocarboxylase synthetase 2 (HCS2.d); similar to HCS1 (HOLOCARBOXYLASE SYNTHASE), catalytic [Arabidopsis thaliana] (TAIR:AT2G25710.2); similar to Os02g0167000 [Oryza sativa (japonica cultivar-group)] (GB:NP_001046003.1); similar to putative holocarboxylase synthetase [Oryza sativa (japonica cultivar-group)] (GB:BAD26236.1); contains InterPro domain Biotin/lipoate A/B protein ligase; (InterPro:IP…	F1
AT1G37150.2	14174996	599.998	286.565	24	0.000734748	holocarboxylase synthetase 2 (HCS2.d); similar to HCS1 (HOLOCARBOXYLASE SYNTHASE), catalytic [Arabidopsis thaliana] (TAIR:AT2G25710.2); similar to Os02g0167000 [Oryza sativa (japonica cultivar-group)] (GB:NP_001046003.1); similar to putative holocarboxylase synthetase [Oryza sativa (japonica cultivar-group)] (GB:BAD26236.1); contains InterPro domain Biotin protein ligase, C-terminal; (InterPro:IP…	F1
AT1G37150.3	14174996	573.161	270.138	23	0.00129971	holocarboxylase synthetase 2 (HCS2.d); similar to HCS1 (HOLOCARBOXYLASE SYNTHASE), catalytic [Arabidopsis thaliana] (TAIR:AT2G25710.2); similar to Os02g0167000 [Oryza sativa (japonica cultivar-group)] (GB:NP_001046003.1); similar to putative holocarboxylase synthetase [Oryza sativa (japonica cultivar-group)] (GB:BAD26236.1); contains InterPro domain Biotin/lipoate A/B protein ligase; (InterPro:IP…	F1
AT1G37150.4	14174996	636.529	293.785	21	0.00449913	holocarboxylase synthetase 2 (HCS2.d); similar to HCS1 (HOLOCARBOXYLASE SYNTHASE), catalytic [Arabidopsis thaliana] (TAIR:AT2G25710.2); similar to Os02g0167000 [Oryza sativa (japonica cultivar-group)] (GB:NP_001046003.1); similar to putative holocarboxylase synthetase [Oryza sativa (japonica cultivar-group)] (GB:BAD26236.1); contains InterPro domain Biotin protein ligase, C-terminal; (InterPro:IP…	F1
AT1G37180.1	14193615	422.775	127.69	27	5.43643e-06	gypsy-like retrotransposon family, has a 6.2e-07 P-value blast match to GB:AAD19359 polyprotein (gypsy_Ty3-element) (Sorghum bicolor)	F1
AT1G37190.1	14197671	262.78	172.25	43	1.66859e-05	pseudogene, hypothetical protein, contains similarity to hypothetical proteins from (Arabidopsis thaliana)	F1
AT1G37200.1	14201122	214.743	160.288	67	0.0223372	gypsy-like retrotransposon family, has a 1.3e-185 P-value blast match to GB:AAD11615 prpol (gypsy_Ty3-element) (Zea mays)	F1
AT1G37210.1	14208810	216.209	104.581	54	0.00012664	gypsy-like retrotransposon family (Athila), has a 7.4e-67 P-value blast match to GB:CAA57397 Athila ORF 1 (Arabidopsis thaliana)	F1
AT1G37340.1	14218125	443.405	226.262	80	5.8775e-08	gypsy-like retrotransposon family (Athila), has a 9.2e-199 P-value blast match to GB:CAA57397 Athila ORF 1 (Arabidopsis thaliana)	F1
AT1G37405.1	14226845	429.774	265.478	70	0.000107438	gypsy-like retrotransposon family (Athila), has a 1.0e-229 P-value blast match to GB:CAA57397 Athila ORF 1 (Arabidopsis thaliana)	F1
AT1G37537.1	14241088	661.952	318.592	14	0.0150107	gypsy-like retrotransposon family, has a 1.5e-34 P-value blast match to GB:AAD19359 polyprotein (gypsy_Ty3-element) (Sorghum bicolor)	F1
AT1G37603.1	14243261	589.747	310.752	29	6.23861e-06	pseudogene, hypothetical protein, similar to putative Athila retroelement ORF1 protein GI:4263544 from (Arabidopsis thaliana)	F1
AT1G37735.1	14257110	720.683	428.082	45	0.000190656	gypsy-like retrotransposon family (Athila), has a 4.9e-189 P-value blast match to GB:CAA57397 Athila ORF 1 (Arabidopsis thaliana)	F1
AT1G37999.1	14278126	134.314	49.9117	54	3.96317e-05	pseudogene, hypothetical protein, contains similarity to replication proteins from (Arabidopsis thaliana)	F1
AT1G38185.1	14334167	387.513	318.137	56	0.0189838	gypsy-like retrotransposon family (Athila), has a 1.1e-21 P-value blast match to GB:CAA57397 Athila ORF 1 (Arabidopsis thaliana)	F1
AT1G38350.1	14434215	350.622	262.116	23	0.0350261	gypsy-like retrotransposon family (Athila), has a 1.8e-278 P-value blast match to GB:CAA57397 Athila ORF 1 (Arabidopsis thaliana)	F1
AT1G38360.1	14437614	543.003	467.045	91	0.000610921	gypsy-like retrotransposon family (Athila), has a 9.0e-98 P-value blast match to gb|AAL06419.1|AF378075_1 reverse transcriptase (Athila4) (Arabidopsis thaliana) (Gypsy_Ty3-family)	F1
AT1G38710.1	14538797	33.1114	42.5805	111	0.00240271	gypsy-like retrotransposon family, has a 1.8e-117 P-value blast match to GB:AAD22153 polyprotein (Gypsy_Ty3-element) (Sorghum bicolor)	As
AT1G39110.1	14591117	196.64	384.468	28	0.000459299	CACTA-like transposase family (Ptta/En/Spm), has a 2.5e-25 P-value blast match to At5g29026.1/8-244 CACTA-like transposase family (Ptta/En/Spm) (CACTA-element) (Arabidopsis thaliana)	As
AT1G39190.1	14594462	305.828	443.909	30	0.00554197	CACTA-like transposase family (Tnp2/En/Spm), has a 6.1e-139 P-value blast match to GB:CAA40555 TNP2 (CACTA-element) (Antirrhinum majus)	As
AT1G40091.1	15005237	197.959	329.485	83	6.78391e-08	CACTA-like transposase family (Tnp2/En/Spm), has a 1.3e-177 P-value blast match to GB:CAA40555 TNP2 (CACTA-element) (Antirrhinum majus)	As
AT1G40101.1	15063627	441.012	381.055	130	0.000657048	gypsy-like retrotransposon family (Athila), has a 5.6e-152 P-value blast match to GB:CAA57397 Athila ORF 1 (Arabidopsis thaliana)	F1
AT1G40113.1	15160612	271.116	218.193	106	0.00243171	gypsy-like retrotransposon family, has a 2.1e-155 P-value blast match to GB:AAD19359 polyprotein (gypsy_Ty3-element) (Sorghum bicolor)	F1
AT1G40230.1	15414897	436.343	190.568	22	0.00458023	unknown protein	F1
AT1G40390.1	15432614	174.822	55.064	30	0.000267765	similar to unknown protein [Arabidopsis thaliana] (TAIR:AT1G43760.1); similar to putative AP endonuclease/reverse transcriptase [Brassica napus] (GB:AAM82604.1); contains InterPro domain Endonuclease/exonuclease/phosphatase; (InterPro:IPR005135)	F1
AT1G40630.1	15448748	950.166	750.182	44	0.00020888	gypsy-like retrotransposon family (Athila), has a 8.7e-230 P-value blast match to GB:CAA57397 Athila ORF 1 (Arabidopsis thaliana)	F1
AT1G41720.1	15500542	688.371	455.997	24	0.00260599	pseudogene, hypothetical protein	F1
AT1G41730.1	15505005	406.758	310.146	36	0.0472222	gypsy-like retrotransposon family (Athila), has a 1.7e-253 P-value blast match to GB:CAA57397 Athila ORF 1 (Arabidopsis thaliana)	F1
AT1G41740.1	15508911	275.479	157.022	54	0.00716783	gypsy-like retrotransposon family, has a 2.8e-119 P-value blast match to GB:CAA73042 polyprotein (Gypsy_Ty3-element) (Ananas comosus)	F1
AT1G41746.1	15518719	238.2	164.575	47	0.0463067	gypsy-like retrotransposon family, has a 1.3e-09 P-value blast match to GB:AAD27547 polyprotein (Gypsy_Ty3-element) (Oryza sativa subsp. indica)	F1
AT1G41755.1	15526452	172.199	103.868	98	7.42333e-08	CACTA-like transposase family (Tnp2/En/Spm), has a 0. P-value blast match to gb|AAG52024.1|AC022456_5 Tam1-homologous transposon protein TNP2, putative; 12762-16371 (Arabidopsis thaliana) (CACTA-element)	F1
AT1G41775.1	15539341	485.661	254.7	79	2.59177e-08	gypsy-like retrotransposon family (Athila), has a 1.2e-260 P-value blast match to GB:CAA57397 Athila ORF 1 (Arabidopsis thaliana)	F1
AT1G41790.1	15547365	224.535	132.903	59	0.000824017	gypsy-like retrotransposon family, has a 0.00017 P-value blast match to GB:AAD19359 polyprotein (gypsy_Ty3-element) (Sorghum bicolor)	F1
AT1G41797.1	15560126	356.874	209.383	45	0.000802009	gypsy-like retrotransposon family (Athila), has a 4.2e-119 P-value blast match to GB:CAA57397 Athila ORF 1 (Arabidopsis thaliana)	F1
AT1G41798.1	15567078	830.629	339.304	16	0.0100781	gypsy-like retrotransposon family (Athila), has a 4.3e-88 P-value blast match to GB:CAA57397 Athila ORF 1 (Arabidopsis thaliana)	F1
AT1G41810.1	15579836	290.614	451.684	15	0.00680751	similar to unknown protein [Arabidopsis thaliana] (TAIR:AT1G34590.1)	As
AT1G41820.1	15582508	371.686	512.671	29	0.00217525	unknown protein	As
AT1G41890.1	15652653	120.187	250.936	66	7.47031e-06	pseudogene, proline transporter 2, similar to GB:CAA65053 from (Arabidopsis thaliana); blastp match of 57% identity and 6.6e-110 P-value to GP|7415521|dbj|BAA93437.1||AB022783 amino acid permease {Oryza sativa}	As
AT1G41893.1	15657505	35.4909	73.1212	50	0.000118401	copia-like retrotransposon family, has a 1.7e-104 P-value blast match to GB:AAD12998 pol polyprotein (Ty1_Copia-element) (Zea mays)	As
AT1G41910.1	15677618	49.9815	131.433	34	0.00016284	CACTA-like transposase family (Tnp1/En/Spm), has a 2.1e-130 P-value blast match to ref|NP_189784.1| TNP1-related protein (Arabidopsis thaliana) (CACTA-element)	As
AT1G41920.1	15680984	64.8136	290.327	28	0.000359104	similar to hAT dimerisation domain-containing protein [Arabidopsis thaliana] (TAIR:AT1G19260.1); similar to H1005F08.16 [Oryza sativa (indica cultivar-group)] (GB:CAH65987.1); contains domain GENERAL TRANSCRIPTION FACTOR 2-RELATED ZINC FINGER PROTEIN (PTHR11697); contains domain ZINC FINGER PROTEIN 237 (PTHR11697:SF9)	As
AT1G41930.1	15685459	46.1552	182.305	179	3.67773e-22	CACTA-like transposase family (Tnp1/En/Spm), has a 3.8e-118 P-value blast match to ref|NP_189784.1| TNP1-related protein (Arabidopsis thaliana) (CACTA-element)	As
AT1G42045.1	15698382	26.5022	110.388	32	0.00054809	gypsy-like retrotransposon family, has a 8.1e-123 P-value blast match to GB:CAA73042 polyprotein (Gypsy_Ty3-element) (Ananas comosus)	As
AT1G42070.1	15714538	177.14	337.876	31	0.00176047	gypsy-like retrotransposon family, has a 3.2e-08 P-value blast match to GB:AAD27547 polyprotein (Gypsy_Ty3-element) (Oryza sativa subsp. indica)	As
AT1G42130.1	15733178	73.5585	296.602	61	2.25047e-07	CACTA-like transposase family (Tnp2/En/Spm), has a 1.6e-236 P-value blast match to gb|AAG52024.1|AC022456_5 Tam1-homologous transposon protein TNP2, putative; 12762-16371 (Arabidopsis thaliana) (CACTA-element)	As
AT1G42150.1	15742404	48.6553	159.55	89	2.75251e-10	CACTA-like transposase family (Tnp1/En/Spm), has a 5.3e-161 P-value blast match to ref|NP_189784.1| TNP1-related protein (Arabidopsis thaliana) (CACTA-element)	As
AT1G42170.1	15755694	23.4671	59.0036	33	0.00257523	gypsy-like retrotransposon family, has a 4.7e-127 P-value blast match to GB:CAA73042 polyprotein (Gypsy_Ty3-element) (Ananas comosus)	As
AT1G42290.1	15786507	45.113	70.9003	44	0.0166113	pseudogene, similar to putative helicase, similar to putative helicase GI:4585936 from (Arabidopsis thaliana); blastp match of 33% identity and 5.4e-143 P-value to GP|14140296|gb|AAK54302.1|AC034258_20|AC034258 putative helicase {Oryza sativa (japonica cultivar-group)}	As
AT1G42320.1	15800956	213.682	368.613	89	2.37499e-05	gypsy-like retrotransposon family, has a 4.9e-261 P-value blast match to GB:AAD27547 polyprotein (Gypsy_Ty3-element) (Oryza sativa subsp. indica)	As
AT1G42350.1	15813864	49.0373	200.59	159	1.36255e-17	copia-like retrotransposon family, has a 1.1e-102 P-value blast match to GB:CAA31653 polyprotein (Ty1_Copia-element) (Arabidopsis thaliana)	As
AT1G42377.1	15849285	50.3381	247.623	43	1.39064e-08	pseudogene, hypothetical protein	As
AT1G42380.1	15852743	41.5668	226.225	42	3.55438e-08	copia-like retrotransposon family, has a 7.0e-31 P-value blast match to GB:CAA31653 polyprotein (Ty1_Copia-element) (Arabidopsis thaliana)	As
AT1G42390.1	15857790	83.7146	268.598	57	4.46863e-08	Mutator-like transposase family, has a 8.3e-62 P-value blast match to Q9SHM9 /139-265 Pfam PF03108 MuDR family transposase (MuDr-element domain)	As
AT1G42393.1	15861636	124.096	315.433	14	0.0343534	similar to unknown protein [Arabidopsis thaliana] (TAIR:AT4G03979.1)	As
AT1G42396.1	15862890	79.7683	252.275	18	0.00423249	pseudogene, hypothetical protein	As
AT1G42420.1	15873303	40.9768	154.724	105	4.28042e-14	pseudogene, hypothetical protein	As
AT1G42525.1	15966401	256.926	472.344	18	0.000203493	unlisted protein	As
AT1G42525.2	15966401	269.141	460.549	17	0.000359719	unlisted protein	As
AT1G42570.1	15988812	393.86	61.0337	40	3.84181e-08	pseudogene, similar to P0529E05.9, blastp match of 56% identity and 1.2e-110 P-value to GP|18461196|dbj|BAB84393.1||AP003279 P0529E05.9 {Oryza sativa (japonica cultivar-group)}	F1
AT1G42695.1	16046340	545.754	430.368	50	0.0196167	gypsy-like retrotransposon family (Athila), has a 6.1e-74 P-value blast match to GB:CAA57397 Athila ORF 1 (Arabidopsis thaliana)	F1
AT1G42698.1	16059221	141.751	54.2268	39	0.000151188	copia-like retrotransposon family, has a 7.4e-54 P-value blast match to GB:BAA11674 ORF(AA 1-1338) (Ty1_Copia-element) (Nicotiana tabacum)	F1
AT1G42703.1	16053807	178.968	37.1482	53	3.98364e-07	copia-like retrotransposon family, has a 1.5e-08 P-value blast match to GB:CAA32025 ORF (Ty1_Copia-element) (Nicotiana tabacum)GB:CAA32025 ORF (Ty1_Copia-element) (Nicotiana tabacum)	F1
AT1G42705.1	16071364	588.008	341.686	39	0.00010428	hAT-like transposase family (hobo/Ac/Tam3), has a 2.3e-66 P-value blast match to GB:AAD24567 transposase Tag2 (hAT-element) (Arabidopsis thaliana)	F1
AT1G42736.1	16090074	536.853	126.054	12	0.00576432	gypsy-like retrotransposon family (Athila), has a 2.6e-20 P-value blast match to GB:CAA57397 Athila ORF 1 (Arabidopsis thaliana)	F1
AT1G42745.1	16097289	383.312	296.036	36	0.0337805	pseudogene, hypothetical protein	F1
AT1G43010.1	16153636	212.795	69.081	19	0.0347149	pentatricopeptide (PPR) repeat-containing protein; similar to pentatricopeptide (PPR) repeat-containing protein [Arabidopsis thaliana] (TAIR:AT1G28020.1); similar to Tetratricopeptide-like helical [Medicago truncatula] (GB:ABD28679.1); contains InterPro domain Pentatricopeptide repeat; (InterPro:IPR002885); contains InterPro domain Protein prenyltransferase; (InterPro:IPR008940)	F1
AT1G43020.1	16155443	143.46	266.88	33	0.00208057	similar to unknown protein [Arabidopsis thaliana] (TAIR:AT1G76620.1); similar to Os09g0493400 [Oryza sativa (japonica cultivar-group)] (GB:NP_001063544.1); similar to Os08g0515700 [Oryza sativa (japonica cultivar-group)] (GB:NP_001062234.1); similar to putative ternary complex factor MIP1 [Antirrhinum majus] (GB:AAO59425.1); contains InterPro domain Protein of unknown function DUF547; (InterPro:I…	As
AT1G43020.2	16155443	120.28	243.061	26	0.00037316	similar to unknown protein [Arabidopsis thaliana] (TAIR:AT1G21060.1); similar to Os09g0493400 [Oryza sativa (japonica cultivar-group)] (GB:NP_001063544.1); similar to Os08g0515700 [Oryza sativa (japonica cultivar-group)] (GB:NP_001062234.1); similar to putative ternary complex factor MIP1 [Antirrhinum majus] (GB:AAO59425.1); contains InterPro domain Protein of unknown function DUF547; (InterPro:I…	As
AT1G43020.3	16155443	143.46	266.88	33	0.00208057	unlisted protein	As
AT1G43020.4	16155443	112.508	227.492	22	0.00349677	unlisted protein	As
AT1G43030.1	16177103	100.484	174.541	121	0.0084377	copia-like retrotransposon family, has a 7.1e-109 P-value blast match to gb|AAG52949.1| gag/pol polyprotein (Endovir1-1) (Arabidopsis thaliana) (Ty1_Copia-family)	As
AT1G43060.1	16189216	271.905	235.447	244	0.0087889	gypsy-like retrotransposon family (Athila), has a 1.8e-196 P-value blast match to GB:CAA57397 Athila ORF 1 (Arabidopsis thaliana)	F1
AT1G43130.1	16228237	548.042	615.709	31	0.0134439	LCV2 (LIKE COV 2); similar to COV1 (CONTINUOUS VASCULAR RING) [Arabidopsis thaliana] (TAIR:AT2G20120.1); similar to Os01g0867900 [Oryza sativa (japonica cultivar-group)] (GB:NP_001044917.1); similar to COV1-like protein [Solanum chacoense] (GB:ABE11607.1); contains InterPro domain Protein of unknown function DUF502; (InterPro:IPR007462)	As
AT1G43145.1	16238651	173.272	30.8865	26	0.000172412	pseudogene, hypothetical protein	F1
AT1G43150.1	16240488	185.695	32.8541	108	0	non-LTR retrotransposon family (LINE), has a 5.3e-25 P-value blast match to GB:NP_038603 L1 repeat, Tf subfamily, member 23 (LINE-element) (Mus musculus)	F1
AT1G43180.1	16271289	425.808	182.371	19	0.00840832	pseudogene, putative disease resistance protein, similar to disease resistance protein GI:8843900 from (Arabidopsis thaliana); blastp match of 30% identity and 8.6e-32 P-value to GP|4092774|gb|AAC99466.1||AF105140 disease resistance gene homolog 9N {Brassica napus}	F1
AT1G43190.1	16275123	453.185	545.761	38	0.0391004	polypyrimidine tract-binding protein, putative / heterogeneous nuclear ribonucleoprotein, putative; Identical to Polypyrimidine tract-binding protein homolog 3 [Arabidopsis Thaliana] (GB:Q6ICX4); similar to PTB (POLYPYRIMIDINE TRACT-BINDING), RNA binding [Arabidopsis thaliana] (TAIR:AT3G01150.1); similar to RNA-binding re (GB:ABE83173.1); similar to RNA-binding re (GB:ABE86003.1); similar to poly…	As
AT1G43190.3	16275123	453.185	545.761	38	0.0391004	polypyrimidine tract-binding protein, putative / heterogeneous nuclear ribonucleoprotein, putative; Identical to Polypyrimidine tract-binding protein homolog 3 [Arabidopsis Thaliana] (GB:Q6ICX4); similar to PTB (POLYPYRIMIDINE TRACT-BINDING), RNA binding [Arabidopsis thaliana] (TAIR:AT3G01150.1); similar to RNA-binding re (GB:ABE83173.1); similar to RNA-binding re (GB:ABE86003.1); similar to poly…	As
AT1G43250.1	16311536	35.1053	45.8382	139	0.00273861	non-LTR retrotransposon family (LINE), has a 2.0e-49 P-value blast match to GB:NP_038603 L1 repeat, Tf subfamily, member 23 (LINE-element) (Mus musculus)	As
AT1G43270.1	16319968	48.8918	245.172	86	6.26004e-13	non-LTR retrotransposon family (LINE), has a 9.0e-37 P-value blast match to GB:NP_038603 L1 repeat, Tf subfamily, member 23 (LINE-element) (Mus musculus)	As
AT1G43280.1	16330790	138.162	332.009	39	9.62894e-05	Mutator-like transposase family, has a 6.6e-47 P-value blast match to Q9ZQM3 /24-192 Pfam PF03108 MuDR family transposase (MuDr-element domain)	As
AT1G43387.1	16370526	78.4459	123.824	106	0.00689493	copia-like retrotransposon family, has a 6.0e-254 P-value blast match to GB:CAA31653 polyprotein (Ty1_Copia-element) (Arabidopsis thaliana)	As
AT1G43502.1	16388556	129.876	185.505	116	0.0178034	gypsy-like retrotransposon family, has a 1.1e-158 P-value blast match to GB:AAD27547 polyprotein (Gypsy_Ty3-element) (Oryza sativa subsp. indica)	As
AT1G43575.1	16405722	139.009	67.3527	28	0.0269365	copia-like retrotransposon family, has a 2.1e-34 P-value blast match to gb|AAG52949.1| gag/pol polyprotein (Endovir1-1) (Arabidopsis thaliana) (Ty1_Copia-family)	F1
AT1G43620.1	16425472	506.468	579.248	58	0.0160714	UDP-glucose:sterol glucosyltransferase, putative; similar to UDP-glucose:sterol glucosyltransferase (UGT80A2) [Arabidopsis thaliana] (TAIR:AT3G07020.1); similar to Os01g0867600 [Oryza sativa (japonica cultivar-group)] (GB:NP_001044914.1); similar to sterol glucosyltransferase [Withania somnifera] (GB:ABC96116.1); contains InterPro domain UDP-glucuronosyl/UDP-glucosyltransferase; (InterPro:IPR0022…	As
AT1G43620.2	16425472	516.308	594.767	52	0.0176374	UDP-glucose:sterol glucosyltransferase, putative; similar to UDP-glucose:sterol glucosyltransferase (UGT80A2) [Arabidopsis thaliana] (TAIR:AT3G07020.1); similar to Os01g0867600 [Oryza sativa (japonica cultivar-group)] (GB:NP_001044914.1); similar to sterol glucosyltransferase [Withania somnifera] (GB:ABC96116.1); contains InterPro domain UDP-glucuronosyl/UDP-glucosyltransferase; (InterPro:IPR0022…	As
AT1G43620.3	16425472	510.146	590.01	54	0.0145075	UDP-glucose:sterol glucosyltransferase, putative; similar to UDP-glucose:sterol glucosyltransferase (UGT80A2) [Arabidopsis thaliana] (TAIR:AT3G07020.1); similar to Os01g0867600 [Oryza sativa (japonica cultivar-group)] (GB:NP_001044914.1); similar to sterol glucosyltransferase [Withania somnifera] (GB:ABC96116.1); contains InterPro domain UDP-glucuronosyl/UDP-glucosyltransferase; (InterPro:IPR0022…	As
AT1G43630.1	16436407	471.53	317.304	36	4.30456e-05	similar to unknown protein [Arabidopsis thaliana] (TAIR:AT1G18740.1); similar to Protein of unknown function DUF793 [Medicago truncatula] (GB:ABE83157.1); contains InterPro domain Protein of unknown function DUF793; (InterPro:IPR008511)	F1
AT1G43690.1	16478283	561.833	597.897	58	0.0476654	ubiquitin interaction motif-containing protein; similar to H0525E10.10 [Oryza sativa (indica cultivar-group)] (GB:CAH66926.1); similar to OSJNBa0028I23.19 [Oryza sativa (japonica cultivar-group)] (GB:CAE04637.3); contains InterPro domain Ubiquitin interacting motif; (InterPro:IPR003903)	As
AT1G43740.1	16513162	1677.36	1063.01	25	0.000568365	gypsy-like retrotransposon family (Athila)	F1
AT1G43745.1	16516761	389.197	222.56	13	0.00337976	gypsy-like retrotransposon family (Athila), has a 1.4e-218 P-value blast match to GB:CAA57397 Athila ORF 1 (Arabidopsis thaliana)	F1
AT1G43750.1	16522223	1273.4	921.648	19	0.00301091	gypsy-like retrotransposon family (Athila)	F1
AT1G43775.1	16552305	31.9066	47.9683	107	3.38846e-05	copia-like retrotransposon family, has a 3.6e-147 P-value blast match to dbj|BAA78426.1| polyprotein (AtRE2-1) (Arabidopsis thaliana) (Ty1_Copia-element)	As
AT1G43780.1	16563828	448.694	509.628	34	0.0121547	SCPL44 (serine carboxypeptidase-like 44); serine carboxypeptidase; similar to SCPL43, serine carboxypeptidase [Arabidopsis thaliana] (TAIR:AT2G12480.1); similar to SCPL41 (serine carboxypeptidase-like 41), serine carboxypeptidase [Arabidopsis thaliana] (TAIR:AT5G42230.1); similar to SCPL42 (serine carboxypeptidase-like 42), serine carboxypeptidase [Arabidopsis thaliana] (TAIR:AT5G42240.1); simila…	As
AT1G43781.1	16568993	418.728	274.902	30	0.000300445	unlisted protein	F1
AT1G43785.1	16569992	39.9275	138.232	69	4.62271e-08	copia-like retrotransposon family, has a 5.7e-174 P-value blast match to gb|AAG52949.1| gag/pol polyprotein (Endovir1-1) (Arabidopsis thaliana) (Ty1_Copia-family)	As
AT1G43800.1	16577631	347.739	284.276	35	0.00925877	acyl-(acyl-carrier-protein) desaturase, putative / stearoyl-ACP desaturase, putative; similar to SSI2 (fatty acid biosynthesis 2), acyl-[acyl-carrier-protein] desaturase [Arabidopsis thaliana] (TAIR:AT2G43710.1); similar to stearoyl acyl carrier protein desaturase Lldd3A20 [Lupinus luteus] (GB:AAD28287.1); contains InterPro domain Fatty acid desaturase, type 2; (InterPro:IPR005067); contains Inte…	F1
AT1G43850.1	16617166	623.629	558.62	93	0.000821374	transcriptional co-regulator of AGAMOUS, functions with LEUNIG	F1
AT1G43850.2	16617166	677.864	603.7	87	0.0005109	unlisted protein	F1
AT1G43860.1	16622098	551.034	443.124	34	0.0103529	transcription factor; similar to Shwachman-Bodian-Diamond syndrome [Gallus gallus] (GB:NP_001006211.1); similar to Os08g0107500 [Oryza sativa (japonica cultivar-group)] (GB:NP_001060798.1); contains InterPro domain Polysaccharide lyase family 8-like, C-terminal; (InterPro:IPR011071); contains InterPro domain Shwachman-Bodian-Diamond syndrome proteins; (InterPro:IPR002140)	F1
AT1G43883.1	16630782	373.733	302.022	64	0.00473912	gypsy-like retrotransposon family, has a 3.1e-193 P-value blast match to GB:AAD11615 prpol (gypsy_Ty3-element) (Zea mays)	F1
AT1G43886.1	16639032	257.617	166.541	170	5.4497e-13	copia-like retrotransposon family, has a 5.3e-165 P-value blast match to GB:AAA57005 Hopscotch polyprotein (Ty1_Copia-element) (Zea mays)	F1
AT1G43895.1	16648588	71.2563	295.72	28	0.000822342	pseudogene, protein kinase -related	As
AT1G43897.1	16650328	27.7216	147.365	13	0.0117231	pseudogene, similar to ORF-c, blastp match of 58% identity and 1.7e-32 P-value to GP|6069570|dbj|BAA85461.1||AB022081 ORF-c {Brassica rapa}	As
AT1G43900.1	16654039	375.601	312.744	30	0.0450146	protein phosphatase 2C, putative / PP2C, putative; similar to protein phosphatase 2C, putative / PP2C, putative [Arabidopsis thaliana] (TAIR:AT4G31750.1); similar to protein phosphatase 2C [Mesembryanthemum crystallinum] (GB:BAB88944.1); contains InterPro domain Protein phosphatase 2C; (InterPro:IPR000222); contains InterPro domain Protein phosphatase 2C-like; (InterPro:IPR001932)	F1
AT1G43920.1	16659994	354.862	73.0747	18	0.00050199	similar to unknown protein [Arabidopsis thaliana] (TAIR:AT2G07090.1); similar to GRF zinc finger containing protein [Brassica oleracea] (GB:ABD64950.1)	F1
AT1G43930.1	16661014	331.981	56.4889	82	1.38793e-11	Mutator-like transposase family, has a 1.2e-56 P-value blast match to GB:AAA21566 mudrA of transposon=MuDR (MuDr-element) (Zea mays)	F1
AT1G43980.1	16685843	406.238	249.102	52	2.60619e-05	pentatricopeptide (PPR) repeat-containing protein; similar to pentatricopeptide (PPR) repeat-containing protein [Arabidopsis thaliana] (TAIR:AT2G13600.1); similar to Os03g0435200 [Oryza sativa (japonica cultivar-group)] (GB:NP_001050436.1); similar to At1g43980 [Turritis glabra] (GB:ABF47528.1); contains InterPro domain Pentatricopeptide repeat; (InterPro:IPR002885); contains InterPro domain Tetr…	F1
AT1G44030.1	16724247	73.8797	169.477	53	2.92585e-06	DC1 domain-containing protein; similar to DC1 domain-containing protein [Arabidopsis thaliana] (TAIR:AT1G44020.1); similar to DC1 domain-containing protein [Brassica oleracea] (GB:ABD65623.1); contains InterPro domain C1-like; (InterPro:IPR011424); contains InterPro domain DC1; (InterPro:IPR004146)	As
AT1G44045.1	16730938	187.451	124.671	137	1.91368e-07	non-LTR retrotransposon family (LINE), has a 6.8e-19 P-value blast match to GB:NP_038602 L1 repeat, Tf subfamily, member 18 (LINE-element) (Mus musculus)	F1
AT1G44050.1	16739922	519.917	353.542	40	0.00358537	DC1 domain-containing protein; similar to DC1 domain-containing protein [Arabidopsis thaliana] (TAIR:AT5G55780.1); similar to DC1 domain-containing protein [Arabidopsis thaliana] (TAIR:AT4G10370.1); similar to DC1 domain-containing protein [Arabidopsis thaliana] (TAIR:AT3G26550.1); similar to DC1 domain-containing protein [Brassica oleracea] (GB:ABD65623.1); contains InterPro domain C1-like; (Int…	F1
AT1G44060.1	16743267	646.273	461.982	43	0.0140332	CACTA-like transposase family (Ptta/En/Spm), has a 2.0e-22 P-value blast match to At5g29026.1/8-244 CACTA-like transposase family (Ptta/En/Spm) (CACTA-element) (Arabidopsis thaliana)	F1
AT1G44090.1	16760699	395.728	308.649	29	0.0091862	Encodes a gibberellin 20-oxidase.	F1
AT1G44191.1	16813670	631.747	758.764	30	0.040789	Encodes a ECA1 gametogenesis related family protein	As
AT1G44286.1	16823469	34.0512	431.291	10	0.0166214	pseudogene, putative delta-aminolevulinic acid dehydratase, blastp match of 47% identity and 7.4e-06 P-value to PIR|A50000|A50000 porphobilinogen synthase (EC 4.2.1.24) precursor - spinach	As
AT1G44446.1	16848362	399.206	292.648	49	0.00939369	Encodes chlorophyllide <i>a</i> oxygenase which converts chlorophyllide <i>a</i> to chlorophyllide <i>b</i> by catalyzing two successive hydroxylations at the 7-methyl group of chlorophyllide <i>a</i> . Mutants are deficient in pigments that associate with thylakoid membrane proteins, lacking chlorophyll <i>b</i> and light-harvesting proteins of photosystem II. The protein was shown through cross…	F1
AT1G44446.2	16848399	401.146	286.304	50	0.00568201	Encodes chlorophyllide <i>a</i> oxygenase which converts chlorophyllide <i>a</i> to chlorophyllide <i>b</i> by catalyzing two successive hydroxylations at the 7-methyl group of chlorophyllide <i>a</i> . Mutants are deficient in pigments that associate with thylakoid membrane proteins, lacking chlorophyll <i>b</i> and light-harvesting proteins of photosystem II. The protein was shown through cross…	F1
AT1G44446.3	16848362	407.715	294.921	52	0.00841892	Encodes chlorophyllide <i>a</i> oxygenase which converts chlorophyllide <i>a</i> to chlorophyllide <i>b</i> by catalyzing two successive hydroxylations at the 7-methyl group of chlorophyllide <i>a</i> . Mutants are deficient in pigments that associate with thylakoid membrane proteins, lacking chlorophyll <i>b</i> and light-harvesting proteins of photosystem II. The protein was shown through cross…	F1
AT1G44510.1	16853480	464.917	261.741	121	0	copia-like retrotransposon family, has a 0. P-value blast match to dbj|BAA78426.1| polyprotein (AtRE2-1) (Arabidopsis thaliana) (Ty1_Copia-element)	F1
AT1G44740.1	16887450	99.1772	310.093	21	0.00245014	unknown protein	As
AT1G44840.1	16943418	122.982	251.772	16	0.00522614	Mutator-like transposase family, has a 1.2e-64 P-value blast match to Q9S9L6 /322-461 Pfam PF03108 MuDR family transposase (MuDr-element domain)	As
AT1G44880.1	16954402	101.833	154.355	31	0.00547559	Ulp1 protease family protein; similar to Ulp1 protease family protein [Arabidopsis thaliana] (TAIR:AT2G10350.1); similar to Ulp1 protease family protein [Arabidopsis thaliana] (TAIR:AT4G03970.1); similar to Ulp1 protease family [Arabidopsis thaliana] (TAIR:AT3G42530.1); similar to hypothetical protein 23.t00036 [Brassica oleracea] (GB:ABD65624.1); contains InterPro domain Peptidase C48, SUMO/Sent…	As
AT1G44910.1	16975624	545.429	589.326	70	0.0270934	protein binding; similar to FF domain-containing protein / WW domain-containing protein [Arabidopsis thaliana] (TAIR:AT3G19670.1); similar to Os01g0532200 [Oryza sativa (japonica cultivar-group)] (GB:NP_001043246.1); similar to formin binding protein 3-like [Oryza sativa (japonica cultivar-group)] (GB:BAD87484.1); contains InterPro domain FF; (InterPro:IPR002713); contains InterPro domain WW/Rsp5…	As
AT1G44920.1	16982930	340.551	419.78	25	0.0357846	similar to unknown protein [Oryza sativa (japonica cultivar-group)] (GB:AAO38479.1)	As
AT1G44935.1	16985088	47.6942	403.416	21	0.000139112	Member of Sadhu non-coding retrotransposon family	As
AT1G45015.1	17021632	208.593	346.644	15	0.0478982	MD-2-related lipid recognition domain-containing protein / ML domain-containing protein; similar to MD-2-related lipid recognition domain-containing protein / ML domain-containing protein [Arabidopsis thaliana] (TAIR:AT5G23820.1); contains InterPro domain E1 protein and Def2/Der2 allergen; (InterPro:IPR003172)	As
AT1G45063.1	17033341	489.303	361.519	36	0.00228377	copper ion binding / electron carrier; similar to plastocyanin-like domain-containing protein [Arabidopsis thaliana] (TAIR:AT3G53330.1); similar to dicyanin [Lycopersicon esculentum] (GB:AAF66242.1); contains InterPro domain Cupredoxin; (InterPro:IPR008972); contains InterPro domain Plastocyanin-like; (InterPro:IPR003245)	F1
AT1G45063.2	17033896	531.17	368.444	32	0.00350172	unlisted protein	F1
AT1G45110.1	17052545	474.994	401.839	31	0.0335974	tetrapyrrole methylase family protein; similar to Os10g0414500 [Oryza sativa (japonica cultivar-group)] (GB:NP_001064595.1); similar to hypothetical protein F9002 [Zea mays] (GB:AAV64189.1); contains InterPro domain Protein of unknown function UPF0011; (InterPro:IPR008189); contains InterPro domain Uroporphyrin-III C/tetrapyrrole (Corrin/Porphyrin) methyltransferase; (InterPro:IPR000878)	F1
AT1G45140.1	17071362	352.3	504.27	73	0.000805666	non-LTR retrotransposon family (LINE), has a 1.4e-37 P-value blast match to GB:NP_038603 L1 repeat, Tf subfamily, member 23 (LINE-element) (Mus musculus)	As
AT1G45165.1	17090850	199.345	36.4458	12	0.032542	unknown protein	F1
AT1G45191.2	17116047	628.966	515.555	29	0.0304555	glycosyl hydrolase family 1 protein; similar to glycosyl hydrolase family 1 protein [Arabidopsis thaliana] (TAIR:AT1G60090.1); similar to glycosyl hydrolase family 1 protein [Arabidopsis thaliana] (TAIR:AT4G22100.1); similar to glycosyl hydrolase family 1 protein [Arabidopsis thaliana] (TAIR:AT4G27830.1); similar to Glycoside hydrolase, family 1 [Medicago truncatula] (GB:ABE85054.1); contains Int…	F1
AT1G45231.2	17148042	320.964	400.86	35	0.00109465	WW domain-containing protein; similar to unknown protein [Arabidopsis thaliana] (TAIR:AT1G30550.1); similar to Os03g0396900 [Oryza sativa (japonica cultivar-group)] (GB:NP_001050299.1); similar to SAM (and some other nucleotide) binding motif; WW/Rsp5/WWP [Medicago truncatula] (GB:ABD32580.1); contains InterPro domain SAM (and some other nucleotide) binding motif; (InterPro:IPR000051); contains I…	As
AT1G45233.2	17152950	308.774	365.268	39	0.0257826	similar to unknown protein [Arabidopsis thaliana] (TAIR:AT5G42920.2); similar to expressed protein-like protein [Glycine max] (GB:ABC47865.1); contains domain FMS INTERACTING PROTEIN (PTHR13375)	As
AT1G46192.1	17212588	81.1073	61.5006	130	0.00479387	hAT-like transposase family (hobo/Ac/Tam3), has a 7.4e-69 P-value blast match to GB:AAD24567 transposase Tag2 (hAT-element) (Arabidopsis thaliana)	F1
AT1G46624.1	17255794	64.4531	100.87	145	6.39559e-06	gypsy-like retrotransposon family, has a 4.3e-213 P-value blast match to GB:AAD11615 prpol (gypsy_Ty3-element) (Zea mays)	As
AT1G46696.1	17261863	56.8263	148.192	45	2.38391e-05	similar to myosin heavy chain-related [Arabidopsis thaliana] (TAIR:AT4G03830.1); similar to hypothetical protein 26.t00052 [Brassica oleracea] (GB:ABD65035.1); contains InterPro domain Protein of unknown function DUF601; (InterPro:IPR006736)	As
AT1G46984.1	17274747	324.312	260.748	30	0.0254961	F-box protein-related; similar to F-box family protein [Arabidopsis thaliana] (TAIR:AT1G46840.1); similar to Probable disease resistance RPP8-like protein 2 (GB:Q9MAG6); contains InterPro domain Cyclin-like F-box; (InterPro:IPR001810); contains InterPro domain F-box associated type 3; (InterPro:IPR013187); contains InterPro domain Galactose oxidase, central; (InterPro:IPR011043); contains InterPr…	F1
AT1G47056.1	17276124	577.742	416.92	41	0.0473356	VFB1 (VIER F-BOX PROTEINE 1); ubiquitin-protein ligase; similar to VFB3 (VIER F-BOX PROTEINE 3), ubiquitin-protein ligase [Arabidopsis thaliana] (TAIR:AT4G07400.1); similar to Cyclin-like F-box [Medicago truncatula] (GB:ABD32619.1); contains InterPro domain Cyclin-like F-box; (InterPro:IPR001810); contains InterPro domain Leucine-rich repeat, cysteine-containing; (InterPro:IPR007089)	F1
AT1G47128.1	17282835	429.723	357.856	46	0.0157932	cysteine proteinase (RD21A) / thiol protease; Identical to Cysteine proteinase RD21a precursor (EC 3.4.22.-) (RD21) (RD21A) [Arabidopsis Thaliana] (GB:P43297); similar to cysteine proteinase, putative / thiol protease, putative [Arabidopsis thaliana] (TAIR:AT5G43060.1); similar to senescence-associated cysteine protease [Brassica oleracea] (GB:AAL60579.1); similar to Granulin; Peptidase C1A, papa…	F1
AT1G47250.1	17319209	286.303	596.33	27	0.00271674	Encodes 20S proteasome subunit PAF2 (PAF2).	As
AT1G47265.1	17324342	291.629	533.19	15	0.00400613	unlisted protein	As
AT1G47290.1	17335866	535.464	673.731	30	0.000704663	Encodes an enzyme with 3&	As
AT1G47290.2	17335866	531.971	657.031	37	0.000393761	Encodes an enzyme with 3&	As
AT1G47310.1	17342925	505.278	561.627	40	0.032542	similar to conserved hypothetical protein [Medicago truncatula] (GB:ABE81232.1)	As
AT1G47340.1	17353902	552.811	594.032	44	0.0403137	F-box family protein; similar to F-box family protein-related [Arabidopsis thaliana] (TAIR:AT1G47350.1); similar to Probable disease resistance RPP8-like protein 2 (GB:Q9MAG6); contains InterPro domain Cyclin-like F-box; (InterPro:IPR001810); contains InterPro domain F-box associated type 3; (InterPro:IPR013187); contains InterPro domain F-box associated type 1; (InterPro:IPR006527)	As
AT1G47360.1	17361277	173.616	238.233	112	0.000331194	copia-like retrotransposon family, has a 1.2e-307 P-value blast match to GB:CAA31653 polyprotein (Ty1_Copia-element) (Arabidopsis thaliana)	As
AT1G47420.1	17395544	325.61	492.205	29	0.0214328	Identical to Unknown protein At1g47420, mitochondrial precursor [Arabidopsis Thaliana] (GB:Q9SX77); similar to APFI, carbonate dehydratase [Arabidopsis thaliana] (TAIR:AT1G47260.1); similar to unknown [Hordeum vulgare subsp. vulgare] (GB:AAL77110.1)	As
AT1G47430.1	17397530	30.9884	156.542	17	0.00305601	pseudogene, similar to OSJNBb0041J06.18, blastp match of 25% identity and 3.9e-10 P-value to GP|27818010|dbj|BAC55773.1||AP005176 OSJNBb0041J06.18 {Oryza sativa (japonica cultivar-group)}	As
AT1G47497.1	17431038	267.817	399.332	21	0.0143433	similar to unknown protein [Arabidopsis thaliana] (TAIR:AT2G46460.1); similar to 52O08_2 [Brassica rapa subsp. pekinensis] (GB:AAZ67547.1); contains InterPro domain Polynucleotidyl transferase, Ribonuclease H fold; (InterPro:IPR012337)	As
AT1G47500.1	17432539	827.639	948.755	34	0.019847	ATRBP47C' (RNA-BINDING PROTEIN 47C'); RNA binding; similar to ATRBP47C, RNA binding [Arabidopsis thaliana] (TAIR:AT1G47490.1); similar to nucleic acid binding protein [Nicotiana tabacum] (GB:CAC69852.1); contains InterPro domain Nucleotide-binding, alpha-beta plait; (InterPro:IPR012677); contains InterPro domain RNA-binding region RNP-1 (RNA recognition motif); (InterPro:IPR000504)	As
AT1G47520.1	17443308	104.334	181.836	92	0.00050199	copia-like retrotransposon family, has a 3.3e-256 P-value blast match to GB:CAA72989 open reading frame 1 (Ty1_Copia-element) (Brassica oleracea)	As
AT1G47565.1	17473950	225.005	30.6662	66	2.1075e-09	retrotransposon gag protein, contains Pfam:PF03732 Retrotransposon gag protein	F1
AT1G47590.1	17486692	567.354	484.302	32	0.00826036	Member of a family of proteins related to PUP1, a purine transporter. May be involved in the transport of purine and purine derivatives such as cytokinins, across the plasma membrane.	F1
AT1G47650.1	17520882	31.5481	39.3459	110	0.0210944	copia-like retrotransposon family, has a 0. P-value blast match to GB:CAA72989 open reading frame 1 (Ty1_Copia-element) (Brassica oleracea)	As
AT1G47740.1	17566541	415.457	494.582	34	0.0489936	similar to unknown protein [Arabidopsis thaliana] (TAIR:AT5G25170.1); similar to UPF0326 protein hag1, putative, expressed [Oryza sativa (japonica cultivar-group)] (GB:ABF94476.1); similar to Os03g0198500 [Oryza sativa (japonica cultivar-group)] (GB:NP_001049279.1); contains InterPro domain Protein of unknown function DUF862, eukaryotic; (InterPro:IPR008580)	As
AT1G47760.1	17572483	367.132	469.382	14	0.00461569	MADS-box protein (AGL102); similar to MADS-box family protein [Arabidopsis thaliana] (TAIR:AT3G66656.1); similar to Transcription factor, MADS-box [Medicago truncatula] (GB:ABE85433.1); contains InterPro domain Transcription factor, MADS-box; (InterPro:IPR002100)	As
AT1G47770.1	17590286	469.348	112.443	13	0.00576432	similar to unknown protein [Arabidopsis thaliana] (TAIR:AT5G35760.1); contains domain SUBFAMILY NOT NAMED (PTHR23421:SF6); contains domain BETA-GALACTOSIDASE RELATED (PTHR23421)	F1
AT1G47790.1	17600030	353.146	71.9409	31	2.3296e-06	F-box family protein; similar to F-box family protein [Arabidopsis thaliana] (TAIR:AT1G50870.1); similar to Probable disease resistance RPP8-like protein 2 (GB:Q9MAG6); contains InterPro domain Cyclin-like F-box; (InterPro:IPR001810); contains InterPro domain F-box associated type 3; (InterPro:IPR013187); contains InterPro domain Galactose oxidase, central; (InterPro:IPR011043); contains InterPro…	F1
AT1G47800.1	17601525	298.601	165.513	32	0.0456949	F-box family protein; similar to F-box family protein [Arabidopsis thaliana] (TAIR:AT1G47810.1); similar to Probable disease resistance RPP8-like protein 2 (GB:Q9MAG6); contains InterPro domain Cyclin-like F-box; (InterPro:IPR001810); contains InterPro domain F-box associated type 3; (InterPro:IPR013187); contains InterPro domain F-box associated type 1; (InterPro:IPR006527)	F1
AT1G47810.1	17603514	393.919	228.316	27	0.0313782	F-box family protein; similar to F-box family protein [Arabidopsis thaliana] (TAIR:AT1G47800.1); similar to Probable disease resistance RPP8-like protein 2 (GB:Q9MAG6); contains InterPro domain Cyclin-like F-box; (InterPro:IPR001810); contains InterPro domain F-box associated type 3; (InterPro:IPR013187); contains InterPro domain F-box associated type 1; (InterPro:IPR006527)	F1
AT1G47816.1	17608771	534.499	56.2956	60	3.73663e-09	Mutator-like transposase family, has a 2.5e-26 P-value blast match to Q9SLM0 /314-478 Pfam PF03108 MuDR family transposase (MuDr-element domain)	F1
AT1G47820.1	17612057	470.225	173.694	11	0.032542	similar to unknown protein [Arabidopsis thaliana] (TAIR:AT1G47813.1); similar to hypothetical protein [Oryza sativa] (GB:AAL79720.1)	F1
AT1G47820.2	17611974	480.802	207.503	11	0.032542	similar to unknown protein [Arabidopsis thaliana] (TAIR:AT1G47813.1); similar to hypothetical protein [Oryza sativa] (GB:AAL79720.1)	F1
AT1G47860.1	17620691	224.394	180.174	178	0.00173422	non-LTR retrotransposon family (LINE), has a 9.0e-40 P-value blast match to GB:NP_038605 L1 repeat, Tf subfamily, member 30 (LINE-element) (Mus musculus)	F1
AT1G47910.1	17656881	220.923	45.2574	69	4.52653e-10	non-LTR retrotransposon family (LINE), has a 5.3e-42 P-value blast match to GB:NP_038603 L1 repeat, Tf subfamily, member 23 (LINE-element) (Mus musculus)	F1
AT1G47930.1	17662930	196.757	447.776	26	0.00341989	pseudogene, glutamyl-tRNA synthetase, similar to GI:3435196 from (Arabidopsis thaliana); blastp match of 68% identity and 4.0e-65 P-value to GP|6815089|dbj|BAA90375.1||AP001081 unnamed protein product {Oryza sativa (japonica cultivar-group)}	As
AT1G47940.1	17668302	71.9763	279.514	19	0.00129117	similar to oxidoreductase, acting on paired donors, with incorporation or reduction of molecular oxygen, 2-oxoglutarate as one donor, and incorporation of one atom each of oxygen into both donors [Arabidopsis thaliana] (TAIR:AT3G18210.2); similar to Os01g0502400 [Oryza sativa (japonica cultivar-group)] (GB:NP_001043135.1)	As
AT1G47950.1	17675515	126.049	382.799	160	1.75969e-23	copia-like retrotransposon family, has a 1.5e-238 P-value blast match to dbj|BAA78425.1| polyprotein (Arabidopsis thaliana) (AtRE1) (Ty1_Copia-element)	As
AT1G47960.1	17681196	254.419	568.355	37	3.92946e-06	Plant cell wall (CWI) and vacuolar invertases (VI) play important roles in carbohydrate metabolism, stress responses and sugar signaling.	As
AT1G48020.1	17716070	354.94	737.61	20	0.00417745	invertase/pectin methylesterase inhibitor family protein; Identical to Pectinmethylesterase inhibitor 1 precursor (AtPMEI1) (PMEI1) [Arabidopsis Thaliana] (GB:Q9LNF2); similar to invertase/pectin methylesterase inhibitor family protein [Arabidopsis thaliana] (TAIR:AT3G17220.1); similar to pectinmethylesterase inhibitor [Actinidia deliciosa] (GB:BAC54964.1); contains InterPro domain Plant invertas…	As
AT1G48030.1	17717171	1094.07	1427.26	45	1.58086e-05	dihydrolipoamide dehydrogenase 1, mitochondrial / lipoamide dehydrogenase 1 (MTLPD1); Identical to Dihydrolipoyl dehydrogenase 1, mitochondrial precursor (EC 1.8.1.4) (Dihydrolipoamide dehydrogenase 1) (Pyruvate dehydrogenase complex E3 subunit 1) (PDC-E3 1) (E3-1) (Glycine cleavage system L protein 1) (LPD1) [Arabidopsis Thaliana] (GB:Q9M5K3;GB:Q9LNF3); similar to LPD2 (LIPOAMIDE DEHYDROGENASE 2…	As
AT1G48030.2	17717135	1071.69	1385.53	46	2.60108e-05	dihydrolipoamide dehydrogenase 1, mitochondrial / lipoamide dehydrogenase 1 (MTLPD1); Identical to Dihydrolipoyl dehydrogenase 1, mitochondrial precursor (EC 1.8.1.4) (Dihydrolipoamide dehydrogenase 1) (Pyruvate dehydrogenase complex E3 subunit 1) (PDC-E3 1) (E3-1) (Glycine cleavage system L protein 1) (LPD1) [Arabidopsis Thaliana] (GB:Q9M5K3;GB:Q9LNF3); similar to LPD2 (LIPOAMIDE DEHYDROGENASE 2…	As
AT1G48110.2	17769940	496.453	549.819	79	0.0227535	unlisted protein	As
AT1G48120.1	17773705	521.616	599.737	114	0.00029774	calcineurin-like phosphoesterase family protein; similar to PP7 (protein phosphatase 7), protein serine/threonine phosphatase [Arabidopsis thaliana] (TAIR:AT5G63870.1); similar to Serine/threonine-specific protein phosphatase and bis(5-nucleosyl)-tetraphosphatase [Medicago truncatula] (GB:ABE88824.1); contains InterPro domain Protein of unknown function DUF1723; (InterPro:IPR013541); contains Int…	As
AT1G48210.1	17798438	712.162	509.438	34	0.00231662	serine/threonine protein kinase, putative; similar to serine/threonine protein kinase, putative [Arabidopsis thaliana] (TAIR:AT3G17410.1); similar to Pto kinase interactor 1 [Lycopersicon esculentum] (GB:AAC61805.1); contains InterPro domain Serine/threonine protein kinase; (InterPro:IPR002290); contains InterPro domain Protein kinase-like; (InterPro:IPR011009); contains InterPro domain Protein k…	F1
AT1G48210.2	17799532	760.478	566.006	30	0.0019689	serine/threonine protein kinase, putative; similar to serine/threonine protein kinase, putative [Arabidopsis thaliana] (TAIR:AT3G17410.1); similar to Pto kinase interactor 1 [Lycopersicon esculentum] (GB:AAC61805.1); contains InterPro domain Serine/threonine protein kinase; (InterPro:IPR002290); contains InterPro domain Protein kinase-like; (InterPro:IPR011009); contains InterPro domain Protein k…	F1
AT1G48220.1	17802895	632.9	246.908	24	0.00202191	serine/threonine protein kinase, putative; similar to serine/threonine protein kinase, putative [Arabidopsis thaliana] (TAIR:AT1G48210.2); similar to Pto kinase interactor 1 [Lycopersicon esculentum] (GB:AAC61805.1); contains InterPro domain Serine/threonine protein kinase; (InterPro:IPR002290); contains InterPro domain Protein kinase-like; (InterPro:IPR011009); contains InterPro domain Protein k…	F1
AT1G48260.1	17814005	458.254	515.269	37	0.0164684	Encodes a member of the SNF1-related kinase (SnRK) gene family (SnRK3.21), which has also been reported as a member of the CBL-interacting protein kinases (CIPK17).	As
AT1G48268.1	17826655	530.556	571.541	30	0.0367819	unlisted protein	As
AT1G48290.1	17842805	44.0218	69.3492	26	0.00308924	similar to unknown protein [Arabidopsis thaliana] (TAIR:AT1G43660.1); similar to transposon protein, putative, Mutator sub-class [Oryza sativa (japonica cultivar-group)] (GB:AAP54042.1)	As
AT1G48310.1	17848442	529.794	429.043	48	0.0016615	SNF2 domain-containing protein / helicase domain-containing protein; similar to SNF2 domain-containing protein / helicase domain-containing protein / HNH endonuclease domain-containing protein [Arabidopsis thaliana] (TAIR:AT5G07810.1); similar to Os07g0636200 [Oryza sativa (japonica cultivar-group)] (GB:NP_001060393.1); similar to Chromatin remodeling complex SWI/SNF, component SWI2 and related A…	F1
AT1G48315.1	17854144	413.15	344.568	28	0.0140368	Potential natural antisense gene, locus overlaps with AT1G48320	F1
AT1G48325.1	17857300	328.723	272.822	10	0.0371554	unknown protein	F1
AT1G48450.1	17908636	469.945	578.911	40	0.00311158	similar to unknown protein [Arabidopsis thaliana] (TAIR:AT3G17800.1); similar to unknown protein [Oryza sativa (japonica cultivar-group)] (GB:AAO38836.1); similar to Os03g0717900 [Oryza sativa (japonica cultivar-group)] (GB:NP_001051084.1); contains InterPro domain Protein of unknown function DUF760; (InterPro:IPR008479)	As
AT1G48450.2	17908528	475.644	596.125	39	0.00194047	similar to unknown protein [Arabidopsis thaliana] (TAIR:AT3G17800.1); similar to unknown protein [Oryza sativa (japonica cultivar-group)] (GB:AAO38836.1); similar to Os03g0717900 [Oryza sativa (japonica cultivar-group)] (GB:NP_001051084.1); contains InterPro domain Protein of unknown function DUF760; (InterPro:IPR008479)	As
AT1G48460.1	17911351	590.842	480.033	33	0.0202145	similar to unknown protein [Arabidopsis thaliana] (TAIR:AT5G63040.2); similar to Os01g0704200 [Oryza sativa (japonica cultivar-group)] (GB:NP_001044004.1); similar to hypothetical protein MtrDRAFT_AC124952g33v1 [Medicago truncatula] (GB:ABE93586.1); contains domain Multidrug resistance ABC transporter MsbA, N-terminal domain (SSF90123)	F1
AT1G48530.1	17943280	542.474	431.035	22	0.0374531	similar to proteasome inhibitor-related [Arabidopsis thaliana] (TAIR:AT3G53970.1); similar to hypothetical protein MtrDRAFT_AC142224g2v2 [Medicago truncatula] (GB:ABE84928.1); contains domain PROTEASOME INHIBITOR (PTHR13266:SF1); contains domain PROTEASOME INHIBITOR (PTHR13266)	F1
AT1G48540.1	17945407	476.128	411.972	87	0.00225964	leucine-rich repeat family protein; similar to leucine-rich repeat family protein [Arabidopsis thaliana] (TAIR:AT3G17920.1); similar to Unknown protein [Oryza sativa (japonica cultivar-group)] (GB:AAN05327.1); contains InterPro domain Leucine-rich repeat; (InterPro:IPR001611)	F1
AT1G48540.2	17945407	475.05	409.411	87	0.00121467	leucine-rich repeat family protein; similar to leucine-rich repeat family protein [Arabidopsis thaliana] (TAIR:AT3G17920.1); similar to Unknown protein [Oryza sativa (japonica cultivar-group)] (GB:AAN05327.1); contains InterPro domain Leucine-rich repeat; (InterPro:IPR001611)	F1
AT1G48560.1	17952866	436.827	388.02	60	0.0138759	similar to PWWP domain-containing protein [Arabidopsis thaliana] (TAIR:AT5G27650.1); contains InterPro domain Eukaryotic transcription factor, DNA-binding; (InterPro:IPR008917)	F1
AT1G48670.1	17998954	227.796	299.651	40	0.0461447	auxin-responsive GH3 family protein; similar to auxin-responsive GH3 family protein [Arabidopsis thaliana] (TAIR:AT1G48660.1); similar to auxin-responsive GH3 family protein [Arabidopsis thaliana] (TAIR:AT5G51470.1); similar to Probable indole-3-acetic acid-amido synthetase GH3.11 (Auxin-responsive GH3-like protein 11) (OsGH3-11) (GB:P0C0M3); contains InterPro domain GH3 auxin-responsive promoter…	As
AT1G48700.1	18011058	576.702	373.572	23	0.0350261	oxidoreductase, acting on paired donors, with incorporation or reduction of molecular oxygen, 2-oxoglutarate as one donor, and incorporation of one atom each of oxygen into both donors; similar to oxidoreductase, acting on paired donors, with incorporation or reduction of molecular oxygen, 2-oxoglutarate as one donor, and incorporation of one atom each of oxygen into both donors [Arabidopsis thal…	F1
AT1G48710.1	18013985	935.587	1337.7	12	0.032542	copia-like retrotransposon family, has a 1.1e-252 P-value blast match to gb|AAO73529.1| gag-pol polyprotein (Glycine max) (SIRE1) (Ty1_Copia-family)	As
AT1G48840.1	18061541	412.972	492.245	59	0.00956434	similar to unknown protein [Arabidopsis thaliana] (TAIR:AT3G18350.1); similar to unknown protein [Oryza sativa (japonica cultivar-group)] (GB:AAT01350.1); similar to Os10g0127700 [Oryza sativa (japonica cultivar-group)] (GB:NP_001064086.1); similar to Os05g0264200 [Oryza sativa (japonica cultivar-group)] (GB:NP_001055043.1); contains InterPro domain Protein of unknown function DUF639; (InterPro:I…	As
AT1G48850.1	18064913	361.226	651.356	38	0.000196287	EMB1144 (EMBRYO DEFECTIVE 1144); chorismate synthase; Identical to Chorismate synthase, chloroplast precursor (EC 4.2.3.5) (5- enolpyruvylshikimate-3-phosphate phospholyase) [Arabidopsis Thaliana] (GB:P57720;GB:Q570J9;GB:Q93ZI3); similar to 3-phosphoshikimate 1-carboxyvinyltransferase, putative / 5-enolpyruvylshikimate-3-phosphate, putative / EPSP synthase, putative [Arabidopsis thaliana] (TAIR:A…	As
AT1G48850.2	18064913	361.226	651.356	38	0.000196287	EMB1144 (EMBRYO DEFECTIVE 1144); chorismate synthase; Identical to Chorismate synthase, chloroplast precursor (EC 4.2.3.5) (5- enolpyruvylshikimate-3-phosphate phospholyase) [Arabidopsis Thaliana] (GB:P57720;GB:Q570J9;GB:Q93ZI3); similar to 3-phosphoshikimate 1-carboxyvinyltransferase, putative / 5-enolpyruvylshikimate-3-phosphate, putative / EPSP synthase, putative [Arabidopsis thaliana] (TAIR:A…	As
AT1G48850.3	18064913	361.226	651.356	38	0.000196287	EMB1144 (EMBRYO DEFECTIVE 1144); chorismate synthase; Identical to Chorismate synthase, chloroplast precursor (EC 4.2.3.5) (5- enolpyruvylshikimate-3-phosphate phospholyase) [Arabidopsis Thaliana] (GB:P57720;GB:Q570J9;GB:Q93ZI3); similar to 3-phosphoshikimate 1-carboxyvinyltransferase, putative / 5-enolpyruvylshikimate-3-phosphate, putative / EPSP synthase, putative [Arabidopsis thaliana] (TAIR:A…	As
AT1G48920.1	18098132	396.142	455.496	43	0.0359805	The predominant form of the two nucleolin genes in Arabidopsis. Plays a role in ribosome synthesis. Knock-out mutant plants accumulate increased level of unprocessed rRNA. The sugar-induced expression of ribosome proteins are reduced in the mutants.	As
AT1G48950.1	18106900	541.512	396.592	53	0.000237906	zinc ion binding; similar to zinc ion binding [Arabidopsis thaliana] (TAIR:AT1G17210.1); similar to Os01g0605600 [Oryza sativa (japonica cultivar-group)] (GB:NP_001043521.1); similar to hypothetical protein [Oryza sativa (japonica cultivar-group)] (GB:BAD52672.1); contains InterPro domain Zinc finger, C3HC-like; (InterPro:IPR012935)	F1
AT1G49000.1	18123460	407.023	563.101	19	0.0194089	similar to unknown protein [Arabidopsis thaliana] (TAIR:AT3G18560.1); similar to Os02g0711400 [Oryza sativa (japonica cultivar-group)] (GB:NP_001047903.1); similar to hypothetical protein [Oryza sativa (japonica cultivar-group)] (GB:BAD45365.1)	As
AT1G49015.1	18134548	462.303	48.1985	17	0.00134177	eukaryotic translation initiation factor-related; similar to EIF3B-2 (eukaryotic translation initiation factor 3B-2), nucleic acid binding / translation initiation factor [Arabidopsis thaliana] (TAIR:AT5G25780.1); similar to TIF3B1 (EUKARYOTIC TRANSLATION INITIATION FACTOR 3B), nucleic acid binding / translation initiation factor [Arabidopsis thaliana] (TAIR:AT5G27640.2); similar to Translation i…	F1
AT1G49040.2	18141808	587.343	658.469	71	0.0413632	Encodes soluble protein containing N-terminal DENN domain and eight C-terminal WD-40 repeats. Involved in cytokinesis of guard mother cells and leaf epidermal cells. The overall growth and development of mutant plants is severely affected, they are smaller than wt, with defects in seedling development, leaf expansion and flower morphology which renders the mutant conditionally sterile.	As
AT1G49100.1	18166168	334.189	400.186	65	0.0110931	leucine-rich repeat protein kinase, putative; similar to leucine-rich repeat protein kinase, putative [Arabidopsis thaliana] (TAIR:AT3G21340.1); similar to leucine-rich repeat protein kinase, putative [Arabidopsis thaliana] (TAIR:AT1G51850.1); similar to leucine-rich repeat protein kinase, putative [Arabidopsis thaliana] (TAIR:AT1G51820.1); similar to Protein kinase [Medicago truncatula] (GB:ABE9…	As
AT1G49120.1	18173442	302.064	380.757	26	0.00801515	encodes a member of the ERF (ethylene response factor) subfamily B-6 of ERF/AP2 transcription factor family. The protein contains one AP2 domain. There are 12 members in this subfamily including RAP2.11.	As
AT1G49130.2	18174774	340.549	439.381	30	0.0202456	zinc ion binding; Identical to Putative zinc finger protein CONSTANS-LIKE 8 (COL8) [Arabidopsis Thaliana] (GB:Q9M9B3); similar to zinc finger (B-box type) family protein [Arabidopsis thaliana] (TAIR:AT1G73870.1); similar to CCT motif family protein, expressed [Oryza sativa (japonica cultivar-group)] (GB:ABF98510.1); contains InterPro domain Zinc finger, CONSTANS-type; (InterPro:IPR002926); contai…	As
AT1G49140.1	18176789	421.657	547.593	15	0.0348507	NADH-ubiquinone oxidoreductase-related; Identical to NADH dehydrogenase [ubiquinone] iron-sulfur protein 6 (EC 1.6.5.3) (EC 1.6.99.3) [Arabidopsis Thaliana] (GB:Q9M9B4); similar to NADH-ubiquinone oxidoreductase-related [Arabidopsis thaliana] (TAIR:AT3G18410.1); similar to unknown protein [Oryza sativa] (GB:AAL67582.1)	As
AT1G49260.1	18225871	325.259	359.361	30	0.0495722	similar to mechanosensitive ion channel domain-containing protein / MS ion channel domain-containing protein [Arabidopsis thaliana] (TAIR:AT3G14810.1); similar to MscS Mechanosensitive ion channel [Medicago truncatula] (GB:ABE89426.1)	As
AT1G49270.1	18227342	473.388	638.171	54	0.0288871	protein kinase family protein; similar to ATPERK1 (PROLINE EXTENSIN-LIKE RECEPTOR KINASE 1), ATP binding / protein kinase [Arabidopsis thaliana] (TAIR:AT3G24550.1); similar to protein kinase family protein [Arabidopsis thaliana] (TAIR:AT3G18810.1); similar to protein kinase family protein [Arabidopsis thaliana] (TAIR:AT4G34440.1); similar to receptor protein kinase PERK1 [Brassica napus] (GB:AAK2…	As
AT1G49340.1	18252376	491.309	570.265	161	1.54263e-06	Encodes a phosphatidylinositol 4-kinase that is expressed in inflorescences and shoots.	As
AT1G49340.2	18252376	484.596	561.103	165	1.60491e-06	Encodes a phosphatidylinositol 4-kinase that is expressed in inflorescences and shoots.	As
AT1G49510.1	18326907	198.383	357.305	31	0.00711218	EMB1273 (EMBRYO DEFECTIVE 1273)	As
AT1G49520.1	18329710	210.17	403.871	31	0.00136669	SWIB complex BAF60b domain-containing protein; similar to SWIB complex BAF60b domain-containing protein [Arabidopsis thaliana] (TAIR:AT3G19080.1); similar to SWIB complex BAF60b domain-containing protein, putative, expressed [Oryza sativa (japonica cultivar-group)] (GB:ABF99032.1); contains InterPro domain SWIB/MDM2; (InterPro:IPR003121)	As
AT1G49530.1	18332434	410.439	662.762	34	0.000196287	encodes a mitochondria-targeted geranylgeranyl pyrophosphate synthase	As
AT1G49540.1	18333673	486.666	591.781	70	0.0148287	nucleotide binding; similar to WD-40 repeat family protein / katanin p80 subunit, putative [Arabidopsis thaliana] (TAIR:AT1G11160.1); similar to Os08g0493900 [Oryza sativa (japonica cultivar-group)] (GB:NP_001062125.1); similar to PREDICTED: similar to elongator protein 2 [Gallus gallus] (GB:XP_419067.2); contains InterPro domain WD-40 repeat; (InterPro:IPR001680); contains InterPro domain WD40-l…	As
AT1G49720.1	18400092	419.03	339.078	43	0.00552113	Identified as a protein that binds to abscisic acid response elements. May mediate transcriptional regulation of ABA responses.	F1
AT1G49760.1	18416502	496.149	428.528	64	0.00351496	polyadenylate-binding protein, putative / PABP, putative, similar to poly(A)-binding protein GB:AAF66825 GI:7673359 from (Nicotiana tabacum). Highly and ubiquitously expressed. Member of the class II PABP family.	F1
AT1G49870.1	18460236	352.001	464.594	73	0.00192509	similar to unknown protein [Arabidopsis thaliana] (TAIR:AT2G22795.1); similar to putative transport protein [Oryza sativa (japonica cultivar-group)] (GB:AAT78760.1)	As
AT1G49870.2	18460236	352.001	464.594	73	0.00192509	unlisted protein	As
AT1G49960.1	18498669	569.01	448.841	42	0.0189839	xanthine/uracil permease family protein; Identical to Nucleobase-ascorbate transporter 4 (AtNAT4) (AtPER) (NAT4) [Arabidopsis Thaliana] (GB:P93039;GB:Q93ZL2;GB:Q9LPM0); similar to xanthine/uracil permease family protein [Arabidopsis thaliana] (TAIR:AT5G49990.1); similar to permease [Arabidopsis thaliana] (TAIR:AT5G62890.3); similar to xanthine/uracil permease family protein [Arabidopsis thaliana]…	F1
AT1G49960.2	18498669	561.724	448.738	45	0.018998	xanthine/uracil permease family protein; Identical to Nucleobase-ascorbate transporter 4 (AtNAT4) (AtPER) (NAT4) [Arabidopsis Thaliana] (GB:P93039;GB:Q93ZL2;GB:Q9LPM0); similar to permease, putative [Arabidopsis thaliana] (TAIR:AT5G62890.4); similar to root uracil permease 1 [Oryza sativa (japonica cultivar-group)] (GB:CAJ84113.1); similar to Os02g0741800 [Oryza sativa (japonica cultivar-group)] …	F1
AT1G49990.1	18513658	266.142	422.395	39	0.00102113	similar to F-box family protein [Arabidopsis thaliana] (TAIR:AT3G26010.1); contains InterPro domain Cyclin-like F-box; (InterPro:IPR001810); contains InterPro domain Galactose oxidase, central; (InterPro:IPR011043)	As
AT1G50030.1	18522446	589.852	632.943	184	9.70688e-06	Related to TOR proteins from yeast and mammals, regulators of cell growth in response to nutrient availability. TOR proteins belong to the family of phosphatidylinositol 3-kinase and are targets of the antiproliferative drug rapamycin. AtTOR binds the yeast FKBP12 protein in the presence of Rapamycin, is involved in embryogenesis and is expressed in embryos, endosperm and meristems.	As
AT1G50030.2	18522446	584.119	626.065	181	1.36444e-05	unlisted protein	As
AT1G50130.1	18566613	744.117	824.268	74	0.00389584	pseudogene, putative leucyl tRNA synthetase, similar to leucyl tRNA synthetase GB:BAA95667 GI:7804450 from (Homo sapiens); blastp match of 51% identity and 2.5e-213 P-value to GP|26340206|dbj|BAC33766.1||AK049472 unnamed protein product {Mus musculus}	As
AT1G50210.1	18601039	39.9885	150.83	13	0.00576432	pseudogene, similar to NBS-LRR protein, blastp match of 61% identity and 8.2e-06 P-value to GP|5918254|emb|CAB56299.1||AJ249448 NBS-LRR protein {Solanum acaule}	As
AT1G50240.2	18607048	634.394	599.011	99	0.0459332	The FUSED (FU) gene belongs to Ser/Thr protein kinase family and has a key role in the hedgehog signaling pathway known to control cell proliferation and patterning in fruit flies and humans . Arabidopsis thaliana genome has a single Fu gene. Cytokinesis-defective mutants, which we named two-in-one (tio), result from mutations in Arabidopsis Fu. Phenotypic analysis of tio mutants reveals an essen…	F1
AT1G50250.1	18614224	808.862	743.895	65	0.019847	encodes an FTSH protease that is localized to the chloroplast. Involved in the D1 repair cycle of Photosystem II. FtsH1 and FtsH5 are interchangeable in thylakoid membranes.	F1
AT1G50260.1	18617627	764.337	650.142	57	0.00130395	C2 domain-containing protein; similar to C2 domain-containing protein [Arabidopsis thaliana] (TAIR:AT3G19830.1); similar to C2 domain-containing protein-like [Oryza sativa (japonica cultivar-group)] (GB:BAD22937.1); contains InterPro domain C2; (InterPro:IPR000008); contains InterPro domain C2 calcium/lipid-binding region, CaLB; (InterPro:IPR008973)	F1
AT1G50270.1	18622046	298.77	256.188	62	0.0339311	pentatricopeptide (PPR) repeat-containing protein; similar to pentatricopeptide (PPR) repeat-containing protein [Arabidopsis thaliana] (TAIR:AT2G13600.1); similar to Putative selenium-binding protein-like [Oryza sativa (japonica cultivar-group)] (GB:AAK50416.1); contains InterPro domain Pentatricopeptide repeat; (InterPro:IPR002885); contains InterPro domain Protein prenyltransferase; (InterPro:I…	F1
AT1G50290.1	18627590	289.606	70.3843	21	0.000805666	unknown protein	F1
AT1G50320.1	18638398	427.565	559.142	22	0.0107663	encodes a prokaryotic thioredoxin	As
AT1G50350.1	18648781	505.472	655.33	9	0.0456949	similar to zinc finger (C3HC4-type RING finger) family protein [Arabidopsis thaliana] (TAIR:AT3G19950.1); similar to Os06g0101300 [Oryza sativa (japonica cultivar-group)] (GB:NP_001056529.1); similar to Zinc finger, RING-type; RINGv [Medicago truncatula] (GB:ABE78566.1)	As
AT1G50420.1	18677937	615.153	461.966	52	1.0184e-05	Encodes a scarecrow-like protein (SCL3) Putative transcription factors interacting with the gene product of VHA-B1 (vacuolar ATPase subunit B1; as shown through yeast two-hybrid assay).	F1
AT1G50510.1	18716133	275.612	416.349	27	0.000326222	indigoidine synthase A family protein; similar to Erwinia chrysanthemi IndA protein homolog-like [Oryza sativa (japonica cultivar-group)] (GB:BAD08822.1); contains InterPro domain Indigoidine synthase A like protein; (InterPro:IPR007342)	As
AT1G50520.1	18719379	67.9922	366.026	44	6.31853e-10	member of CYP705A	As
AT1G50550.1	18721967	44.6239	409.168	13	0.00337976	a cytochrome P450 pseudogene	As
AT1G50560.1	18724234	244.08	376.686	42	0.000107166	member of CYP705A	As
AT1G50575.1	18728727	432.275	662.393	29	0.0178912	lysine decarboxylase family protein; similar to expressed protein [Oryza sativa (japonica cultivar-group)] (GB:AAT76324.1); contains InterPro domain Conserved hypothetical protein 730; (InterPro:IPR005269)	As
AT1G50600.1	18737163	365.736	466.504	56	0.0312776	Encodes a scarecrow-like protein (SCL5). Member of GRAS gene family.	As
AT1G50700.1	18781941	591.291	508.659	52	0.0411521	member of Calcium Dependent Protein Kinase	F1
AT1G50840.1	18839134	516.134	447.992	87	0.00585478	DNA Polymerase gamma2. Dual targeting to mitochondria and plastids due to alternative translation initiation.	F1
AT1G50860.1	18850701	368.291	469.045	20	0.0476984	CACTA-like transposase family (Tnp2/En/Spm), has a 1.8e-152 P-value blast match to GB:CAA40555 TNP2 (CACTA-element) (Antirrhinum majus)	As
AT1G50890.1	18862202	598.655	472.187	77	3.6136e-05	binding; similar to TOR1 (TORTIFOLIA 1) [Arabidopsis thaliana] (TAIR:AT4G27060.1); similar to Os07g0520400 [Oryza sativa (japonica cultivar-group)] (GB:NP_001059802.1); similar to potyviral helper component protease-interacting protein 2 [Solanum tuberosum subsp. andigena] (GB:CAD45375.1); similar to putative potyviral helper component protease-interacting protein [Oryza sativa (japonica cultivar…	F1
AT1G50900.1	18866214	840.861	697.554	19	0.0347149	similar to unnamed protein product [Ostreococcus tauri] (GB:CAL57548.1); similar to Os07g0520800 [Oryza sativa (japonica cultivar-group)] (GB:NP_001059804.1); contains InterPro domain Ankyrin; (InterPro:IPR002110)	F1
AT1G50910.1	18866754	576.962	444.583	46	0.000234593	similar to Os09g0504900 [Oryza sativa (japonica cultivar-group)] (GB:NP_001063598.1); similar to predicted protein [Aedes aegypti] (GB:EAT38921.1)	F1
AT1G51090.1	18932967	776.69	565.986	18	0.000760337	heavy-metal-associated domain-containing protein; similar to metal ion binding [Arabidopsis thaliana] (TAIR:AT4G16380.1); similar to unknown protein [Glycine max] (GB:AAN03471.1); contains InterPro domain Heavy metal transport/detoxification protein; (InterPro:IPR006121)	F1
AT1G51140.1	18943475	398.045	490.722	39	0.0213831	basic helix-loop-helix (bHLH) family protein; similar to basic helix-loop-helix (bHLH) family protein [Arabidopsis thaliana] (TAIR:AT2G42280.1); similar to Os08g0506700 [Oryza sativa (japonica cultivar-group)] (GB:NP_001062190.1); similar to transcription factor RAU1 [Oryza sativa] (GB:AAL87667.1); similar to Os09g0487900 [Oryza sativa (japonica cultivar-group)] (GB:NP_001063529.1); contains Inte…	As
AT1G51172.1	18963229	359.188	66.4308	51	5.41171e-08	pseudogene, hypothetical protein	F1
AT1G51175.1	18965984	392.374	131.451	141	0	gypsy-like retrotransposon family, has a 3.2e-181 P-value blast match to GB:AAD19359 polyprotein (gypsy_Ty3-element) (Sorghum bicolor)	F1
AT1G51340.1	19032014	546.756	464.278	44	0.0212041	MATE efflux family protein; similar to FRD3 (FERRIC REDUCTASE DEFECTIVE 3), antiporter [Arabidopsis thaliana] (TAIR:AT3G08040.1); similar to Os03g0216700 [Oryza sativa (japonica cultivar-group)] (GB:NP_001049386.1); similar to Os10g0206800 [Oryza sativa (japonica cultivar-group)] (GB:NP_001064314.1); similar to MATE efflux family protein, putative, expressed [Oryza sativa (japonica cultivar-group…	F1
AT1G51340.2	19032014	546.756	464.278	44	0.0212041	MATE efflux family protein; similar to FRD3 (FERRIC REDUCTASE DEFECTIVE 3), antiporter [Arabidopsis thaliana] (TAIR:AT3G08040.1); similar to Os03g0216700 [Oryza sativa (japonica cultivar-group)] (GB:NP_001049386.1); similar to Os10g0206800 [Oryza sativa (japonica cultivar-group)] (GB:NP_001064314.1); similar to MATE efflux family protein, putative, expressed [Oryza sativa (japonica cultivar-group…	F1
AT1G51410.1	19059910	623.228	869.091	22	0.00523449	similar to Eucalyptus gunnii alcohol dehydrogenase of unknown physiological function (GI:1143445), apple tree, PIR:T16995; NOT a cinnamyl-alcohol dehydrogenase	As
AT1G51420.1	19064777	445.779	586.007	34	0.023959	sucrose-phosphatase, putative; similar to sucrose-phosphatase 1 (SPP1) [Arabidopsis thaliana] (TAIR:AT2G35840.2); similar to sucrose phosphate phosphatase [Malus x domestica] (GB:AAS79792.1); contains InterPro domain HAD-superfamily hydrolase subfamily IIB; (InterPro:IPR006379); contains InterPro domain Sucrose phosphatase, plant and cyanobacteria; (InterPro:IPR012847); contains InterPro domain S…	As
AT1G51430.1	19068248	96.4117	279.935	20	6.53309e-05	similar to unknown protein [Arabidopsis thaliana] (TAIR:AT3G28370.1)	As
AT1G51440.1	19070942	291.418	447.136	48	9.26652e-05	lipase class 3 family protein; similar to lipase class 3 family protein [Arabidopsis thaliana] (TAIR:AT2G30550.2); similar to Os01g0651800 [Oryza sativa (japonica cultivar-group)] (GB:NP_001043734.1); similar to Lipase, putative [Oryza sativa (japonica cultivar-group)] (GB:AAX96672.1); similar to Os05g0390000 [Oryza sativa (japonica cultivar-group)] (GB:NP_001055438.1); contains InterPro domain E…	As
AT1G51450.1	19074384	393.357	484.598	48	0.0473567	SPla/RYanodine receptor (SPRY) domain-containing protein; similar to ATRANGAP1 (RAN GTPASE-ACTIVATING PROTEIN 1), nucleic acid binding [Arabidopsis thaliana] (TAIR:AT3G18610.1); similar to PREDICTED: similar to Set1/Ash2 histone methyltransferase complex subunit ASH2 (ASH2-like protein) [Rattus norve (GB:XP_001062523.1); similar to Os12g0143200 [Oryza sativa (japonica cultivar-group)] (GB:NP_0010…	As
AT1G51470.1	19087434	1027.38	1415.44	23	0.00347481	glycosyl hydrolase family 1 protein; similar to glycosyl hydrolase family 1 protein [Arabidopsis thaliana] (TAIR:AT1G51490.1); similar to glycosyl hydrolase family 1 protein [Arabidopsis thaliana] (TAIR:AT1G47600.1); similar to Glycoside hydrolase, family 1 [Medicago truncatula] (GB:ABE86373.1); contains InterPro domain Glycoside hydrolase, family 1; (InterPro:IPR001360)	As
AT1G51500.1	19097819	525.36	673.597	61	0.000697281	Encodes an ABC transporter involved in cuticular wax biosynthesis. Lines carrying recessive mutations in this locus have weakly glaucous stem surface, and relative elevated secondary alcohols and ketones.	As
AT1G51520.1	19106721	492.97	299.213	50	0.0230654	nucleic acid binding / nucleotide binding; similar to RNA binding [Arabidopsis thaliana] (TAIR:AT3G21100.2); similar to predicted protein [Populus alba x Populus tremula] (GB:AAR14273.1); contains InterPro domain Nucleotide-binding, alpha-beta plait; (InterPro:IPR012677); contains InterPro domain RNA-binding region RNP-1 (RNA recognition motif); (InterPro:IPR000504)	F1
AT1G51520.2	19106721	491.528	300.519	47	0.0420979	nucleic acid binding; similar to RNA binding [Arabidopsis thaliana] (TAIR:AT3G21100.2); similar to predicted protein [Populus alba x Populus tremula] (GB:AAR14273.1); contains InterPro domain RNA-binding region RNP-1 (RNA recognition motif); (InterPro:IPR000504)	F1
AT1G51540.1	19115561	1065.04	956.274	40	0.0222981	similar to kelch repeat-containing protein [Arabidopsis thaliana] (TAIR:AT3G27220.1); similar to hypothetical protein gll3375 [Gloeobacter violaceus PCC 7421] (GB:NP_926321.1); similar to Os08g0128000 [Oryza sativa (japonica cultivar-group)] (GB:NP_001060908.1); similar to Os04g0487100 [Oryza sativa (japonica cultivar-group)] (GB:NP_001053143.1); contains InterPro domain Kelch; (InterPro:IPR01149…	F1
AT1G51550.1	19117070	1003.97	890.043	56	0.00676382	F-box family protein; similar to LKP2 (LOV KELCH PROTEIN 2), ubiquitin-protein ligase [Arabidopsis thaliana] (TAIR:AT2G18915.2); similar to putative F-box protein [Oryza sativa (japonica cultivar-group)] (GB:BAD01248.1); contains InterPro domain Cyclin-like F-box; (InterPro:IPR001810); contains InterPro domain Kelch; (InterPro:IPR011498); contains InterPro domain Galactose oxidase, central; (Inte…	F1
AT1G51570.1	19122217	604.489	540.241	64	0.0385767	C2 domain-containing protein; similar to NTRB (NADPH-dependent thioredoxin reductase B) [Arabidopsis thaliana] (TAIR:AT4G11610.1); similar to C2 domain-containing protein [Arabidopsis thaliana] (TAIR:AT5G12970.1); similar to C2 domain-containing protein [Arabidopsis thaliana] (TAIR:AT3G57880.1); similar to C2 [Medicago truncatula] (GB:ABD33426.1); similar to C2 [Medicago truncatula] (GB:ABE89860.…	F1
AT1G51645.1	19149528	412.057	453.213	38	0.0236151	Potential natural antisense gene, locus overlaps with AT1G51640	As
AT1G51670.1	19157155	505.382	275.51	24	0.0373437	similar to unknown protein [Arabidopsis thaliana] (TAIR:AT1G48180.1); contains domain Cysteine proteinases (SSF54001)	F1
AT1G51730.1	19186525	799.781	865.298	27	0.0258404	RWD domain-containing protein; similar to RWD domain-containing protein [Solanum tuberosum] (GB:ABB16988.1); contains InterPro domain RWD; (InterPro:IPR006575)	As
AT1G51750.1	19195332	694.739	102.787	14	0.00195191	non-LTR retrotransposon family (LINE), has a 1.6e-20 P-value blast match to GB:NP_038605 L1 repeat, Tf subfamily, member 30 (LINE-element) (Mus musculus)	F1
AT1G51760.1	19199447	692.081	763.492	43	0.0122123	encodes a member of the six Arabidopsis IAA-amino acid conjugate hydrolase subfamily and conjugates and conjugates IAA-Ala in vitro. Gene is expressed most strongly in roots, stems, and flowers.	As
AT1G51800.1	19214149	397.6	440.414	72	0.0171784	leucine-rich repeat protein kinase, putative; similar to leucine-rich repeat protein kinase, putative [Arabidopsis thaliana] (TAIR:AT3G21340.1); similar to leucine-rich repeat protein kinase, putative [Arabidopsis thaliana] (TAIR:AT1G51880.1); similar to leucine-rich repeat protein kinase, putative [Arabidopsis thaliana] (TAIR:AT1G51860.1); similar to Protein kinase [Medicago truncatula] (GB:ABE9…	As
AT1G51805.1	19221009	388.733	454.449	66	0.00108161	leucine-rich repeat protein kinase, putative; similar to leucine-rich repeat protein kinase, putative [Arabidopsis thaliana] (TAIR:AT3G21340.1); similar to leucine-rich repeat protein kinase, putative [Arabidopsis thaliana] (TAIR:AT1G51850.1); similar to leucine-rich repeat protein kinase, putative [Arabidopsis thaliana] (TAIR:AT1G51820.1); similar to Protein kinase [Medicago truncatula] (GB:ABE9…	As
AT1G52190.1	19434539	281.591	315.324	60	0.0193953	proton-dependent oligopeptide transport (POT) family protein; similar to proton-dependent oligopeptide transport (POT) family protein [Arabidopsis thaliana] (TAIR:AT3G16180.1); similar to TGF-beta receptor, type I/II extracellular re (GB:ABD32296.1); similar to TGF-beta receptor, type I/II extracellular re (GB:ABD32298.1); contains InterPro domain TGF-beta receptor, type I/II extracellular region…	As
AT1G52210.1	19446215	26.7749	34.7239	120	0.000151721	copia-like retrotransposon family, has a 7.7e-186 P-value blast match to GB:CAA72989 open reading frame 1 (Ty1_Copia-element) (Brassica oleracea)	As
AT1G52410.1	19520764	191.064	227.71	50	0.00367397	Contains a novel calcium-binding repeat sequence. Binds TSK in vitro. Localizes to small cytoplasmic vesicles in interphase cells. In cells synchronized for cell division, TSA1 and TSK relocalize to ends of spindle microtubules that are ahead of separating chromatids during metaphase and anaphase of mitosis. May be involved in mitosis together with TSK. Expressed preferentially in the flower and …	As
AT1G52410.2	19520764	191.064	227.71	50	0.00367397	Contains a novel calcium-binding repeat sequence. Binds TSK in vitro. Localizes to small cytoplasmic vesicles in interphase cells. In cells synchronized for cell division, TSA1 and TSK relocalize to ends of spindle microtubules that are ahead of separating chromatids during metaphase and anaphase of mitosis. May be involved in mitosis together with TSK. Expressed preferentially in the flower and …	As
AT1G52490.1	19556226	458.52	551.89	39	0.0124163	F-box family protein; similar to F-box family protein [Arabidopsis thaliana] (TAIR:AT1G32420.1); similar to Probable disease resistance RPP8-like protein 2 (GB:Q9MAG6); contains InterPro domain Cyclin-like F-box; (InterPro:IPR001810); contains InterPro domain F-box associated type 3; (InterPro:IPR013187); contains InterPro domain Galactose oxidase, central; (InterPro:IPR011043); contains InterPro…	As
AT1G52570.1	19583954	408.351	580.589	63	0.0181186	member of C2-PLD subfamily	As
AT1G52580.1	19587647	606.734	835.254	24	0.00716258	rhomboid family protein; similar to ATRBL1 (ARABIDOPSIS THALIANA RHOMBOID-LIKE 1) [Arabidopsis thaliana] (TAIR:AT2G29050.1); similar to Rhomboid-like protein [Medicago truncatula] (GB:ABD28718.1); contains InterPro domain Rhomboid-like protein; (InterPro:IPR002610)	As
AT1G52620.1	19603833	582.001	509.458	67	0.0295978	pentatricopeptide (PPR) repeat-containing protein; similar to pentatricopeptide (PPR) repeat-containing protein [Arabidopsis thaliana] (TAIR:AT1G74580.1); similar to Tetratricopeptide-like helical [Medicago truncatula] (GB:ABD28711.1); contains InterPro domain Pentatricopeptide repeat; (InterPro:IPR002885); contains InterPro domain Protein prenyltransferase; (InterPro:IPR008940); contains InterPr…	F1
AT1G52640.1	19608761	284.076	460.2	48	0.0225009	pentatricopeptide (PPR) repeat-containing protein; similar to pentatricopeptide (PPR) repeat-containing protein [Arabidopsis thaliana] (TAIR:AT1G77360.1); similar to IMP dehydrogenase/GMP reductase [Medicago truncatula] (GB:ABE81252.1); contains InterPro domain Pentatricopeptide repeat; (InterPro:IPR002885); contains InterPro domain Protein prenyltransferase; (InterPro:IPR008940); contains InterP…	As
AT1G52695.1	19621264	262.501	668.522	18	0.0103898	phospholipase/carboxylesterase family protein; similar to phospholipase/carboxylesterase family protein [Arabidopsis thaliana] (TAIR:AT1G52700.1); similar to putative lysophospholipase 2 [Oryza sativa (japonica cultivar-group)] (GB:BAB62566.1); contains InterPro domain Phospholipase/Carboxylesterase; (InterPro:IPR003140)	As
AT1G52696.1	19624943	176.889	554.958	11	0.00985197	unlisted protein	As
AT1G52710.1	19638338	397.606	573.308	15	0.00890223	cytochrome c oxidase-related; similar to cytochrome c oxidase family protein [Arabidopsis thaliana] (TAIR:AT3G15640.2); similar to Os06g0142700 [Oryza sativa (japonica cultivar-group)] (GB:NP_001056771.1); similar to cytochrome c oxidase subunit Vb [Pisum sativum] (GB:BAF30483.1); similar to cytochrome c oxidase subunit Vb [Pisum sativum] (GB:BAF30480.1); contains InterPro domain Cytochrome c oxi…	As
AT1G52720.1	19640909	177.322	321.436	20	0.0211582	similar to unknown protein [Arabidopsis thaliana] (TAIR:AT3G15630.1); similar to conserved hypothetical protein [Medicago truncatula] (GB:ABE92597.1)	As
AT1G52760.1	19651349	315.022	504.384	31	0.0427024	esterase/lipase/thioesterase family protein; similar to hydrolase, alpha/beta fold family protein [Arabidopsis thaliana] (TAIR:AT1G11090.1); similar to lysophospholipase [Hyacinthus orientalis] (GB:AAS20988.1); similar to Os02g0207900 [Oryza sativa (japonica cultivar-group)] (GB:NP_001046255.1); contains InterPro domain Esterase/lipase/thioesterase; (InterPro:IPR000379); contains InterPro domain …	As
AT1G52780.1	19658675	293.296	221.159	98	0.0488827	similar to unknown protein [Arabidopsis thaliana] (TAIR:AT4G21700.1); similar to hypothetical protein [Oryza sativa (japonica cultivar-group)] (GB:BAD67815.1)	F1
AT1G52850.1	19677720	883.867	613.329	16	0.0390949	CACTA-like transposase family (Ptta/En/Spm), has a 4.2e-106 P-value blast match to At5g36655.1/81-333 CACTA-like transposase family (Ptta/En/Spm) (CACTA-element) (Arabidopsis thaliana)	F1
AT1G52890.1	19697017	261.655	320.321	31	0.00307075	encodes a NAC transcription factor whose expression is induced by drought, high salt, and abscisic acid. This gene binds to ERD1 promoter in vitro.	As
AT1G52930.1	19711265	399.438	511.797	26	0.00341989	brix domain-containing protein; similar to brix domain-containing protein [Arabidopsis thaliana] (TAIR:AT3G15460.1); similar to hypothetical protein UM05180.1 [Ustilago maydis 521] (GB:XP_761327.1); similar to Os02g0591800 [Oryza sativa (japonica cultivar-group)] (GB:NP_001047289.1); contains InterPro domain Brix; (InterPro:IPR007109)	As
AT1G52950.1	19725827	25.7206	161.776	34	1.65247e-05	replication protein-related; similar to unknown protein [Arabidopsis thaliana] (TAIR:AT2G07630.1); similar to hypothetical protein 31.t00031 [Brassica oleracea] (GB:ABD65118.1); contains InterPro domain Nucleic acid-binding, OB-fold, subgroup; (InterPro:IPR012340); contains InterPro domain Protein of unknown function DUF223, Arabidopsis thaliana; (InterPro:IPR003871); contains InterPro domain Nuc…	As
AT1G52960.1	19731658	35.3306	266.208	15	0.00270425	similar to unknown protein [Arabidopsis thaliana] (TAIR:AT3G13250.1); similar to unknown protein [Arabidopsis thaliana] (TAIR:AT3G30560.1); similar to AT hook motif-containing protein-related [Arabidopsis thaliana] (TAIR:AT3G42100.1); similar to hypothetical protein 27.t00039 [Brassica oleracea] (GB:ABD65060.1); similar to hypothetical protein 31.t00030 [Brassica oleracea] (GB:ABD65117.1); simila…	As
AT1G52970.1	19736651	920.246	726.428	11	0.00985197	similar to unknown protein [Arabidopsis thaliana] (TAIR:AT1G45190.1); contains InterPro domain Protein of unknown function DUF784, Arabidopsis thaliana; (InterPro:IPR008502)	F1
AT1G53160.2	19806453	538.442	589.586	22	0.0374531	Encodes a member of the SPL (squamosa-promoter binding protein-like)gene family, a novel gene family encoding DNA binding proteins and putative transcription factors. Contains the SBP-box, which encodes the SBP-domain, required and sufficient for interaction with DNA. It is involved in regulation of flowering and vegetative phase change. Its temporal expression is regulated by the microRNA miR156…	As
AT1G53270.1	19862905	863.332	740.893	48	0.0484437	ABC transporter family protein; Identical to Probable white-brown complex homolog protein 10 (WBC10) [Arabidopsis Thaliana] (GB:Q9MAH4); similar to ABC transporter family protein [Arabidopsis thaliana] (TAIR:AT2G13610.1); similar to Os01g0615500 [Oryza sativa (japonica cultivar-group)] (GB:NP_001043574.1); similar to ABC transporter-like [Oryza sativa (japonica cultivar-group)] (GB:BAB17113.1); c…	F1
AT1G53300.1	19879424	350.143	449.196	63	0.000221464	TTL1 (TETRATRICOPETIDE-REPEAT THIOREDOXIN-LIKE 1); binding; similar to TTL3 (TETRATRICOPETIDE-REPEAT THIOREDOXIN-LIKE 3), protein binding [Arabidopsis thaliana] (TAIR:AT2G42580.1); similar to TTL2 (TETRATRICOPETIDE-REPEAT THIOREDOXIN-LIKE 2), binding [Arabidopsis thaliana] (TAIR:AT3G14950.1); similar to Os01g0218200 [Oryza sativa (japonica cultivar-group)] (GB:NP_001042410.1); similar to Os01g061…	As
AT1G53310.1	19884042	463.822	589.366	80	5.2929e-05	Encodes one of four Arabidopsis phosphoenolpyruvate carboxylase proteins.	As
AT1G53310.2	19884042	449.383	564.613	81	0.000102769	Encodes one of four Arabidopsis phosphoenolpyruvate carboxylase proteins.	As
AT1G53310.3	19884042	452.389	561.785	84	0.000134813	Encodes one of four Arabidopsis phosphoenolpyruvate carboxylase proteins.	As
AT1G53390.1	19918069	587.995	531.061	91	0.0205847	ATPase, coupled to transmembrane movement of substances; similar to ATNAP12 (Arabidopsis thaliana non-intrinsic ABC protein 12) [Arabidopsis thaliana] (TAIR:AT2G37010.1); similar to ABC transporter family protein [Arabidopsis thaliana] (TAIR:AT5G60740.1); similar to hypothetical protein LOC_Os11g22350 [Oryza sativa (japonica cultivar-group)] (GB:AAX92830.1); similar to Lipocalin; AAA ATPase [Medi…	F1
AT1G53450.1	19951242	550.311	615.881	53	0.027224	similar to unknown protein [Arabidopsis thaliana] (TAIR:AT3G14830.2); similar to unknown protein [Oryza sativa (japonica cultivar-group)] (GB:AAS72350.1); similar to Os01g0729900 [Oryza sativa (japonica cultivar-group)] (GB:NP_001044138.1)	As
AT1G53450.2	19951031	578.969	652.315	51	0.0223643	similar to unknown protein [Arabidopsis thaliana] (TAIR:AT3G14830.2); similar to unknown protein [Oryza sativa (japonica cultivar-group)] (GB:AAS72350.1); similar to Os01g0729900 [Oryza sativa (japonica cultivar-group)] (GB:NP_001044138.1)	As
AT1G53480.1	19963237	790.266	1090.89	19	0.0194089	similar to unknown protein [Arabidopsis thaliana] (TAIR:AT5G03090.1)	As
AT1G53520.1	19976439	886.392	719.25	24	0.0107709	chalcone-flavanone isomerase-related; similar to TT5 (TRANSPARENT TESTA 5), chalcone isomerase [Arabidopsis thaliana] (TAIR:AT3G55120.1); similar to chalcone-flavanone isomerase family protein [Arabidopsis thaliana] (TAIR:AT5G05270.2); similar to putative chalcone isomerase 3 [Glycine max] (GB:AAT94361.1); contains domain Chalcone isomerase (SSF54626); contains domain no description (G3D.3.50.70.…	F1
AT1G53630.1	20016227	101.545	221.232	30	0.031619	pseudogene, hypothetical protein, similar to putative non-LTR retroelement reverse transcriptase GB:AAD17398 GI:4335720 from (Arabidopsis thaliana)	As
AT1G53700.1	20048607	632.234	516.669	42	0.00203423	The WAG1 and its homolog, WAG2 each encodes a protein-serine/threonine kinase that are nearly 70% identical to PsPK3 protein. All three together with CsPK3 belong to PsPK3-type kinases. At the N-terminus, all four possess a serine/threonine-rich domain. They are closely related to Arabidopsis kinases PINOID. wag1/wag2 double mutants exhibit a pronounced wavy root phenotype when grown vertically o…	F1
AT1G53770.1	20071339	458.18	364.419	49	0.0105561	similar to unknown protein [Arabidopsis thaliana] (TAIR:AT1G17270.1); similar to unknown protein [Arabidopsis thaliana] (TAIR:AT5G50420.1); similar to hypothetical protein MtrDRAFT_AC135796g16v1 [Medicago truncatula] (GB:ABE82081.1)	F1
AT1G53810.1	20085609	27.0335	33.1363	116	0.00695484	copia-like retrotransposon family, has a 8.0e-248 P-value blast match to GB:AAA57005 Hopscotch polyprotein (Ty1_Copia-element) (Zea mays)	As
AT1G53815.1	20090266	430.542	189.195	19	0.0218922	F-box family protein; similar to F-box family protein [Arabidopsis thaliana] (TAIR:AT1G53550.1); similar to Probable disease resistance RPP8-like protein 2 (GB:Q9MAG6); contains InterPro domain Cyclin-like F-box; (InterPro:IPR001810)	F1
AT1G53910.1	20135272	543.082	631.431	38	0.0317676	encodes a member of the ERF (ethylene response factor) subfamily B-2 of ERF/AP2 transcription factor family (RAP2.12). The protein contains one AP2 domain. There are 5 members in this subfamily including RAP2.2 AND RAP2.12.	As
AT1G53910.2	20135272	524.018	631.267	33	0.0134667	encodes a member of the ERF (ethylene response factor) subfamily B-2 of ERF/AP2 transcription factor family (RAP2.12). The protein contains one AP2 domain. There are 5 members in this subfamily including RAP2.2 AND RAP2.12.	As
AT1G53910.3	20135272	543.082	631.431	38	0.0317676	encodes a member of the ERF (ethylene response factor) subfamily B-2 of ERF/AP2 transcription factor family (RAP2.12). The protein contains one AP2 domain. There are 5 members in this subfamily including RAP2.2 AND RAP2.12.	As
AT1G53950.1	20146483	71.7625	113.783	16	0.0210136	ubiquitin family protein; similar to UBQ3 (POLYUBIQUITIN 3), protein binding [Arabidopsis thaliana] (TAIR:AT5G03240.3); similar to UBQ4 (ubiquitin 4), protein binding [Arabidopsis thaliana] (TAIR:AT5G20620.1); similar to UBQ14 (ubiquitin 14), protein binding [Arabidopsis thaliana] (TAIR:AT4G02890.3); similar to hypothetical protein DDBDRAFT_0184145 [Dictyostelium discoideum AX4] (GB:XP_629924.1);…	As
AT1G53990.1	20151051	141.292	297.588	27	0.000372567	Contains lipase signature motif and GDSL domain.	As
AT1G54000.1	20154170	226.365	345.964	36	0.000548452	myrosinase-associated protein, putative; similar to myrosinase-associated protein, putative [Arabidopsis thaliana] (TAIR:AT1G54010.1); similar to myrosinase-associated protein [Brassica napus] (GB:CAA71238.1); contains InterPro domain Lipolytic enzyme, G-D-S-L; (InterPro:IPR001087)	As
AT1G54010.1	20158669	312.713	355.82	30	0.0332176	myrosinase-associated protein, putative; similar to myrosinase-associated protein, putative [Arabidopsis thaliana] (TAIR:AT1G54000.1); similar to myrosinase-associated protein [Brassica napus] (GB:CAA71238.1); contains InterPro domain Lipolytic enzyme, G-D-S-L; (InterPro:IPR001087)	As
AT1G54280.1	20262787	661.351	586.221	95	0.000715061	haloacid dehalogenase-like hydrolase family protein; Identical to Putative phospholipid-transporting ATPase 6 (EC 3.6.3.1) (Aminophospholipid flippase 6) (ALA6) [Arabidopsis Thaliana] (GB:Q9SLK6); similar to haloacid dehalogenase-like hydrolase family protein [Arabidopsis thaliana] (TAIR:AT1G17500.1); similar to haloacid dehalogenase-like hydrolase family protein [Arabidopsis thaliana] (TAIR:AT3G…	F1
AT1G54300.1	20270823	792.002	643.109	21	0.00388037	similar to unknown protein [Arabidopsis thaliana] (TAIR:AT3G05770.1); similar to hypothetical protein MtrDRAFT_AC149474g11v1 [Medicago truncatula] (GB:ABE88288.1)	F1
AT1G54310.1	20273622	904.835	723.157	35	0.000147337	RNA binding; similar to Os02g0173700 [Oryza sativa (japonica cultivar-group)] (GB:NP_001046042.1); similar to predicted serine-pyruvate aminotransferase (ISS) [Ostreococcus tauri] (GB:CAL58570.1); contains InterPro domain PUA; (InterPro:IPR002478)	F1
AT1G54310.2	20273588	938.154	753.903	33	0.000696341	RNA binding; similar to Os02g0173700 [Oryza sativa (japonica cultivar-group)] (GB:NP_001046042.1); similar to SAM-dependent methyltransferase [Le (GB:YP_095222.1); contains InterPro domain SAM (and some other nucleotide) binding motif; (InterPro:IPR000051); contains InterPro domain PUA; (InterPro:IPR002478)	F1
AT1G54355.1	20288832	667.025	741.283	32	0.0400755	Potential natural antisense gene, locus overlaps with AT1G54350	As
AT1G54550.1	20369659	306.295	335.514	34	0.0312776	F-box family protein; similar to F-box family protein [Arabidopsis thaliana] (TAIR:AT3G49510.1); similar to Cyclin-like F-box; F-box protein interaction domain; Galactose oxidase, central [Medicago truncatula] (GB:ABE89162.1); contains InterPro domain Cyclin-like F-box; (InterPro:IPR001810); contains InterPro domain Galactose oxidase, central; (InterPro:IPR011043); contains InterPro domain F-box …	As
AT1G54580.1	20389369	325.712	442.871	21	0.0269876	encodes an acyl carrier protein expressed in leaves, roots, and dry seeds. Gene expression is not regulated by light but downregulated by starvation and upregulated by increased level of exogenous sucrose.	As
AT1G54730.2	20424492	624.293	731.089	26	0.0045939	sugar transporter, putative; Identical to Sugar transporter ERD6-like 5 [Arabidopsis Thaliana] (GB:Q3ECP7;GB:Q8H197;GB:Q940K3;GB:Q9ZVM0); similar to sugar transporter, putative [Arabidopsis thaliana] (TAIR:AT5G18840.1); similar to putative sugar transporter [Solanum lycopersicum] (GB:CAC00697.2); contains InterPro domain Sugar transporter; (InterPro:IPR003663); contains InterPro domain Sugar tran…	As
AT1G54730.3	20424425	398.042	469.521	40	0.00142855	sugar transporter, putative; Identical to Sugar transporter ERD6-like 5 [Arabidopsis Thaliana] (GB:Q3ECP7;GB:Q8H197;GB:Q940K3;GB:Q9ZVM0); similar to sugar transporter, putative [Arabidopsis thaliana] (TAIR:AT2G48020.1); similar to putative sugar transporter [Solanum lycopersicum] (GB:CAC00697.2); contains InterPro domain Sugar transporter; (InterPro:IPR003663); contains InterPro domain Major faci…	As
AT1G55020.1	20525724	303.31	354.181	71	0.00171957	lipoxygenase, a defense gene conferring resistance Xanthomonas campestris	As
AT1G55035.1	20532844	593.144	376.997	43	2.60108e-05	pseudogene, putative importin alpha, similar to importin alpha GI:3342556 from (Arabidopsis thaliana); blastp match of 66% identity and 2.6e-167 P-value to GP|13752562|gb|AAK38727.1|AF369707_1|AF369707 importin alpha 2 {Capsicum annuum}	F1
AT1G55150.1	20574486	503.438	591.758	45	0.00237159	DEAD box RNA helicase, putative (RH20); Identical to DEAD-box ATP-dependent RNA helicase 20 (EC 3.6.1.-) (RH20) [Arabidopsis Thaliana] (GB:Q9C718;GB:Q9ZS02); similar to ethylene-responsive DEAD box RNA helicase, putative (RH30) [Arabidopsis thaliana] (TAIR:AT5G63120.2); similar to Os01g0197200 [Oryza sativa (japonica cultivar-group)] (GB:NP_001042298.1); similar to ethylene-responsive RNA helicas…	As
AT1G55205.1	20594571	309.466	369.582	15	0.00680751	similar to unknown protein [Arabidopsis thaliana] (TAIR:AT3G13674.1); similar to Os06g0332500 [Oryza sativa (japonica cultivar-group)] (GB:NP_001057545.1); similar to Os02g0273900 [Oryza sativa (japonica cultivar-group)] (GB:NP_001046534.1)	As
AT1G55370.1	20674805	398.412	331.8	41	0.0110762	similar to unknown protein [Arabidopsis thaliana] (TAIR:AT1G64770.2); similar to Os03g0748300 [Oryza sativa (japonica cultivar-group)] (GB:NP_001051267.1); similar to Os03g0158300 [Oryza sativa (japonica cultivar-group)] (GB:NP_001049021.1); contains InterPro domain Galactose mutarotase-like; (InterPro:IPR011013)	F1
AT1G55370.2	20674805	382.772	313.958	36	0.0104704	similar to unknown protein [Arabidopsis thaliana] (TAIR:AT1G64770.1); similar to Os03g0748300 [Oryza sativa (japonica cultivar-group)] (GB:NP_001051267.1); similar to Os03g0158300 [Oryza sativa (japonica cultivar-group)] (GB:NP_001049021.1); similar to Hypothetical protein [Oryza sativa (japonica cultivar-group)] (GB:AAN06836.1); contains InterPro domain Galactose mutarotase-like; (InterPro:IPR01…	F1
AT1G55390.1	20680880	552.884	451.303	55	0.0352897	DC1 domain-containing protein; similar to DC1 domain-containing protein [Arabidopsis thaliana] (TAIR:AT1G55380.1); similar to DC1 domain-containing protein [Arabidopsis thaliana] (TAIR:AT1G55430.1); similar to EDA11 (embryo sac development arrest 11) [Arabidopsis thaliana] (TAIR:AT1G55420.1); similar to DC1 domain-containing protein [Brassica oleracea] (GB:ABD65623.1); contains InterPro domain C1…	F1
AT1G55410.1	20688640	511.707	398.741	56	0.000123	pseudogene, CHP-rich zinc finger protein, putative, similar to putative CHP-rich zinc finger protein GB:CAB77744 GI:7268217 from (Arabidopsis thaliana)	F1
AT1G55430.1	20697653	247.844	157.499	47	0.00563127	DC1 domain-containing protein; similar to DC1 domain-containing protein [Arabidopsis thaliana] (TAIR:AT1G55380.1); similar to DC1 domain-containing protein [Arabidopsis thaliana] (TAIR:AT1G55390.1); similar to EDA11 (embryo sac development arrest 11) [Arabidopsis thaliana] (TAIR:AT1G55420.1); similar to DC1 domain-containing protein [Brassica oleracea] (GB:ABD65623.1); contains InterPro domain C1…	F1
AT1G55460.1	20707505	369.731	523.389	36	0.00119337	Kin17 DNA-binding protein-related; similar to Kin17 DNA-binding protein-related [Arabidopsis thaliana] (TAIR:AT5G51795.1); similar to Os03g0570300 [Oryza sativa (japonica cultivar-group)] (GB:NP_001050519.1); similar to hypothetical protein [Oryza sativa] (GB:AAG59654.1); contains InterPro domain Translation protein SH3-like; (InterPro:IPR008991)	As
AT1G55500.1	20719603	363.155	312.823	64	0.0465398	similar to ECT2 [Arabidopsis thaliana] (TAIR:AT3G13460.4); similar to YT521-B-like protein [Medicago truncatula] (GB:ABE87461.1); contains InterPro domain YT521-B-like protein; (InterPro:IPR007275)	F1
AT1G55560.1	20754352	421.295	473.266	50	0.0296048	SKS14 (SKU5 Similar 14); copper ion binding / oxidoreductase; similar to SKS12 (SKU5 Similar 12), copper ion binding / oxidoreductase [Arabidopsis thaliana] (TAIR:AT1G55570.1); similar to SKS13 (SKU5 Similar 13), copper ion binding / oxidoreductase [Arabidopsis thaliana] (TAIR:AT3G13400.1); similar to SKS11 (SKU5 Similar 11), copper ion binding / oxidoreductase [Arabidopsis thaliana] (TAIR:AT3G13…	As
AT1G55650.1	20796360	256.16	316.091	22	0.034493	high mobility group (HMG1/2) family protein / ARID/BRIGHT DNA-binding domain-containing protein; similar to high mobility group (HMG1/2) family protein / ARID/BRIGHT DNA-binding domain-containing protein [Arabidopsis thaliana] (TAIR:AT3G13350.1); similar to High mobility group proteins HMG1 and HMG2; AT-rich interaction re (GB:ABE93349.1); contains InterPro domain HMG1/2 (high mobility group) box…	As
AT1G55700.1	20821628	273.408	58.2774	55	1.1629e-06	DC1 domain-containing protein; similar to DC1 domain-containing protein [Arabidopsis thaliana] (TAIR:AT1G55380.1); similar to EDA11 (embryo sac development arrest 11) [Arabidopsis thaliana] (TAIR:AT1G55420.1); similar to DC1 domain-containing protein [Arabidopsis thaliana] (TAIR:AT5G42280.1); similar to DC1 domain-containing protein [Brassica oleracea] (GB:ABD65623.1); contains InterPro domain C1…	F1
AT1G55720.1	20828147	423.767	202.219	29	0.00630481	member of Low affinity calcium antiporter CAX2 family	F1
AT1G55915.1	20907582	270.105	567.144	40	0.0143433	zinc ion binding; similar to unknown protein [Arabidopsis thaliana] (TAIR:AT5G35690.1); similar to Os06g0191200 [Oryza sativa (japonica cultivar-group)] (GB:NP_001057027.1); similar to hypothetical protein 4 [Zea mays] (GB:AAK73103.1); contains InterPro domain Zinc finger, RanBP2-type; (InterPro:IPR001876); contains InterPro domain WLM; (InterPro:IPR013536)	As
AT1G56010.1	20946571	394.268	317.661	35	0.0035681	Encodes a transcription factor involved in shoot apical meristem formation and auxin-mediated lateral root formation. The gene is thought not to be involved in stress responses (NaCl, auxins, ethylene). NAC1 (NAC1)	F1
AT1G56010.2	20946571	514.358	461.348	37	0.0110277	Encodes a transcription factor involved in shoot apical meristem formation and auxin-mediated lateral root formation. The gene is thought not to be involved in stress responses (NaCl, auxins, ethylene). NAC1 (NAC1)	F1
AT1G56070.1	20967942	804.645	872.737	79	0.0100019	encodes a translation elongation factor 2-like protein that is involved in cold-induced translation. Mutations in this gene specifically blocks low temperature-induced transcription of cold-responsive genes but induces the expression of CBF genes and mutants carrying the recessive mutations fail to acclimate to cold and is freezing sensitive.	As
AT1G56145.1	21008110	421.117	485.188	75	0.00150983	leucine-rich repeat family protein / protein kinase family protein; similar to leucine-rich repeat family protein / protein kinase family protein [Arabidopsis thaliana] (TAIR:AT1G56130.1); similar to leucine-rich repeat family protein / protein kinase family protein [Arabidopsis thaliana] (TAIR:AT1G56120.1); similar to leucine-rich repeat family protein / protein kinase family protein [Arabidopsi…	As
AT1G56200.1	21030818	799.205	657.277	17	0.0125631	EMB1303 (EMBRYO DEFECTIVE 1303); similar to unknown protein [Arabidopsis thaliana] (TAIR:AT1G30475.3); similar to Os02g0152900 [Oryza sativa (japonica cultivar-group)] (GB:NP_001045922.1); similar to unknown protein [Oryza sativa (japonica cultivar-group)] (GB:BAD38599.1)	F1
AT1G56200.2	21030818	799.205	657.277	17	0.0125631	EMB1303 (EMBRYO DEFECTIVE 1303); similar to unknown protein [Arabidopsis thaliana] (TAIR:AT1G30475.3); similar to Os02g0152900 [Oryza sativa (japonica cultivar-group)] (GB:NP_001045922.1); similar to unknown protein [Oryza sativa (japonica cultivar-group)] (GB:BAD38599.1)	F1
AT1G56360.1	21098604	579.027	454.819	33	0.0157932	ATPAP6/PAP6 (purple acid phosphatase 6); acid phosphatase/ protein serine/threonine phosphatase; similar to ATPAP25/PAP25 (purple acid phosphatase 25), acid phosphatase/ protein serine/threonine phosphatase [Arabidopsis thaliana] (TAIR:AT4G36350.1); similar to purple acid phosphatase [Medicago truncatula] (GB:AAX20028.1); contains InterPro domain Fibronectin, type III-like fold; (InterPro:IPR0089…	F1
AT1G56390.1	21108012	35.9619	194.029	73	4.59987e-11	pseudogene, calreticulin, similar to calreticulin GI:2052379 (Arabidopsis thaliana); blastp match of 85% identity and 8.6e-110 P-value to SP|Q40401|CRTC_NICPL Calreticulin precursor. (Leadwort-leaved tobacco) {Nicotiana plumbaginifolia}	As
AT1G56400.1	21111839	187.169	421.013	36	0.000215412	F-box family protein; similar to F-box family protein [Arabidopsis thaliana] (TAIR:AT5G54820.1); similar to Cyclin-like F-box; FBD [Medicago truncatula] (GB:ABE85825.1); contains InterPro domain Cyclin-like F-box; (InterPro:IPR001810)	As
AT1G56410.1	21117173	589.625	720.494	47	0.000136833	encodes a heat shock protein whose gene expression is induced by heat and dehydration.	As
AT1G56420.1	21122566	293.652	533.883	19	0.00129117	similar to unknown protein [Arabidopsis thaliana] (TAIR:AT1G12530.1); similar to hypothetical protein MtrDRAFT_AC149474g3v1 [Medicago truncatula] (GB:ABE88287.1)	As
AT1G56423.1	21128947	333.307	419.761	32	0.000500489	unlisted protein	As
AT1G56450.1	21141901	442.908	494.529	23	0.0442909	20S proteasome beta subunit PBG1 (PBG1) mRNA, complete cds	As
AT1G56510.1	21167613	279.928	239.38	88	0.0167989	disease resistance protein (TIR-NBS-LRR class), putative; similar to RLM1 (RESISTANCE TO LEPTOSPHAERIA MACULANS 1), ATP binding / protein binding / transmembrane receptor [Arabidopsis thaliana] (TAIR:AT1G64070.1); similar to disease resistance protein (TIR-NBS-LRR class), putative [Arabidopsis thaliana] (TAIR:AT1G56540.1); similar to disease resistance protein (TIR-NBS-LRR class), putative [Arabi…	F1
AT1G56540.1	21181679	245.732	202.644	84	0.00819419	disease resistance protein (TIR-NBS-LRR class), putative; similar to disease resistance protein (TIR-NBS-LRR class), putative [Arabidopsis thaliana] (TAIR:AT2G16870.1); similar to disease resistance protein (TIR-NBS-LRR class), putative [Arabidopsis thaliana] (TAIR:AT1G56510.1); similar to disease resistance protein (TIR-NBS-LRR class), putative [Arabidopsis thaliana] (TAIR:AT1G56520.1); similar …	F1
AT1G56660.1	21237922	299.82	370.07	47	0.000177889	similar to unknown protein [Arabidopsis thaliana] (TAIR:AT3G28770.1); similar to KED [Nicotiana tabacum] (GB:BAA95789.1)	As
AT1G57620.1	21342768	357.057	462.067	24	0.0184839	emp24/gp25L/p24 family protein; similar to emp24/gp25L/p24 family protein [Arabidopsis thaliana] (TAIR:AT1G09580.1); similar to Os06g0210100 [Oryza sativa (japonica cultivar-group)] (GB:NP_001057112.1); similar to emp24 protein [Hyacinthus orientalis] (GB:AAT08688.1); contains InterPro domain emp24/gp25L/p24; (InterPro:IPR000348); contains InterPro domain GOLD; (InterPro:IPR009038)	As
AT1G57640.1	21347329	26.2586	118.528	10	0.0371554	copia-like retrotransposon family, has a 1.2e-193 P-value blast match to GB:AAA57005 Hopscotch polyprotein (Ty1_Copia-element) (Zea mays)	As
AT1G57650.1	21351298	153.021	183.939	56	0.0295112	disease resistance protein (NBS-LRR class), putative; similar to disease resistance protein (TIR-NBS-LRR class), putative [Arabidopsis thaliana] (TAIR:AT2G14080.1); similar to TIR-NBS-LRR-TIR type disease resistance protein [Populus trichocarpa] (GB:ABF81430.1); contains InterPro domain Disease resistance protein; (InterPro:IPR000767); contains InterPro domain Leucine-rich repeat; (InterPro:IPR00…	As
AT1G57680.1	21362515	582.338	749.009	49	7.75701e-07	similar to AMP-dependent synthetase and ligase [Medicago truncatula] (GB:ABE91856.1)	As
AT1G57680.2	21362515	607.831	794.928	45	7.55884e-07	similar to AMP-dependent synthetase and ligase [Medicago truncatula] (GB:ABE91856.1)	As
AT1G57700.1	21371082	559.819	714.884	52	0.000107685	protein kinase family protein; similar to protein kinase family protein [Arabidopsis thaliana] (TAIR:AT1G09600.1); similar to Os08g0112500 [Oryza sativa (japonica cultivar-group)] (GB:NP_001060831.1); similar to transposon protein, putative, unclassified, expressed [Oryza sativa (japonica cultivar-group)] (GB:ABA96101.2); similar to Os01g0201000 [Oryza sativa (japonica cultivar-group)] (GB:NP_001…	As
AT1G57720.1	21377619	384.83	556.982	40	0.0222981	elongation factor 1B-gamma, putative / eEF-1B gamma, putative; Identical to Probable elongation factor 1-gamma 2 (EF-1-gamma 2) (eEF-1B gamma 2) [Arabidopsis Thaliana] (GB:Q9FVT2;GB:Q94C85); similar to elongation factor 1B-gamma, putative / eEF-1B gamma, putative [Arabidopsis thaliana] (TAIR:AT1G09640.1); similar to Elongation factor 1-gamma (EF-1-gamma) (eEF-1B gamma) (GB:Q9FUM1); similar to elo…	As
AT1G57720.2	21377756	361.925	502.378	39	0.0329002	translation elongation factor; Identical to Probable elongation factor 1-gamma 2 (EF-1-gamma 2) (eEF-1B gamma 2) [Arabidopsis Thaliana] (GB:Q9FVT2;GB:Q94C85); similar to elongation factor 1B-gamma, putative / eEF-1B gamma, putative [Arabidopsis thaliana] (TAIR:AT1G09640.1); similar to Elongation factor 1-gamma (EF-1-gamma) (eEF-1B gamma) (GB:Q9FUM1); similar to elongation factor 1 gamma-like prot…	As
AT1G57765.1	21393369	415.958	542.152	19	0.00515243	similar to unknown protein [Arabidopsis thaliana] (TAIR:AT1G09645.1); similar to Os05g0419600 [Oryza sativa (japonica cultivar-group)] (GB:NP_001055573.1)	As
AT1G57780.1	21403010	90.2197	183.037	17	0.0315083	heavy-metal-associated domain-containing protein; similar to MEE56 (maternal effect embryo arrest 56), metal ion binding [Arabidopsis thaliana] (TAIR:AT4G13380.1); similar to OSIGBa0096P03.8 [Oryza sativa (indica cultivar-group)] (GB:CAH66434.1); similar to Os02g0510600 [Oryza sativa (japonica cultivar-group)] (GB:NP_001046934.1); similar to Heavy metal transport/detoxification protein [Medicago …	As
AT1G57800.1	21408666	255.966	343.878	50	0.0258545	zinc finger (C3HC4-type RING finger) family protein; similar to zinc finger (C3HC4-type RING finger) family protein [Arabidopsis thaliana] (TAIR:AT5G39550.1); similar to zinc finger (C3HC4-type RING finger) family protein [Arabidopsis thaliana] (TAIR:AT1G66040.1); similar to VIM1 (VARIANT IN METHYLATION 1), DNA binding [Arabidopsis thaliana] (TAIR:AT1G57820.1); similar to OSJNBb0096E05.11 [Oryza …	As
AT1G57810.1	21413076	379.82	117.285	17	0.0105621	pseudogene, similar to putative AP endonuclease/reverse transcriptase, blastp match of 29% identity and 1.1e-12 P-value to GP|21952510|gb|AAM82604.1|AF525305_2|AF525305 putative AP endonuclease/reverse transcriptase {Brassica napus}	F1
AT1G57850.1	21426701	459.436	241.369	13	0.00789713	Toll-Interleukin-Resistance (TIR) domain-containing protein; similar to Toll-Interleukin-Resistance (TIR) domain-containing protein [Arabidopsis thaliana] (TAIR:AT2G03300.1); similar to TIR-NBS disease resistance-like protein [Populus trichocarpa] (GB:ABB82027.1); similar to TIR/NBS/LRR protein [Populus deltoides] (GB:CAC95120.1); similar to TIR-NBS type disease resistance protein [Populus tricho…	F1
AT1G58020.1	21450497	34.2857	38.6798	92	0.0277815	non-LTR retrotransposon family (LINE), has a 3.7e-49 P-value blast match to GB:NP_038603 L1 repeat, Tf subfamily, member 23 (LINE-element) (Mus musculus)	As
AT1G58030.1	21464005	638.431	784.037	57	0.000598674	Arabidopsis thaliana amino acid permease family protein (At1g58030)	As
AT1G58070.1	21502937	380.753	183.156	30	0.0332176	similar to Os11g0195800 [Oryza sativa (japonica cultivar-group)] (GB:NP_001067427.1); similar to hypothetical protein LOC_Os12g08160 [Oryza sativa (japonica cultivar-group)] (GB:ABA95958.1)	F1
AT1G58090.1	21510579	322.859	91.6619	26	3.7444e-05	F-box family protein; similar to F-box family protein-related [Arabidopsis thaliana] (TAIR:AT1G59630.1); similar to Cyclin-like F-box; F-box protein interaction domain [Medicago truncatula] (GB:ABE83875.1); contains InterPro domain Cyclin-like F-box; (InterPro:IPR001810); contains InterPro domain F-box associated type 1; (InterPro:IPR006527)	F1
AT1G58225.1	21564118	199.441	105.031	17	0.0407981	unknown protein	F1
AT1G58227.1	21566159	443.873	493.116	100	0.00613564	binding; similar to WD-40 repeat family protein / beige-related [Arabidopsis thaliana] (TAIR:AT2G45540.1); similar to putative LvsC [Oryza sativa (japonica cultivar-group)] (GB:BAD25221.1); contains InterPro domain Armadillo-like helical; (InterPro:IPR011989); contains InterPro domain Concanavalin A-like lectin/glucanase, subgroup; (InterPro:IPR013320); contains InterPro domain Concanavalin A-lik…	As
AT1G58250.1	21587042	434.029	477.139	214	0.000865724	SABRE, putative gene of unknown function, homologous to maize apt1 gene. Required for normal cell expansion in the root cortex. The sabre mutation results in abnormal cell expansion. Encodes a rare message; very low level of expression was detected in roots and shoots.	As
AT1G58280.1	21620340	142.329	208.114	25	0.00577486	similar to unknown protein [Arabidopsis thaliana] (TAIR:AT5G64460.6); similar to phosphoglycerate mutase-like protein [Glycine max] (GB:AAG38144.1); contains InterPro domain Phosphoglycerate mutase; (InterPro:IPR013078)	As
AT1G58280.3	21620340	123.859	179.617	22	0.0148267	unlisted protein	As
AT1G58290.1	21623734	436.49	566.423	57	0.0130039	Encodes a protein with glutamyl-tRNA reductase (GluTR) activity, catalyzing the NADPH-dependent reduction of Glu-tRNA(Glu) to glutamate 1-semialdehyde (GSA) with the release of free tRNA(Glu). It is involved in the early steps of chlorophyll biosynthesis.	As
AT1G58330.1	21641149	302.043	350.183	24	0.0347149	ZW2; similar to transcription factor-related [Arabidopsis thaliana] (TAIR:AT1G09950.1); similar to tumor-related protein, putative [Medicago truncatula] (GB:ABE86163.1)	As
AT1G58350.1	21662926	308.519	377.427	72	0.000154291	ZW18; similar to unknown protein [Arabidopsis thaliana] (TAIR:AT1G09980.1); similar to ZW18 protein, putative, expressed [Oryza sativa (japonica cultivar-group)] (GB:ABA95883.1); similar to Protein of unknown function DUF676, hydrolase-like [Medicago truncatula] (GB:ABE93141.1); contains InterPro domain Esterase/lipase/thioesterase; (InterPro:IPR000379); contains InterPro domain Protein of unknow…	As
AT1G58350.2	21662926	295.282	361.827	77	7.72968e-05	unlisted protein	As
AT1G58400.1	21696228	96.1339	189.968	66	0.000270606	disease resistance protein (CC-NBS-LRR class), putative; Identical to Putative disease resistance protein At1g58400 [Arabidopsis Thaliana] (GB:Q8W3K3;GB:O64974;GB:Q9C645); similar to disease resistance protein (CC-NBS-LRR class), putative [Arabidopsis thaliana] (TAIR:AT1G58390.1); similar to disease resistance protein (CC-NBS-LRR class), putative [Arabidopsis thaliana] (TAIR:AT1G58410.1); similar…	As
AT1G58470.1	21727329	398.602	275.421	34	0.00231662	encodes an RNA-binding protein	F1
AT1G58561.1	21748676	104.147	118.633	116	4.90365e-05	copia-like retrotransposon family, has a 3.8e-219 P-value blast match to GB:AAA57005 Hopscotch polyprotein (Ty1_Copia-element) (Zea mays)	As
AT1G58590.1	21743165	64.4324	442.554	9	0.0276537	Unknown gene	As
AT1G58590.2	21742945	26.475	168.942	20	0.000243908	Unknown gene	As
AT1G59520.1	21861414	499.339	609.578	35	0.0456949	Encodes CW7.	As
AT1G59520.3	21861414	499.339	609.578	35	0.0456949	Encodes CW7.	As
AT1G59590.1	21887783	479.465	747.692	25	0.00471782	ZCF37 mRNA, complete cds	As
AT1G59600.1	21889721	590.35	336.049	31	0.00191772	ZCW7; similar to Os01g0593100 [Oryza sativa (japonica cultivar-group)] (GB:NP_001043458.1); similar to hypothetical protein [Oryza sativa (japonica cultivar-group)] (GB:BAD52709.1); contains domain FAMILY NOT NAMED (PTHR12484); contains domain SUBFAMILY NOT NAMED (PTHR12484:SF3)	F1
AT1G59650.1	21919789	481.427	329.108	48	0.000423623	Encodes CW14.	F1
AT1G59660.1	21924904	456.993	375.502	76	0.0189751	nucleoporin family protein; similar to transporter [Arabidopsis thaliana] (TAIR:AT1G10390.2); similar to Os12g0166000 [Oryza sativa (japonica cultivar-group)] (GB:NP_001066246.1); similar to Nucleoporin autopeptidase family protein, expressed [Oryza sativa (japonica cultivar-group)] (GB:ABA95896.1); similar to Nucleoporin autopeptidase family protein, expressed [Oryza sativa (japonica cultivar-gr…	F1
AT1G59670.1	21930013	276.746	99.4106	21	0.0160841	Encodes glutathione transferase belonging to the tau class of GSTs. Naming convention according to Wagner et al. (2002).	F1
AT1G59675.1	21931844	322.201	60.3186	11	0.0416112	F-box family protein; similar to F-box family protein [Arabidopsis thaliana] (TAIR:AT4G09190.1); contains InterPro domain Cyclin-like F-box; (InterPro:IPR001810)	F1
AT1G59680.1	21933039	393.776	48.5859	19	0.000115302	EDA1 (embryo sac development arrest 1); similar to unknown protein [Arabidopsis thaliana] (TAIR:AT3G14030.1); contains InterPro domain Cyclin-like F-box; (InterPro:IPR001810); contains InterPro domain F-box associated type 1; (InterPro:IPR006527)	F1
AT1G59690.1	21935336	460.004	39.7483	10	0.0166214	similar to F-box family protein-related [Arabidopsis thaliana] (TAIR:AT4G13060.1); contains InterPro domain F-box associated type 3; (InterPro:IPR013187)	F1
AT1G59720.1	21939754	519.832	237.198	55	0.000391872	pentatricopeptide (PPR) repeat-containing protein; similar to binding [Arabidopsis thaliana] (TAIR:AT4G21065.1); similar to Pancreatic ribonuclease; Tetratricopeptide-like helical [Medicago truncatula] (GB:ABE87347.1); similar to Os07g0191500 [Oryza sativa (japonica cultivar-group)] (GB:NP_001059094.1); similar to Os03g0795200 [Oryza sativa (japonica cultivar-group)] (GB:NP_001051546.1); contains…	F1
AT1G59740.1	21968091	438.433	502.059	53	0.0224372	proton-dependent oligopeptide transport (POT) family protein; similar to proton-dependent oligopeptide transport (POT) family protein [Arabidopsis thaliana] (TAIR:AT1G33440.1); similar to TGF-beta receptor, type I/II extracellular re (GB:ABE78967.1); similar to P0076O17.8 [Oryza sativa (japonica cultivar-group)] (GB:CAE02510.1); similar to POT family, putative [Oryza sativa (japonica cultivar-gro…	As
AT1G59780.1	21993604	505.976	185.818	73	8.67358e-08	disease resistance protein (CC-NBS-LRR class), putative; Identical to Putative disease resistance protein At1g59780 [Arabidopsis Thaliana] (GB:Q9XIF0); similar to disease resistance protein (CC-NBS-LRR class), putative [Arabidopsis thaliana] (TAIR:AT1G58390.1); similar to disease resistance protein (CC-NBS-LRR class), putative [Arabidopsis thaliana] (TAIR:AT1G58400.1); similar to disease resistan…	F1
AT1G59970.1	22073554	187.355	329.748	35	0.0125457	matrixin family protein; similar to matrixin family protein [Arabidopsis thaliana] (TAIR:AT1G24140.1); similar to Peptidase M10A and M12B, matrixin and adamalysin; Peptidase, metallopeptidases [Medicago truncatula] (GB:ABE93630.1); contains InterPro domain Peptidase M10A and M12B, matrixin and adamalysin; (InterPro:IPR001818); contains InterPro domain Peptidoglycan-binding domain 1; (InterPro:IPR…	As
AT1G60050.1	22121583	523.637	359.324	27	0.0171784	nodulin-related; similar to nodulin MtN21 family protein [Arabidopsis thaliana] (TAIR:AT1G70260.1); similar to Os09g0426500 [Oryza sativa (japonica cultivar-group)] (GB:NP_001063226.1); similar to Integral membrane protein DUF6 containing protein, expressed [Oryza sativa (japonica cultivar-group)] (GB:ABF93996.1); similar to Os01g0297700 [Oryza sativa (japonica cultivar-group)] (GB:NP_001042809.1…	F1
AT1G60250.1	22217093	308.506	548.38	21	0.0296587	zinc finger (B-box type) family protein; similar to zinc finger (B-box type) family protein [Arabidopsis thaliana] (TAIR:AT1G68190.1); similar to COL1 protein [Brassica nigra] (GB:AAN09813.1); similar to Os02g0724000 [Oryza sativa (japonica cultivar-group)] (GB:NP_001047975.1); contains InterPro domain Zinc finger, CONSTANS-type; (InterPro:IPR002926); contains InterPro domain Zinc finger, B-box; …	As
AT1G60260.1	22218803	134.122	249.626	66	1.77081e-05	pseudogene, glycosyl hydrolase family 1, contains Pfam PF00232 : Glycosyl hydrolase family 1 domain; TIGRFAM TIGR01233: 6-phospho-beta-galactosidase; similar to amygdalin hydrolase isoform AH I precursor (GI:16757966) (Prunus serotina); blastp match of 60% identity and 6.4e-121 P-value to GP|12746303|gb|AAK07429.1|AF321287_1|AF321287 beta-glucosidase {Musa acuminata}	As
AT1G60270.1	22221751	167.448	256.082	63	0.041334	pseudogene, glycosyl hydrolase family 1, contains Pfam PF00232 : Glycosyl hydrolase family 1 domain; TIGRFAM TIGR01233: 6-phospho-beta-galactosidase; similar to hydroxyisourate hydrolase (GI:19569603) (Glycine max); blastp match of 57% identity and 2.8e-127 P-value to GP|12746303|gb|AAK07429.1|AF321287_1|AF321287 beta-glucosidase {Musa acuminata}	As
AT1G60460.1	22275495	362.278	420.658	40	0.0461447	similar to Os06g0708200 [Oryza sativa (japonica cultivar-group)] (GB:NP_001058532.1)	As
AT1G60470.1	22279002	338.974	506.16	33	0.0193909	ATGOLS4 (ARABIDOPSIS THALIANA GALACTINOL SYNTHASE 4); transferase, transferring glycosyl groups / transferase, transferring hexosyl groups; similar to ATGOLS7 (ARABIDOPSIS THALIANA GALACTINOL SYNTHASE 7), transferase, transferring glycosyl groups / transferase, transferring hexosyl groups [Arabidopsis thaliana] (TAIR:AT1G60450.1); similar to galactinol synthase, isoform GolS-1 [Ajuga reptans] (GB…	As
AT1G60490.1	22285589	356.774	555.874	64	6.71886e-06	phosphatidylinositol 3-kinase (AtVps34)	As
AT1G60505.1	22294702	482.475	390.138	47	0.00020534	Potential natural antisense gene, locus overlaps with AT1G60510	F1
AT1G60505.2	22294385	353.524	255.389	43	0.00010313	Potential natural antisense gene, locus overlaps with AT1G60510	F1
AT1G60510.1	22294736	431.358	327.431	63	1.36168e-06	pseudogene, putative interferon-induced GTP-binding protein mx, blastp match of 42% identity and 8.3e-35 P-value to GP|1399454|gb|AAC60215.1||U47946 RBTMx3 {Oncorhynchus mykiss}	F1
AT1G60520.1	22298004	276.043	241.298	20	0.0357846	pseudogene, putative interferon-induced GTP-binding protein mx, blastp match of 52% identity and 3.4e-13 P-value to GP|28475259|emb|CAD67756.1||AJ544824 MxB protein {Danio rerio}	F1
AT1G60550.1	22305848	609.251	769.834	29	0.0129647	naphthoate synthase, putative / dihydroxynaphthoic acid synthetase, putative / DHNA synthetase, putative; similar to enoyl-CoA hydratase/isomerase family protein [Arabidopsis thaliana] (TAIR:AT4G16210.1); similar to Os01g0662700 [Oryza sativa (japonica cultivar-group)] (GB:NP_001043784.1); similar to Hydroxyacyl-CoA dehydrogenase/enoyl-CoA hydratase (ISS) [Ostreococcus tauri] (GB:CAL50544.1); con…	As
AT1G60560.1	22308606	715.728	466.248	62	4.6932e-06	SWIM zinc finger family protein; similar to zinc ion binding [Arabidopsis thaliana] (TAIR:AT4G13970.1); similar to hypothetical protein [Oryza sativa (japonica cultivar-group)] (GB:BAC84431.1); similar to Os09g0309100 [Oryza sativa (japonica cultivar-group)] (GB:NP_001062830.1); similar to Os07g0227700 [Oryza sativa (japonica cultivar-group)] (GB:NP_001059218.1); contains InterPro domain Zinc fin…	F1
AT1G60560.2	22308570	687.751	454.961	61	8.27577e-06	SWIM zinc finger family protein; similar to zinc ion binding [Arabidopsis thaliana] (TAIR:AT4G13970.1); similar to hypothetical protein [Oryza sativa (japonica cultivar-group)] (GB:BAC84431.1); similar to Os09g0309100 [Oryza sativa (japonica cultivar-group)] (GB:NP_001062830.1); similar to Os07g0227700 [Oryza sativa (japonica cultivar-group)] (GB:NP_001059218.1)	F1
AT1G60570.1	22311868	1123.05	385.072	31	8.29544e-08	kelch repeat-containing F-box family protein; similar to kelch repeat-containing F-box family protein [Arabidopsis thaliana] (TAIR:AT1G19930.1); similar to 117M18_27 [Brassica rapa] (GB:AAZ66946.1); contains InterPro domain Cyclin-like F-box; (InterPro:IPR001810); contains InterPro domain Galactose oxidase, central; (InterPro:IPR011043); contains InterPro domain Kelch repeat; (InterPro:IPR006652)	F1
AT1G60610.1	22327915	285.191	433.812	45	0.0461582	protein binding / zinc ion binding; similar to protein binding / zinc ion binding [Arabidopsis thaliana] (TAIR:AT1G10650.1); similar to Os02g0130300 [Oryza sativa (japonica cultivar-group)] (GB:NP_001045784.1); similar to putative S-ribonuclease binding protein SBP1 [Oryza sativa (japonica cultivar-group)] (GB:BAD07738.1); contains InterPro domain Zinc finger, RING-type; (InterPro:IPR001841)	As
AT1G60740.1	22361082	757.589	408.205	10	0.0166214	peroxiredoxin type 2, putative; Identical to Peroxiredoxin TPx2 (EC 1.11.1.15) (Thioredoxin reductase) (TPX2) [Arabidopsis Thaliana] (GB:O22711;GB:Q67ZB5;GB:Q8LDV2;GB:Q9XEX3); similar to TPX2 (THIOREDOXIN-DEPENDENT PEROXIDASE 2), antioxidant [Arabidopsis thaliana] (TAIR:AT1G65970.1); similar to type 2 peroxiredoxin [Brassica rapa subsp. pekinensis] (GB:AAD33602.1); contains InterPro domain Thiore…	F1
AT1G60890.1	22412272	504.469	383.287	76	0.0184022	phosphatidylinositol-4-phosphate 5-kinase family protein; Identical to Phosphatidylinositol-4-phosphate 5-kinase 8 (EC 2.7.1.68) (AtPIP5K8) (1-phosphatidylinositol-4-phosphate kinase 8) (PtdIns(4)P-5-kinase 8) (Diphosphoinositide kinase 8) (PIP5K8) [Arabidopsis Thaliana] (GB:Q8RY89;GB:Q9C962); similar to phosphatidylinositol-4-phosphate 5-kinase family protein [Arabidopsis thaliana] (TAIR:AT1G109…	F1
AT1G60980.1	22452596	198.879	278.943	29	0.00337891	ATGA20OX4 (GIBBERELLIN 20-OXIDASE 4); gibberellin 20-oxidase; similar to YAP169 (Gibberellin 20 oxidase 3), gibberellin 20-oxidase [Arabidopsis thaliana] (TAIR:AT5G07200.1); similar to (GB:AAR83346.1); contains InterPro domain Isopenicillin N synthase; (InterPro:IPR002283); contains InterPro domain 2OG-Fe(II) oxygenase; (InterPro:IPR005123)	As
AT1G61110.1	22516623	466.788	343.556	34	0.000512868	ANAC025 (Arabidopsis NAC domain containing protein 25); transcription factor; similar to NAM (Arabidopsis NAC domain containing protein 18), transcription factor [Arabidopsis thaliana] (TAIR:AT1G52880.1); similar to NAM-like protein [Prunus persica] (GB:CAG28971.1); contains InterPro domain No apical meristem (NAM) protein; (InterPro:IPR003441)	F1
AT1G61140.1	22534733	402.703	466.316	113	0.0134667	EDA16 (embryo sac development arrest 16); ATP binding / DNA binding / helicase/ protein binding / zinc ion binding; similar to SNF2 domain-containing protein / helicase domain-containing protein / RING finger domain-containing protein [Arabidopsis thaliana] (TAIR:AT1G50410.1); similar to SNF2 domain-containing protein / helicase domain-containing protein / zinc finger protein-related [Arabidopsis…	As
AT1G61140.3	22534733	402.703	466.316	113	0.0134667	unlisted protein	As
AT1G61240.1	22582203	249.641	385.094	33	0.00224745	similar to unknown protein [Arabidopsis thaliana] (TAIR:AT1G11170.1); similar to putative lysine ketoglutarate reductase trans-splicing related 1 [Oryza sativa (japonica cultivar-group)] (GB:BAD62500.1); similar to Os07g0564800 [Oryza sativa (japonica cultivar-group)] (GB:NP_001060006.1); similar to Os06g0731900 [Oryza sativa (japonica cultivar-group)] (GB:NP_001058667.1); contains InterPro domai…	As
AT1G61240.2	22582054	282.826	456.603	32	0.000933794	similar to unknown protein [Arabidopsis thaliana] (TAIR:AT1G11170.1); similar to putative lysine ketoglutarate reductase trans-splicing related 1 [Oryza sativa (japonica cultivar-group)] (GB:BAD62500.1); similar to Os07g0564800 [Oryza sativa (japonica cultivar-group)] (GB:NP_001060006.1); similar to Os06g0731900 [Oryza sativa (japonica cultivar-group)] (GB:NP_001058667.1); contains InterPro domai…	As
AT1G61240.3	22581645	267.225	461.664	33	0.000342499	similar to unknown protein [Arabidopsis thaliana] (TAIR:AT1G11170.1); similar to putative lysine ketoglutarate reductase trans-splicing related 1 [Oryza sativa (japonica cultivar-group)] (GB:BAD62500.1); similar to Os07g0564800 [Oryza sativa (japonica cultivar-group)] (GB:NP_001060006.1); similar to Os06g0731900 [Oryza sativa (japonica cultivar-group)] (GB:NP_001058667.1); contains InterPro domai…	As
AT1G61240.4	22581469	267.692	434.539	37	0.000293516	unlisted protein	As
AT1G61260.1	22593506	358.28	427.447	35	0.0334295	similar to unknown protein [Arabidopsis thaliana] (TAIR:AT1G11220.1); similar to cotton fiber expressed protein 1 [Gossypium hirsutum] (GB:AAC33276.1); contains InterPro domain Protein of unknown function DUF761, plant; (InterPro:IPR008480)	As
AT1G61350.1	22633892	443.909	514.746	55	0.0317297	armadillo/beta-catenin repeat family protein; similar to binding [Arabidopsis thaliana] (TAIR:AT2G45720.2); similar to Armadillo [Medicago truncatula] (GB:ABE88966.1); contains InterPro domain Armadillo; (InterPro:IPR000225); contains InterPro domain Armadillo-like helical; (InterPro:IPR011989)	As
AT1G61480.1	22681325	779.161	518.862	58	0.000703582	S-locus protein kinase, putative; similar to S-locus protein kinase, putative [Arabidopsis thaliana] (TAIR:AT1G61440.1); similar to S-locus lectin protein kinase family protein [Arabidopsis thaliana] (TAIR:AT1G61420.1); similar to S-locus protein kinase, putative [Arabidopsis thaliana] (TAIR:AT1G61490.1); similar to serine/threonine kinase [Brassica oleracea] (GB:CAA73134.1); contains InterPro do…	F1
AT1G61510.1	22695322	116.237	274.831	15	0.0138634	transposase IS4 family protein, contains Pfam profile: PF01609 transposase DDE domain	As
AT1G61820.3	22836395	259.435	302.623	40	0.0061828	BGLU46; hydrolase, hydrolyzing O-glycosyl compounds; similar to BGLU45, hydrolase, hydrolyzing O-glycosyl compounds [Arabidopsis thaliana] (TAIR:AT1G61810.1); similar to Glycoside hydrolase, family 1 [Medicago truncatula] (GB:ABE77795.1); contains InterPro domain Glycoside hydrolase, family 1; (InterPro:IPR001360)	As
AT1G61850.1	22856206	806.729	599.629	98	7.58416e-05	patatin family protein; similar to leucine-rich repeat family protein [Arabidopsis thaliana] (TAIR:AT2G19330.1); similar to phospholipase, patatin family, putative [Medicago truncatula] (GB:ABE77790.1); similar to Os07g0520900 [Oryza sativa (japonica cultivar-group)] (GB:NP_001059805.1); similar to putative calcium-independent phospholipase A2 [Oryza sativa (japonica cultivar-group)] (GB:BAD30421…	F1
AT1G61890.1	22867806	279.421	531.527	45	1.35391e-07	MATE efflux family protein; similar to MATE efflux family protein [Arabidopsis thaliana] (TAIR:AT4G21910.2); similar to MATE efflux family protein [Arabidopsis thaliana] (TAIR:AT1G11670.1); similar to MATE efflux family protein [Arabidopsis thaliana] (TAIR:AT3G21690.1); similar to Os03g0570800 [Oryza sativa (japonica cultivar-group)] (GB:NP_001050520.1); similar to Os03g0571900 [Oryza sativa (jap…	As
AT1G62075.1	22944736	78.9435	533.317	14	0.00195191	copia-like retrotransposon family, has a 2.3e-28 P-value blast match to GB:CAA72990 open reading frame 2 (Ty1_Copia-element) (Brassica oleracea)	As
AT1G62090.1	22950705	30.5429	127.547	119	7.86086e-15	pseudogene, protein kinase family, similar to light repressible receptor protein kinase (LRRPK) (Arabidopsis thaliana) GI:1321686; contains Pfam profiles PF02536: mTERF, PF00069: Protein kinase domain, PF00560: Leucine Rich Repeat; blastp match of 38% identity and 1.7e-162 P-value to GP|9837280|gb|AAG00510.1||AF285172 leaf senescence-associated receptor-like protein kinase {Phaseolus vulgaris}	As
AT1G62095.1	22955944	102.523	604.583	15	0.00111104	unlisted protein	As
AT1G62200.1	22982050	280.068	332.102	49	0.031619	proton-dependent oligopeptide transport (POT) family protein; similar to ATPTR2-B (NITRATE TRANSPORTER 1), transporter [Arabidopsis thaliana] (TAIR:AT2G02040.1); similar to proton-dependent oligopeptide transport (POT) family protein [Arabidopsis thaliana] (TAIR:AT3G54140.1); similar to proton-dependent oligopeptide transport (POT) family protein [Arabidopsis thaliana] (TAIR:AT2G02020.1); similar…	As
AT1G62240.1	22994598	267.669	416.732	23	0.0325357	similar to glycine-rich protein [Arabidopsis thaliana] (TAIR:AT5G46730.1); similar to PREDICTED: hypothetical protein [Rattus norve (GB:XP_001070790.1); contains InterPro domain Eggshell protein; (InterPro:IPR002952)	As
AT1G62270.1	23004516	220.413	42.9695	29	0.000331845	F-box family protein; similar to F-box family protein [Arabidopsis thaliana] (TAIR:AT3G17480.1); similar to F-box protein interaction domain [Medicago truncatula] (GB:ABE93710.1); contains InterPro domain Cyclin-like F-box; (InterPro:IPR001810); contains InterPro domain Galactose oxidase, central; (InterPro:IPR011043); contains InterPro domain F-box associated type 1; (InterPro:IPR006527)	F1
AT1G62320.1	23041692	503.037	576.147	54	0.00666655	early-responsive to dehydration protein-related / ERD protein-related; similar to early-responsive to dehydration protein-related / ERD protein-related [Arabidopsis thaliana] (TAIR:AT4G04340.1); similar to early-responsive to dehydration protein-related / ERD protein-related [Arabidopsis thaliana] (TAIR:AT4G22120.2); similar to Protein of unknown function DUF221 [Medicago truncatula] (GB:ABE86757…	As
AT1G62330.1	23046925	239.673	306.814	53	0.019401	similar to unknown protein [Arabidopsis thaliana] (TAIR:AT1G11990.1); similar to putative auxin-independent growth promoter [Oryza sativa (japonica cultivar-group)] (GB:BAD37877.1); contains InterPro domain Protein of unknown function DUF246, plant; (InterPro:IPR004348)	As
AT1G62380.1	23082189	402.145	540.204	30	0.00326169	Encodes a protein similar to 1-aminocyclopropane-1-carboxylic oxidase (ACC oxidase). Expression of the AtACO2 transcripts is affected by ethylene.	As
AT1G62390.1	23084295	637.284	784.726	77	2.05515e-05	octicosapeptide/Phox/Bem1p (PB1) domain-containing protein / tetratricopeptide repeat (TPR)-containing protein; similar to octicosapeptide/Phox/Bem1p (PB1) domain-containing protein / tetratricopeptide repeat (TPR)-containing protein [Arabidopsis thaliana] (TAIR:AT2G25290.1); similar to Octicosapeptide/Phox/Bem1p [Medicago truncatula] (GB:ABD32646.1); similar to Os09g0135400 [Oryza sativa (japoni…	As
AT1G62421.1	23099489	73.4404	254.423	11	0.0416112	unknown protein	As
AT1G62440.1	23112046	386.911	435.782	64	0.0252927	encodes a paralog of LRX1 (LEUCINE-RICH REPEAT/EXTENSIN 1) which acts synergistically with LRX1 in root hair cell morphogenesis.	As
AT1G62460.1	23118962	13.4009	167.745	10	0.0166214	copia-like retrotransposon family, has a 6.0e-38 P-value blast match to GB:AAA57005 Hopscotch polyprotein (Ty1_Copia-element) (Zea mays)	As
AT1G62550.1	23156952	39.937	599.495	9	0.0276537	pseudogene, hypothetical protein, similar to non-LTR retroelement reverse transcriptase-like protein GI:9758853 from (Arabidopsis thaliana)	As
AT1G62560.1	23159847	373.096	514.705	36	0.00568826	flavin-containing monooxygenase family protein / FMO family protein; similar to flavin-containing monooxygenase family protein / FMO family protein [Arabidopsis thaliana] (TAIR:AT1G62570.1); similar to flavin-containing monooxygenase family protein / FMO family protein [Arabidopsis thaliana] (TAIR:AT1G62540.1); similar to flavin-containing monooxygenase family protein / FMO family protein [Arabid…	As
AT1G62600.1	23179624	368.106	508.379	29	0.0157932	flavin-containing monooxygenase family protein / FMO family protein; similar to flavin-containing monooxygenase family protein / FMO family protein [Arabidopsis thaliana] (TAIR:AT1G63370.1); similar to flavin-containing monooxygenase family protein / FMO family protein [Arabidopsis thaliana] (TAIR:AT1G62620.1); similar to FMO-like protein [Thellun (GB:ABJ98059.1); contains InterPro domain NAD-bin…	As
AT1G62670.1	23204945	761.009	460.914	27	0.0211401	pentatricopeptide (PPR) repeat-containing protein; similar to binding [Arabidopsis thaliana] (TAIR:AT1G62930.1); similar to pentatricopeptide (PPR) repeat-containing protein [Arabidopsis thaliana] (TAIR:AT1G62910.1); similar to pentatricopeptide (PPR) repeat-containing protein [Arabidopsis thaliana] (TAIR:AT1G63130.1); similar to fertility restorer homologue [Raphanus sativus] (GB:CAD61286.1); co…	F1
AT1G62695.1	23211768	31.4818	45.1958	15	0.0348507	pseudogene, similar to Unknown protein, blastp match of 30% identity and 1.6e-09 P-value to GP|22773232|gb|AAN06838.1||AC099401 Unknown protein {Oryza sativa (japonica cultivar-group)}	As
AT1G62700.1	23216243	522.104	608.789	29	0.00504805	Encodes a NAC-domain transcription factor. Expressed in the vascular tissue.	As
AT1G62766.1	23241006	266.482	147.369	13	0.00789713	hAT-like transposase family (hobo/Ac/Tam3), has a 6.1e-299 P-value blast match to GB:AAD24567 transposase Tag2 (hAT-element) (Arabidopsis thaliana)	F1
AT1G62790.1	23252331	365.961	718.203	18	0.000203493	protease inhibitor/seed storage/lipid transfer protein (LTP) family protein; similar to receptor serine/threonine kinase, putative [Arabidopsis thaliana] (TAIR:AT1G70250.1); similar to Plant lipid transfer protein/Par allergen [Medicago truncatula] (GB:ABE81473.1); contains InterPro domain Plant lipid transfer/seed storage/trypsin-alpha amylase inhibitor; (InterPro:IPR003612)	As
AT1G62790.2	23252331	365.961	718.203	18	0.000203493	protease inhibitor/seed storage/lipid transfer protein (LTP) family protein; similar to receptor serine/threonine kinase, putative [Arabidopsis thaliana] (TAIR:AT1G70250.1); similar to Plant lipid transfer protein/Par allergen [Medicago truncatula] (GB:ABE81473.1); contains InterPro domain Plant lipid transfer/seed storage/trypsin-alpha amylase inhibitor; (InterPro:IPR003612)	As
AT1G62850.3	23271770	515.899	717.36	33	0.0258404	translation release factor; similar to Os03g0249200 [Oryza sativa (japonica cultivar-group)] (GB:NP_001049558.1); similar to Predicted peptidyl-tRNA hydrolase (ISS) [Ostreococcus tauri] (GB:CAL57051.1); contains InterPro domain Class I peptide chain release factor; (InterPro:IPR000352)	As
AT1G62860.1	23274705	219.509	574.434	45	3.136e-05	pseudogene of pentatricopeptide (PPR) repeat-containing protein	As
AT1G62880.2	23291997	474.95	606.26	29	0.0256742	unlisted protein	As
AT1G62890.1	23295014	685.633	1414.75	15	0.00111104	similar to unknown protein [Arabidopsis thaliana] (TAIR:AT3G17200.1); similar to hypothetical protein 23.t00046 [Brassica oleracea] (GB:ABD65629.1); contains domain NON-LTR RETROELEMENT REVERSE TRANSCRIPTASE RELATED (PTHR19446:SF34); contains domain REVERSE TRANSCRIPTASES (PTHR19446)	As
AT1G63020.1	23355026	346.2	450.842	122	2.1053e-10	Encodes one of two alternative largest subunits of a putative plant-specific RNA polymerase IV (aka RNA polymerase D). Required for posttranscriptional gene silencing.	As
AT1G63080.1	23387653	516.21	209.649	66	2.29245e-06	Transacting siRNA generating locus. Is targeted by TAS2-derived ta-siR2140 for cleavage.	F1
AT1G63090.1	23391066	290.011	362.463	33	0.0440131	ATPP2-A11 (Phloem protein 2-A11); similar to ATPP2-A12 (Phloem protein 2-A12) [Arabidopsis thaliana] (TAIR:AT1G12710.1); similar to Cyclin-like F-box; Galactose-binding like [Medicago truncatula] (GB:ABE90560.1); contains InterPro domain Cyclin-like F-box; (InterPro:IPR001810)	As
AT1G63180.1	23427436	431.872	504.533	32	0.041849	Encodes a protein with UDP-D-glucose 4-epimerase activity. Involved in pollen development.	As
AT1G63230.1	23450676	496.006	300.461	34	0.02857	pentatricopeptide (PPR) repeat-containing protein; similar to pentatricopeptide (PPR) repeat-containing protein [Arabidopsis thaliana] (TAIR:AT1G63630.1); similar to pentatricopeptide repeat-containing protein [Raphanus sativus] (GB:AAP86199.1); similar to fertility restorer homologue A [Raphanus sativus] (GB:CAD80166.1); contains InterPro domain Pentatricopeptide repeat; (InterPro:IPR002885); co…	F1
AT1G63240.1	23456021	652.663	552.565	49	0.0119072	similar to unknown protein [Arabidopsis thaliana] (TAIR:AT2G22795.1); similar to glutamic acid-rich protein cNBL1700 [Trichinella spiralis] (GB:AAM19760.1)	F1
AT1G63250.1	23463104	476.106	239.459	43	3.34917e-06	DEAD box RNA helicase, putative; Identical to Probable DEAD-box ATP-dependent RNA helicase 48 (EC 3.6.1.-) (RH48) [Arabidopsis Thaliana] (GB:Q9C8S9); similar to DEAD box RNA helicase, putative [Arabidopsis thaliana] (TAIR:AT2G07750.1); similar to Os02g0826100 [Oryza sativa (japonica cultivar-group)] (GB:NP_001048584.1); similar to DEAD-box ATP-dependent RNA helicase 31 (GB:Q9FFQ1); contains Inter…	F1
AT1G63260.1	23466818	325.294	228.007	32	0.00596175	Member of TETRASPANIN family	F1
AT1G63260.2	23466780	330.565	246.483	27	0.00945886	Member of TETRASPANIN family	F1
AT1G63260.3	23466780	321.666	247.209	29	0.0201526	Member of TETRASPANIN family	F1
AT1G63340.1	23491977	685.212	1288.4	19	0.000203493	flavin-containing monooxygenase-related / FMO-related; similar to flavin-containing monooxygenase family protein / FMO family protein [Arabidopsis thaliana] (TAIR:AT1G62580.1); similar to FMO-like protein [Thellun (GB:ABJ98059.1); contains InterPro domain NAD-binding site; (InterPro:IPR000205); contains InterPro domain Adrenodoxin reductase; (InterPro:IPR000759); contains InterPro domain Flavin-c…	As
AT1G63350.1	23494955	515.393	764.181	71	0.000155163	disease resistance protein (CC-NBS-LRR class), putative; Identical to Putative disease resistance protein At1g63350 [Arabidopsis Thaliana] (GB:Q9C8T9); similar to disease resistance protein (CC-NBS-LRR class), putative [Arabidopsis thaliana] (TAIR:AT1G62630.1); similar to RFL1 (RPS5-LIKE 1), ATP binding / protein binding [Arabidopsis thaliana] (TAIR:AT1G12210.1); similar to disease resistance pro…	As
AT1G63360.1	23499565	570.445	809.33	53	2.54054e-05	disease resistance protein (CC-NBS-LRR class), putative; Identical to Putative disease resistance protein At1g63360 [Arabidopsis Thaliana] (GB:Q9SH22); similar to disease resistance protein (CC-NBS-LRR class), putative [Arabidopsis thaliana] (TAIR:AT1G62630.1); similar to disease resistance protein (CC-NBS-LRR class), putative [Arabidopsis thaliana] (TAIR:AT1G63350.1); similar to RFL1 (RPS5-LIKE …	As
AT1G63380.1	23505715	288.725	218.204	14	0.048831	short-chain dehydrogenase/reductase (SDR) family protein; similar to oxidoreductase [Arabidopsis thaliana] (TAIR:AT1G62610.3); similar to putative short-chain type alcohol dehydrogenase [Solanum tuberosum] (GB:AAN32641.1); contains InterPro domain Short-chain dehydrogenase/reductase SDR; (InterPro:IPR002198); contains InterPro domain Glucose/ribitol dehydrogenase; (InterPro:IPR002347)	F1
AT1G63540.1	23566961	800.406	866.551	53	0.00702488	hydroxyproline-rich glycoprotein family protein; similar to unknown protein [Arabidopsis thaliana] (TAIR:AT1G63530.1); similar to Leishmania major strain Friedlin proteophosphoglycan 5 [Leishmania major strain Friedlin] (GB:XP_843163.1)	As
AT1G63560.1	23573110	454.786	203.238	33	0.000144325	similar to protein kinase-related [Arabidopsis thaliana] (TAIR:AT1G63600.1); similar to Protein kinase [Medicago truncatula] (GB:ABE84759.1); similar to Protein of unknown function DUF26 [Medicago truncatula] (GB:ABE89786.1); contains InterPro domain Four-helical cytokine; (InterPro:IPR009079); contains InterPro domain Protein of unknown function DUF26; (InterPro:IPR002902)	F1
AT1G63700.1	23624673	720.213	632.653	83	0.0103414	member of MEKK subfamily	F1
AT1G63870.1	23707155	59.5971	137.569	74	0.000688271	disease resistance protein (TIR-NBS-LRR class), putative; similar to ATP binding / nucleoside-triphosphatase/ nucleotide binding / protein binding / transmembrane receptor [Arabidopsis thaliana] (TAIR:AT1G63750.3); similar to disease resistance protein (TIR-NBS-LRR class), putative [Arabidopsis thaliana] (TAIR:AT5G58120.1); similar to disease resistance protein (TIR-NBS-LRR class), putative [Arab…	As
AT1G63880.1	23712278	86.4143	250.87	88	6.31274e-07	Encodes a TIR-NBS-LRR class of disease resistance protein effective against Leptosphaeria maculans.	As
AT1G63990.1	23742857	452.241	304.44	38	0.0306357	Encodes AtSPO11-2, one of the three Arabidopsis homologues of the archaeal DNA topoisomerase VIA subunit (topo VIA). Required for meiotic recombination. Plants homozygous for atspo11-2 exhibit a severe sterility phenotype. Both male and female meiosis are severely disrupted in the atspo11-2 mutant, and this is associated with severe defects in synapsis during the first meiotic division and reduce…	F1
AT1G64030.1	23752900	349.672	495.191	29	0.0442909	serpin family protein / serine protease inhibitor family protein; similar to serpin family protein / serine protease inhibitor family protein [Arabidopsis thaliana] (TAIR:AT2G14540.1); similar to serpin-like protein [Citrus x paradisi] (GB:AAN76362.1); contains InterPro domain Proteinase inhibitor I4, serpin; (InterPro:IPR000215)	As
AT1G64110.1	23796741	545.624	614.37	67	0.0325809	AAA-type ATPase family protein; similar to AAA-type ATPase family protein [Arabidopsis thaliana] (TAIR:AT4G28000.1); similar to ATP binding / nucleoside-triphosphatase/ nucleotide binding [Arabidopsis thaliana] (TAIR:AT5G52882.1); similar to AAA ATPase, central re (GB:ABE83074.1); similar to AAA ATPase, central re (GB:ABE87117.1); similar to AAA ATPase, central re (GB:ABE79750.1); contains InterP…	As
AT1G64110.2	23796741	545.624	614.37	67	0.0325809	AAA-type ATPase family protein; similar to AAA-type ATPase family protein [Arabidopsis thaliana] (TAIR:AT4G28000.1); similar to ATP binding / nucleoside-triphosphatase/ nucleotide binding [Arabidopsis thaliana] (TAIR:AT5G52882.1); similar to AAA ATPase, central re (GB:ABE83074.1); similar to AAA ATPase, central re (GB:ABE87117.1); similar to AAA ATPase, central re (GB:ABE79750.1); contains InterP…	As
AT1G64170.1	23815275	433.047	507.266	65	0.0125173	member of Putative Na+/H+ antiporter family	As
AT1G64180.1	23821520	331.415	520.279	56	0.0196185	intracellular protein transport protein USO1-related; similar to unknown protein [Arabidopsis thaliana] (TAIR:AT5G41620.1); similar to unnamed protein product; gb|AAF24581.1 gene_id:MBK23.17 strong similarity to unknown protein [Medicago truncatula] (GB:ABE79740.1)	As
AT1G64210.1	23831062	257.384	414.82	47	0.0280084	leucine-rich repeat transmembrane protein kinase, putative; similar to leucine-rich repeat transmembrane protein kinase, putative [Arabidopsis thaliana] (TAIR:AT4G23740.1); similar to putative receptor-like kinase [Oryza sativa (japonica cultivar-group)] (GB:BAA94519.1); contains InterPro domain Protein kinase-like; (InterPro:IPR011009); contains InterPro domain Leucine-rich repeat; (InterPro:IPR…	As
AT1G64230.4	23833594	359.048	573.003	24	0.0402681	unlisted protein	As
AT1G64240.1	23837570	132.202	572.515	63	1.82842e-08	Mutator-like transposase family, has a 1.1e-18 P-value blast match to GB:AAA21566 mudrA of transposon=MuDR (MuDr-element) (Zea mays)	As
AT1G64255.1	23844988	489.2	234.914	58	3.30775e-05	SWIM zinc finger family protein; similar to zinc finger protein-related [Arabidopsis thaliana] (TAIR:AT1G64260.1); similar to zinc finger protein-related [Arabidopsis thaliana] (TAIR:AT1G49920.1); similar to MuDR family transposase, putative [Medicago truncatula] (GB:ABE90055.1); contains InterPro domain Zinc finger, PMZ-type; (InterPro:IPR006564); contains InterPro domain Plant MuDR transposase;…	F1
AT1G64260.1	23847769	328.105	60.5433	57	1.29036e-08	zinc finger protein-related; similar to SWIM zinc finger family protein [Arabidopsis thaliana] (TAIR:AT1G64255.1); similar to zinc finger protein-related [Arabidopsis thaliana] (TAIR:AT1G49920.1); similar to MuDR family transposase, putative [Medicago truncatula] (GB:ABE90055.1); contains InterPro domain Zinc finger, PMZ-type; (InterPro:IPR006564); contains InterPro domain Plant MuDR transposase;…	F1
AT1G64270.1	23850600	188.288	81.8478	58	0.000266695	Mutator-like transposase family, has a 1.0e-06 P-value blast match to GB:AAA21566 mudrA of transposon=MuDR (MuDr-element) (Zea mays)	F1
AT1G64330.1	23870928	431.577	537.331	53	0.00410306	myosin heavy chain-related; similar to CIP1 (COP1-INTERACTIVE PROTEIN 1) [Arabidopsis thaliana] (TAIR:AT5G41790.1); similar to putative myosin heavy chain-like protein [Trifolium pratense] (GB:BAE71306.1); contains InterPro domain Prefoldin; (InterPro:IPR009053); contains InterPro domain Spectrin repeat; (InterPro:IPR002017)	As
[truncated: 5,478 more rows]
