# Supplementary material for: Homoeolog-specific retention and use in allotetraploid Arabidopsis suecica depends on parent of origin and network partners
Source: Genome Biol. 2010 Dec 23;11(12):R125. doi: 10.1186/gb-2010-11-12-r125 (PMC3046485; doi:10.1186/gb-2010-11-12-r125)
Supplement: Additional file 2 — Differentially hybridized clusters between As and F1As. Excel table showing 1,643 genes found within differentially hybridized clusters between As and F1As. Clusters contain at least 30 genes with a strong unidirectional bias, where at least 27 genes have the same bias, and significant for at least 9 genes. [file gb-2010-11-12-r125-S2.xls]

## Sheet: S2
Gene ID	Position	F1 Intensity	AS Intensity	Number of Probes	p-value	Annotation	Significant?	Higher In?	Notes
AT1G01820.1	296007	747.935	777.603	24	0.595256	member of the peroxin11 (PEX11) gene family, integral to peroxisome membrane, controls peroxisome proliferation.		As
AT1G01830.1	298552	497.911	458.388	56	0.89781	armadillo/beta-catenin repeat family protein; similar to binding [Arabidopsis thaliana] (TAIR:AT2G45720.2); similar to IMP dehydrogenase/GMP reductase [Medicago truncatula] (GB:ABE88271.1); similar to putative arm repeat containing protein [Oryza sativa (japonica cultivar-group)] (GB:AAM92297.1); similar to Armadillo/beta-catenin-like repeat family protein, expressed [Oryza sativa (japonica culti…		F1
AT1G01830.2	298552	503.622	469.156	56	0.709726	binding; similar to binding [Arabidopsis thaliana] (TAIR:AT2G45720.2); similar to IMP dehydrogenase/GMP reductase [Medicago truncatula] (GB:ABE88271.1); similar to putative arm repeat containing protein [Oryza sativa (japonica cultivar-group)] (GB:AAM92297.1); similar to Armadillo/beta-catenin-like repeat family protein, expressed [Oryza sativa (japonica cultivar-group)] (GB:ABB47908.1); contains…		F1
AT1G01830.3	298552	486.948	466.123	64	0.451559	binding; similar to binding [Arabidopsis thaliana] (TAIR:AT2G45720.2); similar to IMP dehydrogenase/GMP reductase [Medicago truncatula] (GB:ABE88271.1); similar to putative arm repeat containing protein [Oryza sativa (japonica cultivar-group)] (GB:AAM92297.1); similar to Armadillo/beta-catenin-like repeat family protein, expressed [Oryza sativa (japonica cultivar-group)] (GB:ABB47908.1); contains…		F1
AT1G01840.1	303550	450.882	405.673	22	0.958368	unknown protein		F1
AT1G01860.1	304167	582.559	525.192	31	0.66385	dimethyladenosine transferase		F1
AT1G01880.1	306591	640.4	649.77	41	0.493147	DNA repair protein, putative; similar to UVH3 (ULTRAVIOLET HYPERSENSITIVE 3, UV REPAIR DEFECTIVE 1), nuclease [Arabidopsis thaliana] (TAIR:AT3G28030.1); similar to putative single-strand DNA endonuclease-1 [Oryza sativa (japonica cultivar-group)] (GB:BAD46702.1); contains InterPro domain XPG I; (InterPro:IPR006086); contains InterPro domain DNA repair protein (XPGC)/yeast Rad; (InterPro:IPR006084…		As
AT1G01900.1	310325	595.383	530.93	67	0.0271988	subtilase family protein; similar to subtilase family protein [Arabidopsis thaliana] (TAIR:AT5G51750.1); similar to ARA12, subtilase [Arabidopsis thaliana] (TAIR:AT5G67360.1); similar to Orn/DAP/Arg decarboxylase 2; Protease-associated PA; Proteinase inhibitor I9, subtilisin propeptide [Medicago truncatula] (GB:ABE87035.1); similar to OSIGBa0147H17.8 [Oryza sativa (indica cultivar-group)] (GB:CAH…	Sig	F1
AT1G01910.4	313137	522.814	415.605	35	0.00048013	anion-transporting ATPase, putative; similar to anion-transporting ATPase family protein [Arabidopsis thaliana] (TAIR:AT5G60730.1); similar to arsenical pump-driving atpase [Aedes aegypti] (GB:EAT35519.1); similar to Os09g0521500 [Oryza sativa (japonica cultivar-group)] (GB:NP_001063707.1); contains InterPro domain Anion-transporting ATPase; (InterPro:IPR003348)	Sig	F1
AT1G01910.1	313243	572.04	462.094	31	0.00148456	anion-transporting ATPase, putative; similar to anion-transporting ATPase family protein [Arabidopsis thaliana] (TAIR:AT5G60730.1); similar to arsenical pump-driving atpase [Aedes aegypti] (GB:EAT35519.1); similar to Os09g0521500 [Oryza sativa (japonica cultivar-group)] (GB:NP_001063707.1); contains InterPro domain Anion-transporting ATPase; (InterPro:IPR003348)	Sig	F1
AT1G01910.2	313243	564.957	465.951	36	0.00155541	anion-transporting ATPase, putative; similar to anion-transporting ATPase family protein [Arabidopsis thaliana] (TAIR:AT5G60730.1); similar to arsenical pump-driving atpase [Aedes aegypti] (GB:EAT35519.1); similar to Os09g0521500 [Oryza sativa (japonica cultivar-group)] (GB:NP_001063707.1); contains InterPro domain Anion-transporting ATPase; (InterPro:IPR003348)	Sig	F1
AT1G01910.3	313243	564.957	465.951	36	0.00155541	ATP binding; similar to anion-transporting ATPase family protein [Arabidopsis thaliana] (TAIR:AT5G60730.1); similar to PREDICTED: similar to CG1598-PA [Tribolium castaneum] (GB:XP_974589.1); similar to Os09g0521500 [Oryza sativa (japonica cultivar-group)] (GB:NP_001063707.1); contains InterPro domain Anion-transporting ATPase; (InterPro:IPR003348)	Sig	F1
AT1G01910.5	313243	544.034	449.118	33	0.00468686	unlisted protein	Sig	F1
AT1G01920.2	316164	725.894	714.409	40	0.995325	SET domain-containing protein; similar to ribulose-1,5 bisphosphate carboxylase oxygenase large subunit N-methyltransferase, putative [Arabidopsis thaliana] (TAIR:AT1G14030.1); similar to Nuclear protein SET [Medicago truncatula] (GB:ABD28449.1); contains InterPro domain Nuclear protein SET; (InterPro:IPR001214)		F1
AT1G01920.1	316203	697.091	690.696	42	1	SET domain-containing protein; similar to ribulose-1,5 bisphosphate carboxylase oxygenase large subunit N-methyltransferase, putative [Arabidopsis thaliana] (TAIR:AT1G14030.1); similar to Nuclear protein SET [Medicago truncatula] (GB:ABD28449.1); contains InterPro domain Nuclear protein SET; (InterPro:IPR001214)		F1
AT1G01930.1	319836	777.494	701.574	51	0.12244	zinc finger protein-related; similar to unnamed protein product [Tetraodon nigroviridis] (GB:CAG09306.1); similar to Os04g0574600 [Oryza sativa (japonica cultivar-group)] (GB:NP_001053619.1); similar to OSJNBa0019K04.19 [Oryza sativa (japonica cultivar-group)] (GB:CAD41672.1); contains InterPro domain Ankyrin; (InterPro:IPR002110)		F1
AT1G01940.1	323042	915.926	948.923	16	0.385271	peptidyl-prolyl cis-trans isomerase cyclophilin-type family protein; similar to peptidyl-prolyl cis-trans isomerase cyclophilin-type family protein [Arabidopsis thaliana] (TAIR:AT5G67530.1); similar to Peptidyl-prolyl cis-trans isomerase-like 3 (PPIase) (Rotamase) (GB:Q5KHA8); similar to Os06g0130500 [Oryza sativa (japonica cultivar-group)] (GB:NP_001056690.1); contains InterPro domain Peptidyl-p…		As
AT1G01950.1	325403	595.261	534.421	68	0.0348854	armadillo/beta-catenin repeat family protein / kinesin motor family protein; similar to PAK (PHOSPHATIDIC ACID KINASE), microtubule motor [Arabidopsis thaliana] (TAIR:AT1G12430.1); similar to Os06g0137100 [Oryza sativa (japonica cultivar-group)] (GB:NP_001056731.1); similar to Os03g0152900 [Oryza sativa (japonica cultivar-group)] (GB:NP_001048996.1); similar to Kinesin motor domain containing pro…	Sig	F1
AT1G01950.2	325403	592.844	535.864	66	0.0647933	unlisted protein		F1
AT1G01950.3	325403	595.261	534.421	68	0.0348854	unlisted protein	Sig	F1
AT1G01960.1	330595	546.714	471.363	144	7.56446e-07	EDA10 (embryo sac development arrest 10); guanyl-nucleotide exchange factor; similar to guanine nucleotide exchange family protein [Arabidopsis thaliana] (TAIR:AT3G60860.1); similar to guanine nucleotide exchange family protein [Arabidopsis thaliana] (TAIR:AT4G35380.1); similar to guanine nucleotide exchange family protein [Arabidopsis thaliana] (TAIR:AT4G38200.1); similar to putative guanine nuc…	Sig	F1
AT1G01970.1	338306	476.726	423.498	46	0.0189839	pentatricopeptide (PPR) repeat-containing protein; similar to pentatricopeptide (PPR) repeat-containing protein [Arabidopsis thaliana] (TAIR:AT1G19525.1); similar to pentatricopeptide repeat protein [Physcomitrella patens] (GB:BAF34329.1); similar to Os07g0661900 [Oryza sativa (japonica cultivar-group)] (GB:NP_001060542.1); similar to Os02g0611400 [Oryza sativa (japonica cultivar-group)] (GB:NP_0…	Sig	F1
AT1G01980.1	340194	671.763	586.868	51	0.0112971	member of Reticuline oxidase-like family	Sig	F1
AT1G01990.1	343166	560.612	522.656	32	0.585663	similar to chloroplast lumen common family protein [Arabidopsis thaliana] (TAIR:AT5G02590.1); similar to conserved hypothetical protein [Medicago truncatula] (GB:ABE79208.1)		F1
AT1G02000.1	345836	528.603	445.462	49	0.0838606	UDP-D-glucuronate 4-epimerase		F1
AT1G02010.1	347909	619.123	564.288	53	0.0411774	member of KEULE Gene Family	Sig	F1
AT1G02020.1	352643	566.114	441.989	61	0.018998	nitroreductase family protein; similar to hypothetical protein [Oryza sativa (japonica cultivar-group)] (GB:AAM93466.1); contains domain no description (G3D.3.40.109.10); contains domain NADH oxidase/flavin reductase (SSF55469)	Sig	F1
AT1G02020.2	352643	558.546	434.057	63	0.0119209	nitroreductase family protein; similar to hypothetical protein [Oryza sativa (japonica cultivar-group)] (GB:AAM93466.1); contains domain no description (G3D.3.40.109.10); contains domain NADH oxidase/flavin reductase (SSF55469)	Sig	F1
AT1G02030.1	355350	572.848	475.23	52	0.000804485	zinc finger (C2H2 type) family protein; similar to zinc finger (C2H2 type) family protein [Arabidopsis thaliana] (TAIR:AT3G60580.1); similar to Cys2/His2 zinc-finger transcription factor [Silene latifolia] (GB:AAY40249.1); contains InterPro domain Zinc finger, C2H2-type; (InterPro:IPR007087)	Sig	F1
AT1G02040.1	358114	992.087	911.985	26	0.627911	zinc finger (C2H2 type) family protein; similar to zinc finger (C2H2 type) family protein [Arabidopsis thaliana] (TAIR:AT2G17180.1); similar to PEThy;ZPT3-1 [Petunia x hybrida] (GB:BAA19112.1); contains InterPro domain Zinc finger, C2H2-type; (InterPro:IPR007087)		F1
AT1G02050.1	359129	1000.26	742.341	35	2.01952e-07	chalcone and stilbene synthase family protein; similar to chalcone and stilbene synthase family protein [Arabidopsis thaliana] (TAIR:AT4G00040.1); similar to Type III polyketide synthase [Medicago truncatula] (GB:ABE89004.1); contains InterPro domain Chalcone and stilbene synthases, N-terminal; (InterPro:IPR001099); contains InterPro domain Type III polyketide synthase; (InterPro:IPR011141); cont…	Sig	F1
AT1G02060.1	360940	526.706	425.167	60	0.00383953	pentatricopeptide (PPR) repeat-containing protein; similar to pentatricopeptide (PPR) repeat-containing protein [Arabidopsis thaliana] (TAIR:AT2G37230.1); similar to Os02g0110400 [Oryza sativa (japonica cultivar-group)] (GB:NP_001045649.1); similar to Os02g0121900 [Oryza sativa (japonica cultivar-group)] (GB:NP_001045722.1); similar to Pentatricopeptide repeat [Medicago truncatula] (GB:ABE84479.1…	Sig	F1
AT1G02065.1	365262	731.541	701.87	37	0.886251	Encodes an SBP-box gene, a member of the SPL gene family. Mutants are affected in micro- and megasporogenesis, trichome formation on sepals, and stamen filament elongation.		F1
AT1G02065.2	365588	654.254	653.336	44	0.827297	Encodes an SBP-box gene, a member of the SPL gene family. Mutants are affected in micro- and megasporogenesis, trichome formation on sepals, and stamen filament elongation.		F1
AT1G02070.1	370271	354.221	328.268	14	1	similar to zinc ion binding [Arabidopsis thaliana] (TAIR:AT3G60520.1); similar to Os04g0551600 [Oryza sativa (japonica cultivar-group)] (GB:NP_001053498.1); similar to unknown protein [Oryza sativa (japonica cultivar-group)] (GB:BAD25766.1); similar to Os02g0658200 [Oryza sativa (japonica cultivar-group)] (GB:NP_001047633.1)		F1
AT1G02074.1	372086	1064.53	1407.15	3	0.476548	unlisted protein		As
AT1G02080.1	373511	552.206	543.837	172	0.969233	transcriptional regulator-related; similar to transcriptional regulator, putative, expressed [Oryza sativa (japonica cultivar-group)] (GB:AAP54975.2); similar to CCR4-Not complex component, Not1 [Medicago truncatula] (GB:ABE86980.1); similar to putative transcription regulatory protein [Oryza sativa (japonica cultivar-group)] (GB:AAK55455.1); contains InterPro domain CCR4-Not complex component, N…		F1
AT1G02090.1	387290	802.909	835.186	23	0.862926	encodes a phosphoprotein that is a subunit of the COP9 signalosome. Mutants exhibit constitutive photomorphogenic phenotype.		As
AT1G03350.1	822664	665.38	643.741	45	1	BSD domain-containing protein; similar to BSD domain-containing protein [Arabidopsis thaliana] (TAIR:AT4G13110.1); similar to PREDICTED: similar to Bsdc1 protein, partial [Strongylocentrotus purpuratus] (GB:XP_787471.2); similar to PREDICTED: similar to Bsdc1 protein [Strongylocentrotus purpuratus] (GB:XP_001192532.1); similar to Os07g0647400 [Oryza sativa (japonica cultivar-group)] (GB:NP_001060…		F1
AT1G03360.1	824566	515.449	479.442	33	0.504277	ATRRP4; exonuclease; similar to Os04g0520000 [Oryza sativa (japonica cultivar-group)] (GB:NP_001053332.1); similar to hypothetical protein DDBDRAFT_0183814 [Dictyostelium discoideum AX4] (GB:XP_635135.1); contains InterPro domain Nucleic acid-binding, OB-fold, subgroup; (InterPro:IPR012340); contains InterPro domain Nucleic acid-binding, OB-fold; (InterPro:IPR008994); contains InterPro domain RNA…		F1
AT1G03370.1	826575	659.287	585.285	160	0.0305396	C2 domain-containing protein / GRAM domain-containing protein; similar to C2 domain-containing protein / GRAM domain-containing protein [Arabidopsis thaliana] (TAIR:AT5G50170.1); similar to protein binding / zinc ion binding [Arabidopsis thaliana] (TAIR:AT4G03000.2); similar to Os06g0297800 [Oryza sativa (japonica cultivar-group)] (GB:NP_001057439.1); similar to Os08g0492400 [Oryza sativa (japoni…	Sig	F1
AT1G03380.1	835788	776.222	725.186	96	0.432034	AtATG18g (Arabidopsis thaliana homolog of yeast autophagy 18 (ATG18) g); similar to AtATG18h (Arabidopsis thaliana homolog of yeast autophagy 18 (ATG18) h) [Arabidopsis thaliana] (TAIR:AT1G54710.1); similar to Os05g0405900 [Oryza sativa (japonica cultivar-group)] (GB:NP_001055510.1); similar to unknown protein [Oryza sativa (japonica cultivar-group)] (GB:AAT85085.1); contains InterPro domain WD-4…		F1
AT1G03390.1	841043	873.494	855.117	38	0.856609	transferase family protein; similar to transferase family protein [Arabidopsis thaliana] (TAIR:AT5G41040.2); similar to Os11g0507200 [Oryza sativa (japonica cultivar-group)] (GB:NP_001067952.1); similar to putative hydroxyanthranilate hydroxycinnamoyltransferase [Oryza sativa (japonica cultivar-group)] (GB:BAD88037.1); contains InterPro domain Transferase; (InterPro:IPR003480)		F1
AT1G03400.1	842775	775.729	701.555	33	0.238655	A single copy gene that encodes a protein with sequence similarity to tomato E8 (ACC synthase, the last step in ethylene biosynthesis) involved in ethylene synthesis and fruit ripening in tomato. This gene is not induced by ethylene in siliques. The transcript is found in siliques, etiolated seedlings, leaves, stems and flowers.		F1
AT1G03410.1	844461	725.081	481.6	69	0.000129952	2A6; similar to 2-oxoglutarate-dependent dioxygenase, putative [Arabidopsis thaliana] (TAIR:AT1G03400.1); similar to unknown [Prunus armeniaca] (GB:AAD38147.1); contains InterPro domain 2OG-Fe(II) oxygenase; (InterPro:IPR005123)	Sig	F1
AT1G03420.1	846700	772.17	538.627	27	8.21011e-05	Member of Sadhu non-coding retrotransposon family	Sig	F1
AT1G03430.1	847879	464.023	406.811	26	0.0435962	Encodes AHP5, one of the six Arabidopsis thaliana histidine phosphotransfer proteins (AHPs). AHPs function as redundant positive regulators of cytokinin signaling. Members of the AHP gene family include: AT3G21510 (AHP1), AT3G29350 (APH2), AT5G39340 (APH3), AT3G16360 (APH4), AT1G03430 (APH5) and AT1G80100 (APH6).	Sig	F1
AT1G03440.1	852397	771.516	719.581	42	0.448794	leucine-rich repeat family protein; similar to leucine-rich repeat family protein [Arabidopsis thaliana] (TAIR:AT4G03010.1); similar to putative leucine-rich repeat family protein [Oryza sativa (japonica cultivar-group)] (GB:AAV59431.1); similar to Os05g0406800 [Oryza sativa (japonica cultivar-group)] (GB:NP_001055516.1); contains InterPro domain Leucine-rich repeat; (InterPro:IPR001611); contain…		F1
AT1G03445.1	854419	499.06	485.234	60	0.535776	Arabidopsis thaliana BSU1 Ser/Thr phosphatase		F1
AT1G03457.1	860799	720.195	446.515	39	0.00607664	RNA-binding protein, putative; similar to RNA-binding protein, putative [Arabidopsis thaliana] (TAIR:AT4G03110.1); similar to Os01g0938200 [Oryza sativa (japonica cultivar-group)] (GB:NP_001045340.1); similar to Os05g0373400 [Oryza sativa (japonica cultivar-group)] (GB:NP_001055367.1); similar to 'unknown protein, contains RNA recognition motif,PF00076' [Oryza sativa (japonica cultivar-group)] (G…	Sig	F1
AT1G03457.2	860799	752.357	463.738	39	0.00483361	RNA-binding protein, putative; similar to RNA-binding protein, putative [Arabidopsis thaliana] (TAIR:AT4G03110.1); similar to Os01g0938200 [Oryza sativa (japonica cultivar-group)] (GB:NP_001045340.1); similar to Os05g0373400 [Oryza sativa (japonica cultivar-group)] (GB:NP_001055367.1); similar to 'unknown protein, contains RNA recognition motif,PF00076' [Oryza sativa (japonica cultivar-group)] (G…	Sig	F1
AT1G03470.1	865925	638.71	576.611	32	0.510062	kinase interacting family protein; similar to kinase interacting family protein [Arabidopsis thaliana] (TAIR:AT2G47920.1); similar to Prefoldin [Medicago truncatula] (GB:ABE82954.1); similar to Os07g0666600 [Oryza sativa (japonica cultivar-group)] (GB:NP_001060570.1); contains InterPro domain KIP1-like; (InterPro:IPR011684)		F1
AT1G03470.2	865925	620.539	561.443	31	0.603793	kinase interacting family protein; similar to kinase interacting family protein [Arabidopsis thaliana] (TAIR:AT2G47920.1); similar to Prefoldin [Medicago truncatula] (GB:ABE82954.1); similar to Os07g0666600 [Oryza sativa (japonica cultivar-group)] (GB:NP_001060570.1); contains InterPro domain KIP1-like; (InterPro:IPR011684)		F1
AT1G03475.1	869057	548.838	536.232	37	0.834694	Encodes a protein (AtCPO-I) with coproporphyrinogen III oxidase activity.		F1
AT1G03490.1	871913	792.206	746.926	19	0.843528	ANAC006 (Arabidopsis NAC domain containing protein 6); transcription factor; similar to transcription factor [Arabidopsis thaliana] (TAIR:AT1G19040.1); contains InterPro domain No apical meristem (NAM) protein; (InterPro:IPR003441)		F1
AT1G03495.1	873189	936.8	969.831	19	0.806349	transferase; similar to transferase family protein [Arabidopsis thaliana] (TAIR:AT1G03940.1); similar to anthocyanin acyltransferase [Phaseolus vulgaris] (GB:AAR13301.1); contains InterPro domain Transferase; (InterPro:IPR003480)		As
AT1G03506.1	875542	253.245	227.599	1	1	snoRNA; snoRNA		F1
AT1G03510.1	876281	739.793	672.022	35	0.521578	pentatricopeptide (PPR) repeat-containing protein; similar to pentatricopeptide (PPR) repeat-containing protein [Arabidopsis thaliana] (TAIR:AT2G20540.1); similar to hypothetical protein [Oryza sativa (japonica cultivar-group)] (GB:AAO20068.1); similar to Os03g0852000 [Oryza sativa (japonica cultivar-group)] (GB:NP_001051920.1); contains InterPro domain Pentatricopeptide repeat; (InterPro:IPR0028…		F1
AT1G03520.1	877872	385.9	379.971	54	0.89666	glycosyltransferase family 14 protein / core-2/I-branching enzyme family protein; similar to glycosyltransferase family 14 protein / core-2/I-branching enzyme family protein [Arabidopsis thaliana] (TAIR:AT4G03340.1); similar to Os08g0143500 [Oryza sativa (japonica cultivar-group)] (GB:NP_001060977.1); similar to glycosyl transferase family 14 protein [Musa balbisiana] (GB:ABF70128.1); similar to …		F1
AT1G03520.2	877872	403.158	392.382	35	0.973564	glycosyltransferase family 14 protein / core-2/I-branching enzyme family protein; similar to glycosyltransferase family 14 protein / core-2/I-branching enzyme family protein [Arabidopsis thaliana] (TAIR:AT4G03340.1); similar to Os08g0143500 [Oryza sativa (japonica cultivar-group)] (GB:NP_001060977.1); similar to glycosyl transferase family 14 protein [Musa balbisiana] (GB:ABF70128.1); contains In…		F1
AT1G03530.1	880534	881.846	841.864	69	0.487696	similar to unknown protein [Arabidopsis thaliana] (TAIR:AT5G66540.1); similar to unnamed protein product [Kluyveromyces lactis] (GB:XP_456157.1); similar to Os05g0502800 [Oryza sativa (japonica cultivar-group)] (GB:NP_001055976.1); contains InterPro domain NAF1; (InterPro:IPR008696)		F1
AT1G03540.1	883798	517.462	479.892	51	0.368031	pentatricopeptide (PPR) repeat-containing protein; similar to pentatricopeptide (PPR) repeat-containing protein [Arabidopsis thaliana] (TAIR:AT2G13600.1); similar to pentatricopeptide (PPR) repeat-containing protein-like [Oryza sativa (japonica cultivar-group)] (GB:BAD35499.1); similar to Os06g0611200 [Oryza sativa (japonica cultivar-group)] (GB:NP_001058058.1); contains InterPro domain Pentatric…		F1
AT1G03550.1	885640	752.904	661.012	28	0.0269365	secretory carrier membrane protein (SCAMP) family protein; similar to secretory carrier membrane protein (SCAMP) family protein [Arabidopsis thaliana] (TAIR:AT2G20840.1); similar to similarity to SCAMP37 [Pisum sativum] (GB:AAC82326.1); similar to Os01g0780500 [Oryza sativa (japonica cultivar-group)] (GB:NP_001044437.1); similar to Os07g0564600 [Oryza sativa (japonica cultivar-group)] (GB:NP_0010…	Sig	F1
AT1G03560.1	890177	660.136	716.044	59	0.277164	pentatricopeptide (PPR) repeat-containing protein; similar to EMB2745 (EMBRYO DEFECTIVE 2745), binding [Arabidopsis thaliana] (TAIR:AT5G39710.1); similar to putative fertility restorer homologue [Oryza sativa (japonica cultivar-group)] (GB:BAC83297.1); contains InterPro domain Pentatricopeptide repeat; (InterPro:IPR002885); contains InterPro domain Protein prenyltransferase; (InterPro:IPR008940);…		As
AT1G03580.1	892864	444.722	432.478	31	0.871528	pseudogene, meprin and TRAF homology (MATH) domain protein -related, weak similarity to ubiquitin-specific protease 12 (Arabidopsis thaliana) GI:11993471; contains weak hit to Pfam PF00917: MATH domain		F1
AT1G03590.1	894263	532.176	474.323	44	0.0425087	protein phosphatase 2C family protein / PP2C family protein; similar to protein phosphatase 2C family protein / PP2C family protein [Arabidopsis thaliana] (TAIR:AT4G03415.1); similar to Protein phosphatase 2C-like [Medicago truncatula] (GB:ABE77622.1); contains InterPro domain Protein phosphatase 2C-like; (InterPro:IPR001932)	Sig	F1
AT1G03600.1	898896	1073.03	990.348	21	0.201536	photosystem II family protein; similar to photosystem II 11 kD protein [Thermosynechococcus elongatus BP-1] (GB:NP_683253.1); similar to Os03g0333400 [Oryza sativa (japonica cultivar-group)] (GB:NP_001050024.1)		F1
AT1G03610.1	900899	613.155	541.072	44	0.0199686	similar to unknown protein [Arabidopsis thaliana] (TAIR:AT4G03420.1); similar to Os10g0494000 [Oryza sativa (japonica cultivar-group)] (GB:NP_001064942.1); similar to hypothetical protein [Oryza sativa (japonica cultivar-group)] (GB:AAP46235.1); contains InterPro domain Protein of unknown function DUF789; (InterPro:IPR008507)	Sig	F1
AT1G03620.1	904354	748.527	768.14	14	0.86712	phagocytosis and cell motility protein ELMO1-related; similar to phagocytosis and cell motility protein ELMO1-related [Arabidopsis thaliana] (TAIR:AT3G03610.1); similar to B1160F02.16 [Oryza sativa (japonica cultivar-group)] (GB:CAE75985.1); similar to Os04g0101700 [Oryza sativa (japonica cultivar-group)] (GB:NP_001051992.1); contains InterPro domain Engulfment and cell motility, ELM; (InterPro:I…		As
AT1G03630.1	907649	325.238	320.575	35	0.922303	Encodes for a protein with protochlorophyllide oxidoreductase activity. The enzyme is NADPH- and light-dependent.		F1
AT1G09790.1	3168512	631.897	751.845	36	0.201216	phytochelatin synthetase-related; Identical to COBRA-like protein 6 precursor (COBL6) [Arabidopsis Thaliana] (GB:O04500); similar to phytochelatin synthetase family protein / COBRA cell expansion protein COBL3 [Arabidopsis thaliana] (TAIR:AT3G02210.1); similar to phytochelatin synthetase-like protein 2 [Sorghum bicolor] (GB:AAO17706.1); contains InterPro domain Phytochelatin synthetase-like conse…		As	Supplementary Figure 1
AT1G09795.1	3173541	574.861	645.454	33	0.629127	ATP phosphoribosyl transferase, catalyses first step of histidine biosynthesis		As	Supplementary Figure 1
AT1G09800.1	3176884	575.507	577.889	34	0.528596	tRNA pseudouridine synthase family protein; similar to tRNA pseudouridine synthase family protein [Arabidopsis thaliana] (TAIR:AT3G06950.1); similar to Os12g0194800 [Oryza sativa (japonica cultivar-group)] (GB:NP_001066352.1); similar to tRNA pseudouridine synthase [Medicago truncatula] (GB:ABE79574.1); contains InterPro domain tRNA pseudouridine synthase; (InterPro:IPR001406)		As	Supplementary Figure 1
AT1G09810.1	3180965	323.399	374.835	41	0.569609	ECT11 (evolutionarily conserved C-terminal region 11); similar to ECT8 (evolutionarily conserved C-terminal region 8) [Arabidopsis thaliana] (TAIR:AT1G79270.1); similar to YT521-B-like protein [Medicago truncatula] (GB:ABE79575.1); contains InterPro domain YT521-B-like protein; (InterPro:IPR007275)		As	Supplementary Figure 1
AT1G09812.1	3187851	742.4	657.352	9	0.535581	similar to unknown protein [Arabidopsis thaliana] (TAIR:AT1G58007.1); similar to hypothetical protein MtrDRAFT_AC140550g16v1 [Medicago truncatula] (GB:ABE79565.1)		F1	Supplementary Figure 1
AT1G09815.1	3189389	806.091	939.172	17	1	DNA polymerase delta subunit 4 family; similar to Os09g0520100 [Oryza sativa (japonica cultivar-group)] (GB:NP_001063696.1); similar to hypothetical protein [Oryza sativa (japonica cultivar-group)] (GB:BAD09725.1); contains InterPro domain DNA polymerase delta, subunit 4; (InterPro:IPR007218)		As	Supplementary Figure 1
AT1G09820.1	3190309	496.194	509.667	58	0.0910867	pentatricopeptide (PPR) repeat-containing protein; similar to EMB2745 (EMBRYO DEFECTIVE 2745), binding [Arabidopsis thaliana] (TAIR:AT5G39710.1); similar to Pentatricopeptide repeat [Medicago truncatula] (GB:ABE84479.1); contains InterPro domain Pentatricopeptide repeat; (InterPro:IPR002885); contains InterPro domain Protein prenyltransferase; (InterPro:IPR008940); contains InterPro domain Tetrat…		As	Supplementary Figure 1
AT1G09830.1	3192686	428.373	547.222	48	0.209366	glycinamide ribonucleotide synthetase (GAR synthetase) that catalyzes the conversion of phosphoribosyl amine to phosphoribosyl glycineamide		As	Supplementary Figure 1
AT1G09840.1	3195855	690.196	830.477	42	0.543406	shaggy-related protein kinase kappa / ASK-kappa (ASK10); Identical to Shaggy-related protein kinase kappa (EC 2.7.11.1) (ASK-kappa) (AtK-1) (ASK10) [Arabidopsis Thaliana] (GB:Q39019;GB:O04506;GB:Q96244); similar to shaggy-related protein kinase kappa, putative / ASK-kappa, putative [Arabidopsis thaliana] (TAIR:AT1G57870.1); similar to Protein kinase [Medicago truncatula] (GB:ABE91930.1); similar …		As	Supplementary Figure 1
AT1G09840.2	3195855	737.95	907.8	39	0.391459	shaggy-related protein kinase kappa / ASK-kappa (ASK10); Identical to Shaggy-related protein kinase kappa (EC 2.7.11.1) (ASK-kappa) (AtK-1) (ASK10) [Arabidopsis Thaliana] (GB:Q39019;GB:O04506;GB:Q96244); similar to shaggy-related protein kinase kappa, putative / ASK-kappa, putative [Arabidopsis thaliana] (TAIR:AT1G57870.1); similar to Protein kinase [Medicago truncatula] (GB:ABE91930.1); similar …		As	Supplementary Figure 1
AT1G09840.3	3195855	647.119	811.873	46	0.372196	shaggy-related protein kinase kappa / ASK-kappa (ASK10); Identical to Shaggy-related protein kinase kappa (EC 2.7.11.1) (ASK-kappa) (AtK-1) (ASK10) [Arabidopsis Thaliana] (GB:Q39019;GB:O04506;GB:Q96244); similar to shaggy-related protein kinase kappa, putative / ASK-kappa, putative [Arabidopsis thaliana] (TAIR:AT1G57870.1); similar to Protein kinase [Medicago truncatula] (GB:ABE91930.1); similar …		As	Supplementary Figure 1
AT1G09840.4	3195855	743.627	916.163	40	0.309475	protein kinase; Identical to Shaggy-related protein kinase kappa (EC 2.7.11.1) (ASK-kappa) (AtK-1) (ASK10) [Arabidopsis Thaliana] (GB:Q39019;GB:O04506;GB:Q96244); similar to shaggy-related protein kinase kappa, putative / ASK-kappa, putative [Arabidopsis thaliana] (TAIR:AT1G57870.1); similar to Protein kinase [Medicago truncatula] (GB:ABE91930.1); similar to GSK-3-like protein MsK4 [Medicago sati…		As	Supplementary Figure 1
AT1G09840.5	3195855	687.667	859.076	43	0.420449	shaggy-related protein kinase kappa / ASK-kappa (ASK10); Identical to Shaggy-related protein kinase kappa (EC 2.7.11.1) (ASK-kappa) (AtK-1) (ASK10) [Arabidopsis Thaliana] (GB:Q39019;GB:O04506;GB:Q96244); similar to shaggy-related protein kinase kappa, putative / ASK-kappa, putative [Arabidopsis thaliana] (TAIR:AT1G57870.1); similar to Protein kinase [Medicago truncatula] (GB:ABE91930.1); similar …		As	Supplementary Figure 1
AT1G09840.6	3195855	687.667	859.076	43	0.420449	shaggy-related protein kinase kappa / ASK-kappa (ASK10); Identical to Shaggy-related protein kinase kappa (EC 2.7.11.1) (ASK-kappa) (AtK-1) (ASK10) [Arabidopsis Thaliana] (GB:Q39019;GB:O04506;GB:Q96244); similar to shaggy-related protein kinase kappa, putative / ASK-kappa, putative [Arabidopsis thaliana] (TAIR:AT1G57870.1); similar to Protein kinase [Medicago truncatula] (GB:ABE91930.1); similar …		As	Supplementary Figure 1
AT1G09850.1	3201821	413.85	573.299	42	0.493936	Arabidopsis thaliana papain-like cysteine peptidase		As	Supplementary Figure 1
AT1G09860.1	3204019	652.134	737.063	35	0.711906	Member of a family of proteins related to PUP1, a purine transporter. May be involved in the transport of purine and purine derivatives such as cytokinins, across the plasma membrane.		As	Supplementary Figure 1
AT1G09870.1	3205750	408.664	463.586	39	0.424884	histidine acid phosphatase family protein; similar to alkaline phytase isoform 2 [Lilium lon (GB:ABD96176.1); contains InterPro domain Histidine acid phosphatase; (InterPro:IPR000560)		As	Supplementary Figure 1
AT1G09880.1	3208829	374.215	385.351	46	0.952991	lyase; similar to lyase [Arabidopsis thaliana] (TAIR:AT2G22620.1); similar to lyase [Arabidopsis thaliana] (TAIR:AT4G38030.1); similar to lyase [Arabidopsis thaliana] (TAIR:AT1G09910.1); similar to putative MYST1 [Oryza sativa (japonica cultivar-group)] (GB:BAD10227.1); similar to LG27/30-like gene, putative, expressed [Oryza sativa (japonica cultivar-group)] (GB:ABA96404.1); similar to putative …		As	Supplementary Figure 1
AT1G09890.1	3214240	328.624	537.792	45	0.000400517	lyase; similar to lyase [Arabidopsis thaliana] (TAIR:AT1G09910.1); similar to Os08g0554100 [Oryza sativa (japonica cultivar-group)] (GB:NP_001062464.1); similar to putative MYST1 [Oryza sativa (japonica cultivar-group)] (GB:BAD10227.1); contains InterPro domain Rhamnogalacturonate lyase; (InterPro:IPR010325)	Sig	As	Supplementary Figure 1
AT1G09900.1	3218141	327.799	507.506	49	0.0331033	pentatricopeptide (PPR) repeat-containing protein; similar to pentatricopeptide (PPR) repeat-containing protein [Arabidopsis thaliana] (TAIR:AT3G04760.1); similar to putative pentatricopeptide (PPR) repeat-containing protein [Oryza sativa (japonica cultivar-group)] (GB:BAD15828.1); contains InterPro domain Pentatricopeptide repeat; (InterPro:IPR002885); contains InterPro domain Protein prenyltran…	Sig	As	Supplementary Figure 1
AT1G09910.1	3220055	626.227	698.365	54	0.102966	lyase; similar to lyase [Arabidopsis thaliana] (TAIR:AT2G22620.1); similar to lyase [Arabidopsis thaliana] (TAIR:AT1G09880.1); similar to lyase [Arabidopsis thaliana] (TAIR:AT4G37950.1); similar to putative MYST1 [Oryza sativa (japonica cultivar-group)] (GB:BAD10227.1); similar to LG27/30-like gene, putative, expressed [Oryza sativa (japonica cultivar-group)] (GB:ABA96404.1); similar to putative …		As	Supplementary Figure 1
AT1G09920.1	3224709	484.189	669.241	22	0.113218	TRAF-type zinc finger-related; similar to PRLI-interacting factor K [Arabidopsis thaliana] (TAIR:AT4G15420.1); similar to TRAF-type zinc finger, putative, expressed [Oryza sativa (japonica cultivar-group)] (GB:ABF96034.1); contains domain SUBFAMILY NOT NAMED (PTHR16295:SF6); contains domain FAMILY NOT NAMED (PTHR16295); contains domain Glucocorticoid receptor-like (DNA-binding domain) (SSF57716);…		As	Supplementary Figure 1
AT1G09930.1	3227491	540.897	796.18	57	8.06419e-05	oligopeptide transporter	Sig	As	Supplementary Figure 1
AT1G09932.1	3230477	242.719	517.245	23	0.00056109	phosphoglycerate/bisphosphoglycerate mutase-related; similar to phosphoglycerate/bisphosphoglycerate mutase family protein [Arabidopsis thaliana] (TAIR:AT2G17280.2); similar to phosphoglycerate mutase-like protein [Glycine max] (GB:AAG38144.1); contains InterPro domain Phosphoglycerate mutase; (InterPro:IPR013078)	Sig	As	Supplementary Figure 1
AT1G09932.2	3230477	256.481	514.267	25	0.000878931	phosphoglycerate/bisphosphoglycerate mutase-related; similar to phosphoglycerate/bisphosphoglycerate mutase family protein [Arabidopsis thaliana] (TAIR:AT2G17280.2); similar to phosphoglycerate mutase-like protein [Glycine max] (GB:AAG38144.1); contains InterPro domain Phosphoglycerate mutase; (InterPro:IPR013078)	Sig	As	Supplementary Figure 1
AT1G09935.1	3234060	369.782	740.341	12	0.131495	phosphoglycerate/bisphosphoglycerate mutase family protein; similar to unknown protein [Arabidopsis thaliana] (TAIR:AT1G58280.1); similar to phosphoglycerate mutase-like protein [Glycine max] (GB:AAG38144.1); contains InterPro domain Phosphoglycerate mutase; (InterPro:IPR013078)		As	Supplementary Figure 1
AT1G09940.1	3237003	320.335	537.349	54	0.00313513	Encodes glutamyl-tRNA reductase. Involved in heme biosynthesis in non-photosynthetic tissues and induced by oxidative stress in photosynthetic tissues to supply heme for defensive hemoproteins	Sig	As	Supplementary Figure 1
AT1G09950.1	3240625	476.607	561.512	27	0.00945886	transcription factor-related; similar to ZW2 [Arabidopsis thaliana] (TAIR:AT1G58330.1); similar to tumor-related protein, putative [Medicago truncatula] (GB:ABE86163.1)	Sig	As	Supplementary Figure 1
AT1G09960.1	3244213	401.619	529.226	51	0.00742809	low affinity (10mM) sucrose transporter in sieve elements (phloem)	Sig	As	Supplementary Figure 1
AT1G09970.1	3252255	311.242	466.678	90	0.000328747	leucine-rich repeat transmembrane protein kinase, putative; similar to IKU2 (HAIKU2), ATP binding / protein kinase [Arabidopsis thaliana] (TAIR:AT3G19700.1); similar to leucine-rich repeat transmembrane protein kinase, putative [Arabidopsis thaliana] (TAIR:AT5G49660.1); similar to HSL1 (HAESA-LIKE 1), ATP binding / kinase/ protein serine/threonine kinase [Arabidopsis thaliana] (TAIR:AT1G28440.1);…	Sig	As	Supplementary Figure 1
AT1G09970.2	3252329	308.75	467.46	88	0.000276397	leucine-rich repeat transmembrane protein kinase, putative; similar to IKU2 (HAIKU2), ATP binding / protein kinase [Arabidopsis thaliana] (TAIR:AT3G19700.1); similar to leucine-rich repeat transmembrane protein kinase, putative [Arabidopsis thaliana] (TAIR:AT5G49660.1); similar to HSL1 (HAESA-LIKE 1), ATP binding / kinase/ protein serine/threonine kinase [Arabidopsis thaliana] (TAIR:AT1G28440.1);…	Sig	As	Supplementary Figure 1
AT1G09980.1	3256275	475.767	548.021	73	0.0410623	similar to ZW18 [Arabidopsis thaliana] (TAIR:AT1G58350.1); similar to ZW18 protein, putative, expressed [Oryza sativa (japonica cultivar-group)] (GB:ABA95883.1); similar to Protein of unknown function DUF676, hydrolase-like [Medicago truncatula] (GB:ABE93141.1); contains InterPro domain Esterase/lipase/thioesterase; (InterPro:IPR000379); contains InterPro domain Protein of unknown function DUF676…	Sig	As	Supplementary Figure 1
AT1G09980.2	3256275	475.767	548.021	73	0.0410623	similar to ZW18 [Arabidopsis thaliana] (TAIR:AT1G58350.1); similar to ZW18 protein, putative, expressed [Oryza sativa (japonica cultivar-group)] (GB:ABA95883.1); similar to Protein of unknown function DUF676, hydrolase-like [Medicago truncatula] (GB:ABE93141.1); contains InterPro domain Esterase/lipase/thioesterase; (InterPro:IPR000379); contains InterPro domain Protein of unknown function DUF676…	Sig	As	Supplementary Figure 1
AT1G09995.1	3262290	116.075	227.87	12	0.00576432	similar to helicase-related [Arabidopsis thaliana] (TAIR:AT1G79890.1); contains domain DNA REPAIR DEAD HELICASE RAD3/XP-D SUBFAMILY MEMBER (PTHR11472); contains domain CHL1 HELICASE HOMOLOG (PTHR11472:SF5)	Sig	As	Supplementary Figure 1
AT1G10000.1	3263888	38.2178	34.8432	24	0.86035	nucleic acid binding / ribonuclease H; similar to unknown protein [Arabidopsis thaliana] (TAIR:AT2G06845.1); similar to hypothetical protein 27.t00122 [Brassica oleracea] (GB:ABD65056.1); contains InterPro domain Ribonuclease H; (InterPro:IPR002156); contains InterPro domain Polynucleotidyl transferase, Ribonuclease H fold; (InterPro:IPR012337)		F1	Supplementary Figure 1
AT1G10010.1	3265993	779.362	745.242	35	0.628115	Encodes a high affinity amino acid transporter that is probably responsible for import of organic nitrogen into developing seeds. One of eight gene family members that encode amino acid permeases. Most closely related to AAP1 (75%) identity.		F1	Supplementary Figure 1
AT1G10020.1	3269608	682.784	602.26	53	0.0118243	similar to unknown protein [Arabidopsis thaliana] (TAIR:AT4G29310.1); similar to IMP dehydrogenase/GMP reductase [Medicago truncatula] (GB:ABE93135.1); contains InterPro domain Protein of unknown function DUF1005; (InterPro:IPR010410)	Sig	F1	Supplementary Figure 1
AT1G10030.1	3273862	746.3	780.967	18	0.858444	ERG28 (ARABIDOPSIS HOMOLOG OF YEAST ERGOSTEROL28); Identical to Probable ergosterol biosynthetic protein 28 [Arabidopsis Thaliana] (GB:O80594); similar to Protein of unknown function UPF0143 [Medicago truncatula] (GB:ABE93132.1); similar to Os12g0633200 [Oryza sativa (japonica cultivar-group)] (GB:NP_001067350.1); contains InterPro domain Erg28-like; (InterPro:IPR005352)		As	Supplementary Figure 1
AT1G10040.1	3275908	626.643	1040.93	40	6.15393e-10	similar to unknown protein [Arabidopsis thaliana] (TAIR:AT4G25770.1); similar to Os03g0726800 [Oryza sativa (japonica cultivar-group)] (GB:NP_001051137.1); similar to Protein of unknown function DUF676, hydrolase-like [Medicago truncatula] (GB:ABE80808.1); contains InterPro domain Esterase/lipase/thioesterase; (InterPro:IPR000379); contains InterPro domain Protein of unknown function DUF676, hydr…	Sig	As	Supplementary Figure 1
AT1G10040.2	3275943	661.346	1108.5	39	1.15481e-09	similar to unknown protein [Arabidopsis thaliana] (TAIR:AT4G25770.1); similar to Putative serine esterase (DUF676), putative [Medicago truncatula] (GB:ABE90399.1); contains InterPro domain Esterase/lipase/thioesterase; (InterPro:IPR000379); contains InterPro domain Protein of unknown function DUF676, hydrolase-like; (InterPro:IPR007751)	Sig	As	Supplementary Figure 1
AT1G10050.1	3279292	534.607	727.451	85	4.28464e-06	Encodes a putative glycosyl hydrolase family 10 protein (xylanase).	Sig	As	Supplementary Figure 1
AT1G10060.1	3284255	404.086	409.202	39	0.729462	encodes a mitochondrial branched-chain amino acid aminotransferase. Complements the yeast leu/iso-leu/val auxotrophy mutant.		As	Supplementary Figure 1
AT1G10060.2	3284255	415.758	422.777	40	0.672584	encodes a mitochondrial branched-chain amino acid aminotransferase. Complements the yeast leu/iso-leu/val auxotrophy mutant.		As	Supplementary Figure 1
AT1G23750.1	8400160	499.061	429.064	21	0.143082	DNA-binding protein-related; similar to DNA-binding protein-related [Arabidopsis thaliana] (TAIR:AT1G10590.2); similar to unknown [Medicago sativa] (GB:AAZ32857.1); contains InterPro domain Nucleic acid-binding, OB-fold, subgroup; (InterPro:IPR012340); contains InterPro domain Nucleic acid-binding, OB-fold; (InterPro:IPR008994); contains InterPro domain nucleic acid binding, OB-fold, tRNA/helicas…		F1	Supplementary Figure 2
AT1G23760.1	8402056	539.184	514.539	56	0.307746	Encodes aromatic rich glycoprotein JP630.		F1	Supplementary Figure 2
AT1G23770.1	8405222	830.677	735.263	27	0.324625	F-box family protein; similar to F-box family protein [Arabidopsis thaliana] (TAIR:AT1G23780.1); similar to Os03g0232000 [Oryza sativa (japonica cultivar-group)] (GB:NP_001049465.1); similar to Helix-loop-helix DNA-binding domain containing protein, expressed [Oryza sativa (japonica cultivar-group)] (GB:ABF94799.1); contains InterPro domain Cyclin-like F-box; (InterPro:IPR001810)		F1	Supplementary Figure 2
AT1G23780.1	8406696	643.594	305.304	51	9.41849e-05	F-box family protein; similar to F-box family protein [Arabidopsis thaliana] (TAIR:AT1G23770.1); similar to Helix-loop-helix DNA-binding domain containing protein, expressed [Oryza sativa (japonica cultivar-group)] (GB:ABF94799.1); contains InterPro domain Cyclin-like F-box; (InterPro:IPR001810)	Sig	F1	Supplementary Figure 2
AT1G23790.1	8409963	510.454	257.991	44	0.0126832	similar to unknown protein [Arabidopsis thaliana] (TAIR:AT1G70340.1); similar to Os03g0181800 [Oryza sativa (japonica cultivar-group)] (GB:NP_001049172.1); similar to unknown protein [Oryza sativa (japonica cultivar-group)] (GB:BAD44860.1); similar to Os01g0108800 [Oryza sativa (japonica cultivar-group)] (GB:NP_001041791.1); contains InterPro domain Nucleic acid-binding, OB-fold; (InterPro:IPR008…	Sig	F1	Supplementary Figure 2
AT1G23800.1	8412074	592.694	528.1	45	0.84733	Encodes a mitochondrial aldehyde dehydrogenase; nuclear gene for mitochondrial product.		F1	Supplementary Figure 2
AT1G23810.1	8417502	1677.99	1450.83	9	0.476548	paired amphipathic helix repeat-containing protein; similar to paired amphipathic helix repeat-containing protein [Arabidopsis thaliana] (TAIR:AT1G24250.1); similar to paired amphipathic helix repeat-containing protein / transcription regulator-related [Musa acuminata] (GB:ABF70056.1); contains InterPro domain Paired amphipathic helix; (InterPro:IPR003822)		F1	Supplementary Figure 2
AT1G23820.1	8420292	737.911	605.198	32	0.000500489	Spermidine synthase.	Sig	F1	Supplementary Figure 2
AT1G23820.2	8420292	737.911	605.198	32	0.000500489	Spermidine synthase.	Sig	F1	Supplementary Figure 2
AT1G23830.1	8422964	558.613	435.709	30	0.0150848	similar to unknown protein [Arabidopsis thaliana] (TAIR:AT1G23840.1)	Sig	F1	Supplementary Figure 2
AT1G23840.1	8424311	817.837	720.975	29	0.239525	similar to unknown protein [Arabidopsis thaliana] (TAIR:AT1G23830.1)		F1	Supplementary Figure 2
AT1G23850.1	8425761	635.574	517.542	40	0.0172878	similar to unknown protein [Arabidopsis thaliana] (TAIR:AT1G23840.1)	Sig	F1	Supplementary Figure 2
AT1G23860.1	8427385	906.678	800.03	32	0.102706	Encodes a 9G8-like serine-arginine rich (SR) protein that interacts in vivo with U1-70K, a U1 small nuclear ribonucleoprotein 70-kDa protein that is involved in nuclear precursor mRNA processing.		F1	Supplementary Figure 2
AT1G23860.2	8427385	894.947	791.047	33	0.0864091	Encodes a 9G8-like serine-arginine rich (SR) protein that interacts in vivo with U1-70K, a U1 small nuclear ribonucleoprotein 70-kDa protein that is involved in nuclear precursor mRNA processing.		F1	Supplementary Figure 2
AT1G23860.3	8427385	865.263	803.277	32	0.346834	unlisted protein		F1	Supplementary Figure 2
AT1G23870.1	8432213	698.815	619.406	77	0.00129995	Encodes an enzyme putatively involved in trehalose biosynthesis. The protein has a trehalose synthase (TPS)-like domain that may or may not be active as well as a trehalose phosphatase (TPP)-like domain.	Sig	F1	Supplementary Figure 2
AT1G23880.1	8435673	536.283	552.923	55	0.509895	NHL repeat-containing protein; similar to NHL repeat-containing protein [Arabidopsis thaliana] (TAIR:AT1G70280.2); similar to Os06g0269300 [Oryza sativa (japonica cultivar-group)] (GB:NP_001057356.1); similar to NHL repeat [Medicago truncatula] (GB:ABE85368.1); similar to Os02g0730400 [Oryza sativa (japonica cultivar-group)] (GB:NP_001048013.1); contains InterPro domain NHL repeat; (InterPro:IPR0…		As	Supplementary Figure 2
AT1G23890.1	8438773	366.629	612.287	34	0.0028181	NHL repeat-containing protein; similar to NHL repeat-containing protein [Arabidopsis thaliana] (TAIR:AT3G14860.2); similar to Os06g0269300 [Oryza sativa (japonica cultivar-group)] (GB:NP_001057356.1); similar to Os08g0414600 [Oryza sativa (japonica cultivar-group)] (GB:NP_001061804.1); similar to NHL repeat [Medicago truncatula] (GB:ABE85368.1); contains InterPro domain Soluble quinoprotein gluco…	Sig	As	Supplementary Figure 2
AT1G23890.2	8438923	414.261	681.475	30	0.00905829	NHL repeat-containing protein; similar to NHL repeat-containing protein [Arabidopsis thaliana] (TAIR:AT3G14860.2); similar to Os06g0269300 [Oryza sativa (japonica cultivar-group)] (GB:NP_001057356.1); similar to Os08g0414600 [Oryza sativa (japonica cultivar-group)] (GB:NP_001061804.1); similar to NHL repeat [Medicago truncatula] (GB:ABE85368.1); contains InterPro domain Soluble quinoprotein gluco…	Sig	As	Supplementary Figure 2
AT1G23900.1	8441180	601.417	525.914	69	0.222598	Encodes large subunit of the heterotetrameric adaptor protein complex AP-1. AP-1 is required for clathrin coated vesicles budding from the trans-Golgi network or plasma membrane		F1	Supplementary Figure 2
AT1G23900.2	8441180	596.216	519.23	71	0.20685	Encodes large subunit of the heterotetrameric adaptor protein complex AP-1. AP-1 is required for clathrin coated vesicles budding from the trans-Golgi network or plasma membrane		F1	Supplementary Figure 2
AT1G23910.1	8451071	298.631	17.7833	4	0.309475	similar to Bet v I allergen family protein [Arabidopsis thaliana] (TAIR:AT1G24000.1); contains InterPro domain Bet v I allergen; (InterPro:IPR000916)		F1	Supplementary Figure 2
AT1G23920.1	8454225	242.103	76.0947	6	0.197162	Mutator-like transposase family, has a 3.6e-77 P-value blast match to Q9SI25 /181-349 Pfam PF03108 MuDR family transposase (MuDr-element domain)		F1	Supplementary Figure 2
AT1G23930.1	8459628	638.111	421.079	2	0.710763	similar to unknown protein [Arabidopsis thaliana] (TAIR:AT4G09370.1); similar to unknown protein [Arabidopsis thaliana] (TAIR:AT5G37390.1); similar to unknown protein [Arabidopsis thaliana] (TAIR:AT3G47330.1); similar to hypothetical protein 23.t00036 [Brassica oleracea] (GB:ABD65624.1); contains InterPro domain Protein of unknown function DUF287; (InterPro:IPR005048)		F1	Supplementary Figure 2
AT1G23935.1	8461948	308.267	25.4942	50	7.17097e-08	apoptosis inhibitory protein 5 (API5)-related; similar to binding [Arabidopsis thaliana] (TAIR:AT3G19515.2); similar to putative fibroblast growth factor 2-interacting factor [Oryza sativa (japonica cultivar-group)] (GB:BAD15974.1); contains InterPro domain Apoptosis inhibitory 5; (InterPro:IPR008383)	Sig	F1	Supplementary Figure 2
AT1G23940.1	8466425	628.987	152.558	30	1.16811e-06	adaptin family protein; similar to GAMMA-ADAPTIN 1 (GAMMA-ADAPTIN 1), clathrin binding [Arabidopsis thaliana] (TAIR:AT1G23900.2); similar to Os06g0167100 [Oryza sativa (japonica cultivar-group)] (GB:NP_001056918.1); similar to Os02g0805000 [Oryza sativa (japonica cultivar-group)] (GB:NP_001048436.1); similar to Putative gamma-adaptin 1 [Oryza sativa] (GB:AAK98709.1); contains InterPro domain Adap…	Sig	F1	Supplementary Figure 2
AT1G23950.1	8469552	519.476	457.96	26	1	similar to unknown protein [Arabidopsis thaliana] (TAIR:AT1G23970.2); contains InterPro domain Protein of unknown function DUF626, Arabidopsis thaliana; (InterPro:IPR006462)		F1	Supplementary Figure 2
AT1G23950.2	8469552	587.729	491.504	23	0.818818	similar to unknown protein [Arabidopsis thaliana] (TAIR:AT1G23970.2); contains InterPro domain Protein of unknown function DUF626, Arabidopsis thaliana; (InterPro:IPR006462)		F1	Supplementary Figure 2
AT1G23950.3	8469552	587.729	491.504	23	0.818818	similar to unknown protein [Arabidopsis thaliana] (TAIR:AT1G23970.1); contains InterPro domain Protein of unknown function DUF626, Arabidopsis thaliana; (InterPro:IPR006462)		F1	Supplementary Figure 2
AT1G23950.5	8469552	545.514	434.696	21	0.554382	similar to unknown protein [Arabidopsis thaliana] (TAIR:AT1G23970.2); contains InterPro domain Protein of unknown function DUF626, Arabidopsis thaliana; (InterPro:IPR006462)		F1	Supplementary Figure 2
AT1G23950.4	8469685	645.836	601.655	20	0.972026	similar to unknown protein [Arabidopsis thaliana] (TAIR:AT1G23970.2); contains InterPro domain Protein of unknown function DUF626, Arabidopsis thaliana; (InterPro:IPR006462)		F1	Supplementary Figure 2
AT1G23960.1	8478410	543.202	67.7842	31	1.54491e-07	similar to unknown protein [Arabidopsis thaliana] (TAIR:AT1G23970.1); contains InterPro domain Protein of unknown function DUF626, Arabidopsis thaliana; (InterPro:IPR006462)	Sig	F1	Supplementary Figure 2
AT1G23960.2	8478410	453.048	65.1447	35	7.41258e-08	similar to unknown protein [Arabidopsis thaliana] (TAIR:AT1G23970.1); contains InterPro domain Protein of unknown function DUF626, Arabidopsis thaliana; (InterPro:IPR006462)	Sig	F1	Supplementary Figure 2
AT1G23965.1	8480467	415.835	339.822	24	0.494912	unlisted protein		F1	Supplementary Figure 2
AT1G23970.1	8482026	532.44	405.277	24	0.818818	similar to unknown protein [Arabidopsis thaliana] (TAIR:AT1G23950.3); contains InterPro domain Protein of unknown function DUF626, Arabidopsis thaliana; (InterPro:IPR006462)		F1	Supplementary Figure 2
AT1G23970.2	8482098	572.238	439.376	23	0.956941	similar to unknown protein [Arabidopsis thaliana] (TAIR:AT1G23950.2); contains InterPro domain Protein of unknown function DUF626, Arabidopsis thaliana; (InterPro:IPR006462)		F1	Supplementary Figure 2
AT1G23980.1	8484725	418.086	361.46	35	0.0744138	zinc finger (C3HC4-type RING finger) family protein; Identical to RING-H2 finger protein ATL1D (ATL1D) [Arabidopsis Thaliana] (GB:Q8GW38;GB:Q9LR95); similar to zinc finger (C3HC4-type RING finger) family protein [Arabidopsis thaliana] (TAIR:AT5G40250.1); similar to RING finger 1-like [Oryza sativa (japonica cultivar-group)] (GB:BAD36516.1); similar to Os02g0743100 [Oryza sativa (japonica cultivar…		F1	Supplementary Figure 2
AT1G36310.2	13669500	225.956	229.712	42	0.547673	similar to PREDICTED: similar to CG17807-PA [Rattus norve (GB:XP_001055538.1); similar to Os02g0750500 [Oryza sativa (japonica cultivar-group)] (GB:NP_001048132.1); contains InterPro domain SAM (and some other nucleotide) binding motif; (InterPro:IPR000051); contains InterPro domain Methyltransferase type 11; (InterPro:IPR013216); contains InterPro domain Generic methyltransferase; (InterPro:IPR0…		As	Supplementary Figure 3
AT1G36320.1	13671827	273.947	268.961	37	0.611288	similar to unknown protein [Arabidopsis thaliana] (TAIR:AT4G37920.1); similar to Os01g0306800 [Oryza sativa (japonica cultivar-group)] (GB:NP_001042846.1); similar to conserved hypothetical protein [Medicago truncatula] (GB:ABE84185.1)		F1	Supplementary Figure 3
AT1G36330.1	13677268	214.758	157.568	90	0.351273	gypsy-like retrotransposon family, has a 1.1e-71 P-value blast match to GB:AAD27547 polyprotein (Gypsy_Ty3-element) (Oryza sativa subsp. indica)		F1	Supplementary Figure 3
AT1G36340.1	13683667	180.76	158.409	15	0.923193	UBC31 (ubiquitin-conjugating enzyme 3); ubiquitin-protein ligase; similar to UBC11 (ubiquitin-conjugating enzyme 11), ubiquitin-protein ligase [Arabidopsis thaliana] (TAIR:AT3G08690.1); similar to ubiquitin conjugating enzyme [Proteomonas sulcata] (GB:ABB55888.1); contains InterPro domain Ubiquitin-conjugating enzyme, E2; (InterPro:IPR000608)		F1	Supplementary Figure 3
AT1G36360.1	13689565	276.451	163.223	153	2.27228e-05	non-LTR retrotransposon family (LINE), has a 4.4e-39 P-value blast match to GB:BAA20419 reverse transcriptase (LINE-element) (Mus musculus)	Sig	F1	Supplementary Figure 3
AT1G36370.1	13696073	648.669	674.913	54	0.22845	Encodes a putative serine hydroxymethyltransferase.		As	Supplementary Figure 3
AT1G36380.1	13700831	565.08	434.223	16	0.017791	similar to unknown protein [Oryza sativa (japonica cultivar-group)] (GB:BAD15488.1)	Sig	F1	Supplementary Figure 3
AT1G36390.2	13701415	320.981	196.553	29	0.0073318	co-chaperone grpE family protein; similar to EMB1241 (EMBRYO DEFECTIVE 1241), adenyl-nucleotide exchange factor/ chaperone binding / protein binding / protein homodimerization [Arabidopsis thaliana] (TAIR:AT5G17710.2); similar to co-chaperone CGE1 precursor isoform b [Chlamydomonas reinhardtii] (GB:AAK96224.1); similar to Os04g0431100 [Oryza sativa (japonica cultivar-group)] (GB:NP_001052822.1); …	Sig	F1	Supplementary Figure 3
AT1G36390.1	13701693	339.376	206.206	27	0.0119613	co-chaperone grpE family protein; similar to EMB1241 (EMBRYO DEFECTIVE 1241), adenyl-nucleotide exchange factor/ chaperone binding / protein binding / protein homodimerization [Arabidopsis thaliana] (TAIR:AT5G17710.2); similar to co-chaperone CGE1 precursor isoform b [Chlamydomonas reinhardtii] (GB:AAK96224.1); similar to Os04g0431100 [Oryza sativa (japonica cultivar-group)] (GB:NP_001052822.1); …	Sig	F1	Supplementary Figure 3
AT1G36395.1	13707914	582.242	396.447	8	0.476548	unknown protein		F1	Supplementary Figure 3
AT1G36400.1	13711209	1766.31	465.863	3	0.476548	pseudogene, hypothetical protein, similar to hypothetical protein GB:AAD48962 from (Arabidopsis thaliana)		F1	Supplementary Figure 3
AT1G36403.1	13713213	619.622	419.187	7	0.693869	Mutator-like transposase family, has a 1.4e-13 P-value blast match to O80466 /172-336 Pfam PF03108 MuDR family transposase (MuDr-element domain)		F1	Supplementary Figure 3
AT1G36406.1	13715026	212.476	80.1332	22	0.0120212	Mutator-like transposase family, has a 2.1e-26 P-value blast match to O80466 /172-336 Pfam PF03108 MuDR family transposase (MuDr-element domain)	Sig	F1	Supplementary Figure 3
AT1G36420.1	13720815	191.221	41.2345	20	6.53309e-05	gypsy-like retrotransposon family, has a 0.00011 P-value blast match to GB:AAD22153 polyprotein (Gypsy_Ty3-element) (Sorghum bicolor)	Sig	F1	Supplementary Figure 3
AT1G36430.1	13722747	292.293	29.4483	31	8.58139e-07	retrotransposon family	Sig	F1	Supplementary Figure 3
AT1G36440.1	13725831	205.108	45.9192	56	3.90353e-08	pseudogene, hypothetical protein, contains Pfam profile PF03384: Drosophila protein of unknown function, DUF287	Sig	F1	Supplementary Figure 3
AT1G36441.1	13728586	365.896	122.606	20	0.000568365	unlisted protein	Sig	F1	Supplementary Figure 3
AT1G36445.1	13730210	252.58	27.3904	37	2.15762e-09	pseudogene, similar to OSJNBa0026J14.30, blastp match of 62% identity and 5.5e-108 P-value to GP|20146463|dbj|BAB89243.1||AP004231 OSJNBa0026J14.30 {Oryza sativa (japonica cultivar-group)}	Sig	F1	Supplementary Figure 3
AT1G36450.1	13732979	134.087	28.7479	44	6.65876e-09	CACTA-like transposase family (En/Spm), has a 2.2e-71 P-value blast match to GB:BAA20532 ORF of transposon Tdc1 (CACTA-element) (Daucus carota)	Sig	F1	Supplementary Figure 3
AT1G36460.1	13735600	429.275	579.997	8	0.345765	CACTA-like transposase family (Ptta/En/Spm), has a 1.7e-42 P-value blast match to At5g29026.1/8-244 CACTA-like transposase family (Ptta/En/Spm) (CACTA-element) (Arabidopsis thaliana)		As	Supplementary Figure 3
AT1G36470.1	13738842	214.796	152.621	11	0.384371	CACTA-like transposase family (Tnp2/En/Spm), has a 4.8e-152 P-value blast match to GB:CAA40555 TNP2 (CACTA-element) (Antirrhinum majus)		F1	Supplementary Figure 3
AT1G36480.1	13743590	113.823	29.2959	46	2.05461e-07	CACTA-like transposase family (En/Spm), has a 1.6e-35 P-value blast match to dbj|BAB64937.1| TdcA1-ORF1-ORF2 (Daucus carota) Spm/En-like (CACTA-like)	Sig	F1	Supplementary Figure 3
AT1G36485.1	13746745	84.5094	29.7155	32	0.00180492	CACTA-like transposase family (Ptta/En/Spm), has a 2.2e-94 P-value blast match to At1g15560.1/58-302 CACTA-like transposase family (Ptta/En/Spm) (CACTA-element) (Arabidopsis thaliana)	Sig	F1	Supplementary Figure 3
AT1G36490.1	13751367	154.244	34.2519	65	5.947e-08	pseudogene, hypothetical protein	Sig	F1	Supplementary Figure 3
AT1G36495.1	13754972	243.94	33.9786	31	6.47194e-07	pseudogene, hypothetical protein	Sig	F1	Supplementary Figure 3
AT1G36500.1	13757385	151.341	52.5336	34	8.17399e-05	pseudogene, similar to putative helicase, blastp match of 41% identity and 8.7e-93 P-value to GP|14140296|gb|AAK54302.1|AC034258_20|AC034258 putative helicase {Oryza sativa (japonica cultivar-group)}	Sig	F1	Supplementary Figure 3
AT1G36510.1	13761927	408.89	51.6977	23	4.3829e-05	similar to unknown protein [Arabidopsis thaliana] (TAIR:AT3G32260.1); similar to hypothetical protein 31.t00031 [Brassica oleracea] (GB:ABD65118.1); contains InterPro domain Nucleic acid-binding, OB-fold, subgroup; (InterPro:IPR012340); contains InterPro domain Nucleic acid-binding, OB-fold; (InterPro:IPR008994)	Sig	F1	Supplementary Figure 3
AT1G36520.1	13768855	564.448	329.362	54	3.22847e-07	gypsy-like retrotransposon family (Athila), has a 4.4e-307 P-value blast match to GB:CAA57397 Athila ORF 1 (Arabidopsis thaliana)	Sig	F1	Supplementary Figure 3
AT1G36530.1	13782126	603.428	326.989	27	0.000635467	gypsy-like retrotransposon family (Athila), has a 1.7e-81 P-value blast match to GB:CAA57397 Athila ORF 1 (Arabidopsis thaliana)	Sig	F1	Supplementary Figure 3
AT1G36540.1	13788757	639.768	283.987	40	0.00036325	gypsy-like retrotransposon family (Athila), has a 2.7e-301 P-value blast match to GB:CAA57397 Athila ORF 1 (Arabidopsis thaliana)	Sig	F1	Supplementary Figure 3
AT1G36550.1	13795624	439.948	209.616	10	0.361561	similar to retrotransposon protein, putative, Ty1-copia subclass [Oryza sativa (japonica cultivar-group)] (GB:ABA98367.2); contains InterPro domain Retrotransposon gag protein; (InterPro:IPR005162)		F1	Supplementary Figure 3
AT1G36560.1	13799995	288.742	134.086	20	0.000243908	gypsy-like retrotransposon family (Athila), has a 3.1e-108 P-value blast match to GB:CAA57397 Athila ORF 1 (Arabidopsis thaliana)	Sig	F1	Supplementary Figure 3
AT1G36570.1	13803929	162.502	47.0927	66	2.02997e-07	pseudogene, similar to putative helicase, blastp match of 46% identity and 2.5e-78 P-value to GP|14140296|gb|AAK54302.1|AC034258_20|AC034258 putative helicase {Oryza sativa (japonica cultivar-group)}	Sig	F1	Supplementary Figure 3
AT1G36580.1	13816492	405.97	393.024	12	1	2,4-dienoyl-CoA reductase-related; similar to short-chain dehydrogenase/reductase (SDR) family protein [Arabidopsis thaliana] (TAIR:AT3G12800.1); similar to Os04g0614000 [Oryza sativa (japonica cultivar-group)] (GB:NP_001053860.1); contains InterPro domain Glucose/ribitol dehydrogenase; (InterPro:IPR002347)		F1	Supplementary Figure 3
AT1G36590.1	13819748	253.076	126.041	5	0.545164	gypsy-like retrotransposon family, has a 2.7e-200 P-value blast match to GB:AAD27547 polyprotein (Gypsy_Ty3-element) (Oryza sativa subsp. indica)		F1	Supplementary Figure 3
AT1G36595.1	13824829	79.9106	77.7958	6	0.94272	pseudogene, hypothetical protein		F1	Supplementary Figure 3
AT1G36600.1	13825508	254.581	171.144	46	0.01676	copia-like retrotransposon family, has a 8.9e-21 P-value blast match to gb|AAG52950.1| putative envelope protein (Endovir1-1) (Arabidopsis thaliana) (Ty1_Copia-family)	Sig	F1	Supplementary Figure 3
AT1G36605.1	13828273	35.4773	60.7979	5	0.926211	copia-like retrotransposon family, has a 2.0e-12 P-value blast match to gb|AAG52949.1| gag/pol polyprotein (Endovir1-1) (Arabidopsis thaliana) (Ty1_Copia-family)		As	Supplementary Figure 3
AT1G36610.1	13828589	615.743	526.347	31	0.542947	gypsy-like retrotransposon family, has a 9.1e-283 P-value blast match to GB:AAD27547 polyprotein (Gypsy_Ty3-element) (Oryza sativa subsp. indica)		F1	Supplementary Figure 3
AT1G36620.1	13832149	441.609	119.339	95	1.24432e-12	copia-like retrotransposon family, has a 3.6e-54 P-value blast match to GB:CAA72989 open reading frame 1 (Ty1_Copia-element) (Brassica oleracea)	Sig	F1	Supplementary Figure 3
AT1G36622.1	13836133	305.624	276.801	13	0.781471	similar to unknown protein [Arabidopsis thaliana] (TAIR:AT1G36640.1)		F1	Supplementary Figure 3
AT1G36630.1	13840206	311.684	180.746	169	5.35583e-08	CACTA-like transposase family (Tnp1/En/Spm), has a 2.5e-213 P-value blast match to ref|NP_189784.1| TNP1-related protein (Arabidopsis thaliana) (CACTA-element)	Sig	F1	Supplementary Figure 3
AT1G36640.1	13853224	153.609	163.166	7	0.926211	similar to unknown protein [Arabidopsis thaliana] (TAIR:AT1G36622.1)		As	Supplementary Figure 3
AT1G36940.1	14003917	413.149	456.438	27	0.411047	unknown protein		As
AT1G36942.1	14006164	581.007	532.05	5	0.926211	unlisted protein		F1
AT1G36950.1	14009726	289.71	234.985	13	1	zinc finger protein-related; similar to zinc finger protein-related [Arabidopsis thaliana] (TAIR:AT4G00070.1); similar to RING-H2 finger protein RHG1a-like [Oryza sativa (japonica cultivar-group)] (GB:BAD82497.1); contains InterPro domain Zinc finger, RING-type; (InterPro:IPR001841)		F1
AT1G36960.1	14014836	240.85	247.447	14	0.624808	similar to unknown protein [Arabidopsis thaliana] (TAIR:AT1G48095.1)		As
AT1G36970.1	14016409	436.576	321.185	26	0.466998	similar to Ulp1 protease family protein [Arabidopsis thaliana] (TAIR:AT1G44880.1)		F1
AT1G36975.1	14019945	252.52	161.772	121	5.25929e-06	gypsy-like retrotransposon family, has a 1.4e-171 P-value blast match to GB:AAD22153 polyprotein (Gypsy_Ty3-element) (Sorghum bicolor)	Sig	F1
AT1G36980.1	14025045	726.85	541.507	15	0.0138634	similar to salt tolerant protein [Triticum aestivum] (GB:AAY26392.1); similar to Os02g0566900 [Oryza sativa (japonica cultivar-group)] (GB:NP_001047175.1); similar to Os09g0453000 [Oryza sativa (japonica cultivar-group)] (GB:NP_001063340.1); contains InterPro domain Protein of unknown function UPF0220; (InterPro:IPR007919)	Sig	F1
AT1G36990.1	14027322	538.528	520.812	74	0.931491	similar to unknown protein [Arabidopsis thaliana] (TAIR:AT4G08510.1); similar to Os04g0448200 [Oryza sativa (japonica cultivar-group)] (GB:NP_001052921.1); similar to proteophosphoglycan ppg1 [Leishmania major strain Friedlin] (GB:XP_843164.1); similar to OSJNBa0064H22.9 [Oryza sativa (japonica cultivar-group)] (GB:CAE01568.2)		F1
AT1G36992.1	14029954	313.958	343.308	18	0.494919	unlisted protein		As
AT1G37000.1	14036045	311.804	291.836	16	1	similar to unknown protein [Arabidopsis thaliana] (TAIR:AT4G29200.1); contains domain SUBFAMILY NOT NAMED (PTHR23421:SF5); contains domain BETA-GALACTOSIDASE RELATED (PTHR23421)		F1
AT1G37007.1	14039885	819.787	118.467	4	0.309475	unlisted protein		F1
AT1G37010.1	14040937	245.618	24.4419	5	0.197162	similar to SPC98 (SPINDLE POLE BODY COMPONENT 98) [Arabidopsis thaliana] (TAIR:AT5G06680.1)		F1
AT1G37012.1	14042735	377.482	199.936	26	0.000102502	CACTA-like transposase family (En/Spm), has a 1.7e-43 P-value blast match to dbj|BAB64937.1| TdcA1-ORF1-ORF2 (Daucus carota) Spm/En-like (CACTA-like)	Sig	F1
AT1G37015.1	14044038	4027.77	3562.28	3	0.710763	similar to unknown protein [Arabidopsis thaliana] (TAIR:AT4G06716.1)		F1
AT1G37020.1	14046761	352.482	240.077	44	0.28545	Ulp1 protease family protein; similar to Ulp1 protease family protein [Arabidopsis thaliana] (TAIR:AT5G45570.1); similar to Ulp1 protease family protein [Brassica oleracea] (GB:ABD65085.1); contains InterPro domain Peptidase C48, SUMO/Sentrin/Ubl1; (InterPro:IPR003653)		F1
AT1G37030.1	14050487	297.953	181.103	152	6.28432e-06	non-LTR retrotransposon family (LINE), has a 5.1e-17 P-value blast match to GB:NP_038605 L1 repeat, Tf subfamily, member 30 (LINE-element) (Mus musculus)	Sig	F1
AT1G37035.1	14056505	335.523	180.755	58	0.000970005	Mutator-like transposase family, has a 5.6e-50 P-value blast match to Q9S9L1 /206-367 Pfam PF03108 MuDR family transposase (MuDr-element domain)	Sig	F1
AT1G37036.1	14060590	404.406	235.555	11	0.510062	CACTA-like transposase family (En/Spm), has a 6.6e-26 P-value blast match to GB:BAA20532 ORF of transposon Tdc1 (CACTA-element) (Daucus carota)		F1
AT1G37037.1	14066951	583.809	371.814	7	0.0758591	unknown protein		F1
AT1G37038.1	14069528	327.269	190.509	36	0.0235592	hAT-like transposase family (hobo/Ac/Tam3), has a 5.1e-87 P-value blast match to GB:AAD24567 transposase Tag2 (hAT-element) (Arabidopsis thaliana)	Sig	F1
AT1G37040.1	14071400	357.136	214.82	65	0.00203737	CACTA-like transposase family (En/Spm), has a 2.3e-110 P-value blast match to GB:BAA20532 ORF of transposon Tdc1 (CACTA-element) (Daucus carota)	Sig	F1
AT1G37045.1	14079033	372.469	251.275	7	0.530892	similar to unknown protein [Arabidopsis thaliana] (TAIR:AT3G42430.1)		F1
AT1G37050.1	14080284	232.879	124.038	38	0.00374498	similar to unknown protein [Arabidopsis thaliana] (TAIR:AT3G43320.1); similar to putative AP endonuclease/reverse transcriptase [Brassica napus] (GB:AAM82604.1); contains domain no description (G3D.3.60.10.10); contains domain DNase I-like (SSF56219); contains domain NON-LTR RETROELEMENT REVERSE TRANSCRIPTASE RELATED (PTHR19446:SF34); contains domain REVERSE TRANSCRIPTASES (PTHR19446); contains d…	Sig	F1
AT1G37060.1	14085072	522.449	230.558	39	2.69452e-06	gypsy-like retrotransposon family (Athila), has a 1.4e-248 P-value blast match to GB:CAA57397 Athila ORF 1 (Arabidopsis thaliana)	Sig	F1
AT1G37057.1	14094339	275.103	148.305	61	8.78033e-05	hAT-like transposase family (hobo/Ac/Tam3), has a 7.8e-25 P-value blast match to GB:AAD24567 transposase Tag2 (hAT-element) (Arabidopsis thaliana)	Sig	F1
AT1G37063.1	14101790	589.757	186.244	6	0.197162	transposase-related, weak similarity to Tam3-transposase (Antirrhinum majus) GI:16064, PIR|A39652 Hobo element transposase HFL1 (Drosophila melanogaster)		F1
AT1G37070.1	14103211	392.934	271.188	32	0.041849	gypsy-like retrotransposon family (Athila), has a 5.5e-177 P-value blast match to GB:CAA57397 Athila ORF 1 (Arabidopsis thaliana)	Sig	F1
AT1G37080.1	14111474	340.392	128.496	19	0.0113458	similar to DNA binding [Arabidopsis thaliana] (TAIR:AT4G01980.1); similar to hypothetical protein 26.t00020 [Brassica oleracea] (GB:ABD65000.1); contains InterPro domain Homeodomain-like; (InterPro:IPR009057)	Sig	F1
AT1G37090.1	14114818	401.877	259.973	55	0.00724881	gypsy-like retrotransposon family (Athila), has a 1.8e-88 P-value blast match to GB:CAA57397 Athila ORF 1 (Arabidopsis thaliana)	Sig	F1
AT1G37095.1	14120423	282.647	242.576	15	0.895482	gypsy-like retrotransposon family, has a 4.0e-16 P-value blast match to GB:AAA35184 ORF2 (Gypsy_Ty3-element) (Saccharomyces cerevisiae)		F1
AT1G37100.1	14124843	696.808	418.433	48	5.76303e-06	gypsy-like retrotransposon family (Athila), has a 5.2e-203 P-value blast match to GB:CAA57397 Athila ORF 1 (Arabidopsis thaliana)	Sig	F1
AT1G37110.1	14130253	312.931	234.043	113	0.0138977	copia-like retrotransposon family, has a 0. P-value blast match to GB:CAA31653 polyprotein (Ty1_Copia-element) (Arabidopsis thaliana)	Sig	F1
AT1G37113.1	14136435	664.42	558.236	32	0.633547	unlisted protein		F1
AT1G37120.1	14143821	383.091	279.337	60	0.749696	non-LTR retrotransposon family (LINE), has a 8.3e-14 P-value blast match to GB:AAA67727 reverse transcriptase (LINE-element) (Mus musculus)		F1
AT1G37130.1	14158531	429.043	418.332	81	0.485355	Identified as a mutant resistant to chlorate. Encodes nitrate reductase structural gene. Involved in nitrate assimilation. Has nitrate reductase activity. Up-regulated by the fungus P. indica. Binds transcription factor At2g35940.		F1
AT1G37140.1	14170383	286.811	396.176	16	0.277643	a member of mei2-like gene family; phylogenetic analysis revealed that it belongs to the fourth clade of mei2-like proteins, with conserved C-terminal RNA recognition motif (RRM) only.		As
AT1G37140.2	14170383	264.634	367.377	14	0.411047	a member of mei2-like gene family; phylogenetic analysis revealed that it belongs to the fourth clade of mei2-like proteins, with conserved C-terminal RNA recognition motif (RRM) only.		As
AT1G37150.1	14174996	583.72	273.782	24	0.000734748	holocarboxylase synthetase 2 (HCS2.d); similar to HCS1 (HOLOCARBOXYLASE SYNTHASE), catalytic [Arabidopsis thaliana] (TAIR:AT2G25710.2); similar to Os02g0167000 [Oryza sativa (japonica cultivar-group)] (GB:NP_001046003.1); similar to putative holocarboxylase synthetase [Oryza sativa (japonica cultivar-group)] (GB:BAD26236.1); contains InterPro domain Biotin/lipoate A/B protein ligase; (InterPro:IP…	Sig	F1
AT1G37150.2	14174996	599.998	286.565	24	0.000734748	holocarboxylase synthetase 2 (HCS2.d); similar to HCS1 (HOLOCARBOXYLASE SYNTHASE), catalytic [Arabidopsis thaliana] (TAIR:AT2G25710.2); similar to Os02g0167000 [Oryza sativa (japonica cultivar-group)] (GB:NP_001046003.1); similar to putative holocarboxylase synthetase [Oryza sativa (japonica cultivar-group)] (GB:BAD26236.1); contains InterPro domain Biotin protein ligase, C-terminal; (InterPro:IP…	Sig	F1
AT1G37150.3	14174996	573.161	270.138	23	0.00129971	holocarboxylase synthetase 2 (HCS2.d); similar to HCS1 (HOLOCARBOXYLASE SYNTHASE), catalytic [Arabidopsis thaliana] (TAIR:AT2G25710.2); similar to Os02g0167000 [Oryza sativa (japonica cultivar-group)] (GB:NP_001046003.1); similar to putative holocarboxylase synthetase [Oryza sativa (japonica cultivar-group)] (GB:BAD26236.1); contains InterPro domain Biotin/lipoate A/B protein ligase; (InterPro:IP…	Sig	F1
AT1G37150.4	14174996	636.529	293.785	21	0.00449913	holocarboxylase synthetase 2 (HCS2.d); similar to HCS1 (HOLOCARBOXYLASE SYNTHASE), catalytic [Arabidopsis thaliana] (TAIR:AT2G25710.2); similar to Os02g0167000 [Oryza sativa (japonica cultivar-group)] (GB:NP_001046003.1); similar to putative holocarboxylase synthetase [Oryza sativa (japonica cultivar-group)] (GB:BAD26236.1); contains InterPro domain Biotin protein ligase, C-terminal; (InterPro:IP…	Sig	F1
AT1G37160.1	14181630	713.612	628.986	7	0.530892	gypsy-like retrotransposon family (Athila), similar to putative Athila retroelement ORF1 protein GI:4567296 from (Arabidopsis thaliana)		F1
AT1G37162.1	14184775	108.527	94.998	2	1	unlisted protein		F1
AT1G37170.1	14188848	313.671	280.082	13	0.996742	Mutator-like transposase family, has a 1.1e-84 P-value blast match to O22278 /203-375 Pfam PF03108 MuDR family transposase (MuDr-element domain)		F1
AT1G37180.1	14193615	422.775	127.69	27	5.43643e-06	gypsy-like retrotransposon family, has a 6.2e-07 P-value blast match to GB:AAD19359 polyprotein (gypsy_Ty3-element) (Sorghum bicolor)	Sig	F1
AT1G37190.1	14197671	262.78	172.25	43	1.66859e-05	pseudogene, hypothetical protein, contains similarity to hypothetical proteins from (Arabidopsis thaliana)	Sig	F1
AT1G37200.1	14201122	214.743	160.288	67	0.0223372	gypsy-like retrotransposon family, has a 1.3e-185 P-value blast match to GB:AAD11615 prpol (gypsy_Ty3-element) (Zea mays)	Sig	F1
AT1G37210.1	14208810	216.209	104.581	54	0.00012664	gypsy-like retrotransposon family (Athila), has a 7.4e-67 P-value blast match to GB:CAA57397 Athila ORF 1 (Arabidopsis thaliana)	Sig	F1
AT1G37275.1	14213373	644.619	243.67	6	0.123367	similar to unknown protein [Arabidopsis thaliana] (TAIR:AT3G30600.1); contains InterPro domain Protein of unknown function DUF730; (InterPro:IPR007989)		F1
AT1G37340.1	14218125	443.405	226.262	80	5.8775e-08	gypsy-like retrotransposon family (Athila), has a 9.2e-199 P-value blast match to GB:CAA57397 Athila ORF 1 (Arabidopsis thaliana)	Sig	F1
AT1G37405.1	14226845	429.774	265.478	70	0.000107438	gypsy-like retrotransposon family (Athila), has a 1.0e-229 P-value blast match to GB:CAA57397 Athila ORF 1 (Arabidopsis thaliana)	Sig	F1
AT1G37471.1	14234566	358.268	340.119	26	0.951842	gypsy-like retrotransposon family (Athila), has a 3.0e-262 P-value blast match to GB:CAA57397 Athila ORF 1 (Arabidopsis thaliana)		F1
AT1G37537.1	14241088	661.952	318.592	14	0.0150107	gypsy-like retrotransposon family, has a 1.5e-34 P-value blast match to GB:AAD19359 polyprotein (gypsy_Ty3-element) (Sorghum bicolor)	Sig	F1
AT1G37603.1	14243261	589.747	310.752	29	6.23861e-06	pseudogene, hypothetical protein, similar to putative Athila retroelement ORF1 protein GI:4263544 from (Arabidopsis thaliana)	Sig	F1
AT1G37669.1	14249033	404.509	386.524	38	0.288443	gypsy-like retrotransposon family (Athila), has a 2.0e-258 P-value blast match to GB:CAA57397 Athila ORF 1 (Arabidopsis thaliana)		F1
AT1G37735.1	14257110	720.683	428.082	45	0.000190656	gypsy-like retrotransposon family (Athila), has a 4.9e-189 P-value blast match to GB:CAA57397 Athila ORF 1 (Arabidopsis thaliana)	Sig	F1
AT1G37801.1	14262840	227.103	170.37	10	0.90007	CACTA-like transposase family (En/Spm), has a 1.9e-24 P-value blast match to GB:BAA20532 ORF of transposon Tdc1 (CACTA-element) (Daucus carota)		F1
AT1G37867.1	14266792	329.888	323.789	81	0.451297	gypsy-like retrotransposon family (Athila), has a 1.5e-195 P-value blast match to GB:CAA57397 Athila ORF 1 (Arabidopsis thaliana)		F1
AT1G37933.1	14273373	397.877	350.141	62	0.0758591	pseudogene, hypothetical protein, similar to putative retroelement pol polyprotein GI:4309763 from (Arabidopsis thaliana)		F1
AT1G37999.1	14278126	134.314	49.9117	54	3.96317e-05	pseudogene, hypothetical protein, contains similarity to replication proteins from (Arabidopsis thaliana)	Sig	F1
AT1G38131.1	14295683	373.744	389.95	14	0.777962	similar to unknown protein [Arabidopsis thaliana] (TAIR:AT1G38065.1); similar to Growth regulator protein, putative, expressed [Oryza sativa (japonica cultivar-group)] (GB:ABA96586.1); similar to Os12g0174100 [Oryza sativa (japonica cultivar-group)] (GB:NP_001066285.1); contains InterPro domain Protein of unknown function DUF246, plant; (InterPro:IPR004348)		As
AT1G38140.1	14300859	126.129	144.006	56	0.0848009	CACTA-like transposase family (Ptta/En/Spm), has a 9.2e-38 P-value blast match to At5g29026.1/8-244 CACTA-like transposase family (Ptta/En/Spm) (CACTA-element) (Arabidopsis thaliana)		As
AT1G38149.1	14313096	377.413	310.294	17	0.110983	gypsy-like retrotransposon family (Athila), has a 1.1e-51 P-value blast match to GB:CAA57397 Athila ORF 1 (Arabidopsis thaliana)		F1
AT1G38158.1	14317102	804	631.003	17	0.0741567	gypsy-like retrotransposon family (Athila), has a 7.3e-228 P-value blast match to GB:CAA57397 Athila ORF 1 (Arabidopsis thaliana)		F1
AT1G38167.1	14320344	171.999	134.129	24	0.131111	gypsy-like retrotransposon family (Athila), has a 4.5e-98 P-value blast match to gb|AAL06419.1|AF378075_1 reverse transcriptase (Athila4) (Arabidopsis thaliana) (Gypsy_Ty3-family)		F1
AT1G38176.1	14324271	573.078	484.309	12	0.227604	pseudogene, hypothetical protein, similar to putative retroelement pol polyprotein		F1
AT1G38185.1	14334167	387.513	318.137	56	0.0189838	gypsy-like retrotransposon family (Athila), has a 1.1e-21 P-value blast match to GB:CAA57397 Athila ORF 1 (Arabidopsis thaliana)	Sig	F1
AT1G38194.1	14339416	1329.03	1136.61	4	0.806349	pseudogene, hypothetical protein, similar to contains similarity to Arabidopsis thaliana hypothetical protein (GB:AC004483)		F1
AT1G38203.1	14343873	184.34	95.3516	1	1	gypsy-like retrotransposon family (Athila), has a 3.5e-30 P-value blast match to GB:CAA57397 Athila ORF 1 (Arabidopsis thaliana)		F1
AT1G38270.1	14387346	315.778	328.044	12	0.65687	gypsy-like retrotransposon family (Athila), has a 7.2e-205 P-value blast match to GB:CAA57397 Athila ORF 1 (Arabidopsis thaliana)		As
AT1G79670.2	29976917	313.708	411.32	56	0.00143017	Encodes a receptor-like kinase that does not contain an extracellular leucine-rich repeat domain. A novel type of dominant disease-resistance protein that confers resistance to a broad spectrum of Fusarium races.	Sig	As
AT1G79680.1	29979976	313.944	355.691	66	0.00862008	wall-associated kinase, putative; Identical to Wall-associated receptor kinase-like 10 precursor (EC 2.7.11.-) (WAKL10) [Arabidopsis Thaliana] (GB:Q8VYA3;GB:Q9MA08); similar to wall-associated kinase, putative [Arabidopsis thaliana] (TAIR:AT1G19390.1); similar to kinase [Arabidopsis thaliana] (TAIR:AT4G31110.1); similar to protein kinase family protein [Arabidopsis thaliana] (TAIR:AT1G69730.1); s…	Sig	As
AT1G79690.1	29985202	357.912	401.856	62	0.0288835	ATNUDT3 (Arabidopsis thaliana Nudix hydrolase homolog 3); hydrolase; Identical to Nudix hydrolase 3 (EC 3.6.1.-) (AtNUDT3) (NUDT3) [Arabidopsis Thaliana] (GB:Q8L831;GB:Q8GY80;GB:Q93ZN1;GB:Q9MA07); similar to IPP1 (ISOPENTENYL DIPHOSPHATE ISOMERASE 1), isopentenyl-diphosphate delta-isomerase [Arabidopsis thaliana] (TAIR:AT5G16440.1); similar to IPP2 (ISOPENTENYL PYROPHOSPHATE:DIMETHYLLALLYL PYROPH…	Sig	As
AT1G79700.1	29990362	556.865	519.444	26	1	ovule development protein, putative; similar to ovule development protein, putative [Arabidopsis thaliana] (TAIR:AT1G16060.1); similar to Os08g0442400 [Oryza sativa (japonica cultivar-group)] (GB:NP_001061917.1); similar to AP2/EREBP transcription factor-like protein [Oryza sativa (japonica cultivar-group)] (GB:BAD10030.1); similar to Os09g0423800 [Oryza sativa (japonica cultivar-group)] (GB:NP_0…		F1
AT1G79700.2	29990362	556.865	519.444	26	1	ovule development protein, putative; similar to ovule development protein, putative [Arabidopsis thaliana] (TAIR:AT1G16060.1); similar to Os08g0442400 [Oryza sativa (japonica cultivar-group)] (GB:NP_001061917.1); similar to AP2/EREBP transcription factor-like protein [Oryza sativa (japonica cultivar-group)] (GB:BAD10030.1); similar to Os09g0423800 [Oryza sativa (japonica cultivar-group)] (GB:NP_0…		F1
AT1G79710.1	29995127	573.511	477.85	39	0.0119189	integral membrane transporter family protein; similar to integral membrane transporter family protein [Arabidopsis thaliana] (TAIR:AT5G25050.1); similar to Biopterin transport-related protein BT1 [Medicago truncatula] (GB:ABE86623.1); contains InterPro domain Biopterin transport-related protein BT1; (InterPro:IPR004324)	Sig	F1
AT1G79720.1	29997131	609.254	520.928	44	0.0135594	aspartyl protease family protein; similar to chloroplast nucleoid DNA-binding protein, putative [Arabidopsis thaliana] (TAIR:AT5G10770.1); similar to Os09g0423500 [Oryza sativa (japonica cultivar-group)] (GB:NP_001063212.1); similar to 41 kD chloroplast nucleoid DNA binding protein (CND41) [Nicotiana sylvestris] (GB:BAC22609.1); similar to Os08g0267300 [Oryza sativa (japonica cultivar-group)] (GB…	Sig	F1
AT1G79730.1	30000569	501.943	500.549	49	0.946539	Encodes a PAF1 homolog that is involved in the control of flowering time by elevating FLC expression to a level that creates the vernalization-responsive, winter-annual habit. Yeast PAF1 is a component of a five-member complex that associates with RNA pol II and is thought to regulate gene expression by recruiting SET1 (a histone 3 Lys 4 [H3-K4] methyl transferase) to the initially transcribed [5…		F1
AT1G79740.1	30004367	662.341	580.581	55	0.00922333	hAT dimerisation domain-containing protein; similar to hAT dimerisation domain-containing protein [Arabidopsis thaliana] (TAIR:AT3G17450.1); similar to Os01g0222700 [Oryza sativa (japonica cultivar-group)] (GB:NP_001042439.1); similar to hAT dimerisation domain-containing protein -like [Oryza sativa (japonica cultivar-group)] (GB:BAD81298.1); contains InterPro domain HAT dimerisation; (InterPro:I…	Sig	F1
AT1G79750.1	30007362	721.788	616.959	56	0.00250837	The malic enzyme (EC 1.1.1.40) encoded by AtNADP-ME4 is localized to chloroplasts. The gene is expressed throughout the whole plant and during embryogenesis and germination. A possible involvement in the fatty acid biosynthesis has been proposed.	Sig	F1
AT1G79760.1	30012058	710.417	645.98	35	0.0218863	Identified as target of the AGL15 binding motif CArG.	Sig	F1
AT1G79770.1	30014361	538.949	448.621	20	0.0949478	similar to unknown protein [Arabidopsis thaliana] (TAIR:AT5G25840.1); similar to Os06g0554200 [Oryza sativa (japonica cultivar-group)] (GB:NP_001057846.1); similar to Os01g0199700 [Oryza sativa (japonica cultivar-group)] (GB:NP_001042311.1); similar to hypothetical protein [Oryza sativa (japonica cultivar-group)] (GB:BAD26169.1); contains InterPro domain Protein of unknown function DUF1677, plant…		F1
AT1G79780.1	30015887	1055.97	962.223	15	0.281754	similar to integral membrane family protein [Arabidopsis thaliana] (TAIR:AT3G16300.1); similar to Os05g0245300 [Oryza sativa (japonica cultivar-group)] (GB:NP_001055014.1); similar to Os01g0725400 [Oryza sativa (japonica cultivar-group)] (GB:NP_001044113.1); contains InterPro domain Protein of unknown function DUF588; (InterPro:IPR006702); contains InterPro domain Conserved hypothetical protein C…		F1
AT1G79790.2	30016389	940.78	760.572	39	0.00296473	haloacid dehalogenase-like hydrolase family protein; similar to HAD-superfamily hydrolase, subfamily IA, variant 3, putative [Oryza sativa (japonica cultivar-group)] (GB:AAX96430.1); contains InterPro domain Haloacid dehalogenase-like hydrolase; (InterPro:IPR005834)	Sig	F1
AT1G79790.1	30016913	912.661	770.205	20	0.102568	haloacid dehalogenase-like hydrolase family protein; similar to HAD-superfamily hydrolase, subfamily IA, variant 3, putative [Oryza sativa (japonica cultivar-group)] (GB:AAX96430.1); contains InterPro domain HAD-superfamily hydrolase subfamily IA, variant 3; (InterPro:IPR006402); contains InterPro domain Haloacid dehalogenase-like hydrolase; (InterPro:IPR005834)		F1
AT1G79800.1	30018566	1062.31	1022.07	15	0.563885	plastocyanin-like domain-containing protein; similar to plastocyanin-like domain-containing protein [Arabidopsis thaliana] (TAIR:AT3G18590.1); similar to NtEPc-like protein [Nicotiana tabacum] (GB:BAC53926.1); contains InterPro domain Cupredoxin; (InterPro:IPR008972); contains InterPro domain Plastocyanin-like; (InterPro:IPR003245)		F1
AT1G79810.1	30019756	776.838	726.719	35	0.429257	Dominant suppressor of det1 phenotypes. Encodes a peroxisomal protein essential for Arabidopsis growth. Inserted directly from the cytosol into peroxisomes.		F1
AT1G79810.2	30019756	776.838	726.719	35	0.429257	Dominant suppressor of det1 phenotypes. Encodes a peroxisomal protein essential for Arabidopsis growth. Inserted directly from the cytosol into peroxisomes.		F1
AT1G79820.1	30022383	825.859	732.702	39	0.0999154	SGB1; carbohydrate transporter/ sugar porter; Identical to Probable plastidic glucose transporter 3 [Arabidopsis Thaliana] (GB:Q2V4B9;GB:Q7X7U4;GB:Q8RXX6;GB:Q9CA87;GB:Q9M9Z8); similar to hexose transporter, putative [Arabidopsis thaliana] (TAIR:AT1G67300.1); similar to sugar transporter [Citrus unshiu] (GB:AAN86062.1); contains InterPro domain Sugar transporter; (InterPro:IPR003663); contains Int…		F1
AT1G79820.2	30022383	800.06	725.085	44	0.154646	SGB1; carbohydrate transporter/ sugar porter; Identical to Probable plastidic glucose transporter 3 [Arabidopsis Thaliana] (GB:Q2V4B9;GB:Q7X7U4;GB:Q8RXX6;GB:Q9CA87;GB:Q9M9Z8); similar to hexose transporter, putative [Arabidopsis thaliana] (TAIR:AT1G67300.1); similar to sugar transporter [Citrus unshiu] (GB:AAN86062.1); contains InterPro domain Sugar transporter; (InterPro:IPR003663); contains Int…		F1
AT1G79820.3	30022383	826.038	750.588	38	0.334322	SGB1; carbohydrate transporter/ sugar porter; Identical to Probable plastidic glucose transporter 3 [Arabidopsis Thaliana] (GB:Q2V4B9;GB:Q7X7U4;GB:Q8RXX6;GB:Q9CA87;GB:Q9M9Z8); similar to hexose transporter, putative [Arabidopsis thaliana] (TAIR:AT1G67300.1); similar to sugar transporter [Citrus unshiu] (GB:AAN86062.1); contains InterPro domain Sugar transporter; (InterPro:IPR003663); contains Int…		F1
AT1G79830.1	30027875	460.184	402.597	79	0.0679863	similar to CIP1 (COP1-INTERACTIVE PROTEIN 1) [Arabidopsis thaliana] (TAIR:AT5G41790.1); similar to Os05g0559900 [Oryza sativa (japonica cultivar-group)] (GB:NP_001056303.1); similar to Tropomyosin; tRNA-binding arm; t-snare [Medicago truncatula] (GB:ABD32289.1); contains InterPro domain tRNA-binding arm; (InterPro:IPR010978); contains InterPro domain t-snare; (InterPro:IPR010989)		F1
AT1G79830.2	30027875	460.184	402.597	79	0.0679863	unlisted protein		F1
AT1G79840.1	30037443	712.477	597.909	61	0.00019981	Glabra 2, a homeodomain protein affects epidermal cell identity including trichomes, root hairs, and seed coat. It also down-regulates seed oil content. Expressed in atrichoblasts and required to suppress root hair development. Also expressed abundantly during early seed development.	Sig	F1
AT1G79850.1	30041269	742.998	578.373	19	0.064252	nuclear-encoded 30S chloroplast ribosomal protein S17		F1
AT1G79860.1	30042111	1050.89	760.645	44	5.66026e-06	Encodes a member of KPP-like gene family, homolog of KPP (kinase partner protein) gene in tomato. Also a member of the RopGEF (guanine nucleotide exchange factor) family, containing the novel PRONE domain (plant-specific Rop nucleotide exchanger), which is exclusively active towards members of the Rop subfamily.	Sig	F1
AT1G79870.1	30044777	621.933	589.574	30	0.838334	oxidoreductase family protein; similar to oxidoreductase family protein [Arabidopsis thaliana] (TAIR:AT1G12550.1); similar to hydroxyphenylpyruvate reductase (HPPR) [Solenostemon scutellarioides] (GB:CAD47810.2); contains InterPro domain D-isomer specific 2-hydroxyacid dehydrogenase, catalytic region; (InterPro:IPR006139); contains InterPro domain D-isomer specific 2-hydroxyacid dehydrogenase, NA…		F1
AT1G79880.1	30046046	476.249	360.716	33	0.00143017	La domain-containing protein; similar to RNA recognition motif (RRM)-containing protein [Arabidopsis thaliana] (TAIR:AT4G32720.1); similar to OSIGBa0092E01.10 [Oryza sativa (indica cultivar-group)] (GB:CAH67515.1); similar to Os04g0497600 [Oryza sativa (japonica cultivar-group)] (GB:NP_001053207.1); similar to hypothetical protein DDBDRAFT_0204655 [Dictyostelium discoideum AX4] (GB:XP_640625.1); …	Sig	F1
AT1G79880.2	30046046	454.112	347.176	35	0.000814592	La domain-containing protein; similar to RNA recognition motif (RRM)-containing protein [Arabidopsis thaliana] (TAIR:AT4G32720.1); similar to OSIGBa0092E01.10 [Oryza sativa (indica cultivar-group)] (GB:CAH67515.1); similar to Laa-A-prov protein [Xenopus laevis] (GB:AAH98983.1); similar to Unknown (protein for IMAGE:6932222) [Xenopus laevis] (GB:AAH84839.1); contains InterPro domain RNA-binding re…	Sig	F1
AT1G79880.3	30046077	465.816	358.248	35	0.000880868	La domain-containing protein; similar to RNA binding [Arabidopsis thaliana] (TAIR:AT4G32720.2); similar to OSIGBa0092E01.10 [Oryza sativa (indica cultivar-group)] (GB:CAH67515.1); similar to RNA binding protein required for maturation of tRNA and snRNA precursors; acts as a molecular chaperone for RNAs transcribed by polymerase III; homologous to human La (SS-B) autoantigen; Lhp1p [Saccharomyces …	Sig	F1
AT1G79890.1	30048669	520.921	466.156	66	0.0249161	helicase-related; similar to helicase-related [Arabidopsis thaliana] (TAIR:AT1G79950.1); similar to Os05g0219800 [Oryza sativa (japonica cultivar-group)] (GB:NP_001054943.1); similar to unknown protein [Oryza sativa (japonica cultivar-group)] (GB:AAT07552.1); contains InterPro domain ATP-dependent helicase, DEAH-box; (InterPro:IPR002464); contains InterPro domain DEXDc2; (InterPro:IPR006554); con…	Sig	F1
AT1G79900.1	30052320	784.445	676.021	38	0.0118424	encodes a mitochondrial ornithine transporter that exports ornithine from the mitochondria to the cytosol	Sig	F1
AT1G79910.1	30054896	947.993	942.822	33	0.951301	similar to unknown protein [Arabidopsis thaliana] (TAIR:AT1G52315.1); similar to hypothetical protein [Oryza sativa (japonica cultivar-group)] (GB:BAD46051.1); similar to Os02g0159200 [Oryza sativa (japonica cultivar-group)] (GB:NP_001045961.1); contains InterPro domain Protein of unknown function DUF292, eukaryotic; (InterPro:IPR005061)		F1
AT1G79910.2	30054896	947.993	942.822	33	0.951301	similar to unknown protein [Arabidopsis thaliana] (TAIR:AT1G52315.1); similar to hypothetical protein [Oryza sativa (japonica cultivar-group)] (GB:BAD46051.1); similar to Os02g0159200 [Oryza sativa (japonica cultivar-group)] (GB:NP_001045961.1); contains InterPro domain Protein of unknown function DUF292, eukaryotic; (InterPro:IPR005061)		F1
AT1G79915.1	30057237	795.453	845.977	21	0.894885	similar to Os06g0639300 [Oryza sativa (japonica cultivar-group)] (GB:NP_001058159.1); contains domain SUBFAMILY NOT NAMED (PTHR23108:SF7); contains domain FAMILY NOT NAMED (PTHR23108)		As
AT1G79920.1	30058640	754.151	713.029	48	0.72225	heat shock protein 70, putative / HSP70, putative; similar to HSP91 (Heat shock protein 91) [Arabidopsis thaliana] (TAIR:AT1G79930.2); similar to ATP binding [Arabidopsis thaliana] (TAIR:AT1G11660.2); similar to 97 kDa heat shock protein (Heat shock protein 110) (GB:Q94738); similar to Os01g0180800 [Oryza sativa (japonica cultivar-group)] (GB:NP_001042210.1); similar to Os05g0181000 [Oryza sativa…		F1
AT1G79920.2	30058640	754.151	713.029	48	0.72225	heat shock protein 70, putative / HSP70, putative; similar to HSP91 (Heat shock protein 91) [Arabidopsis thaliana] (TAIR:AT1G79930.2); similar to ATP binding [Arabidopsis thaliana] (TAIR:AT1G11660.2); similar to 97 kDa heat shock protein (Heat shock protein 110) (GB:Q94738); similar to Os01g0180800 [Oryza sativa (japonica cultivar-group)] (GB:NP_001042210.1); similar to Os05g0181000 [Oryza sativa…		F1
AT1G79930.1	30063479	712.089	639.439	57	0.113912	encodes high molecular weight heat shock protein 70 not a HSP90 homolog, mRNA is constitutively expressed but transiently induced after heat shock		F1
AT1G79930.2	30063479	728.419	654.338	58	0.102094	encodes high molecular weight heat shock protein 70 not a HSP90 homolog, mRNA is constitutively expressed but transiently induced after heat shock		F1
AT1G79940.1	30069562	543.964	541.005	57	0.978595	heat shock protein binding / unfolded protein binding; similar to DNAJ heat shock N-terminal domain-containing protein / sec63 domain-containing protein [Arabidopsis thaliana] (TAIR:AT4G21180.1); similar to Molecular chaperone (DnaJ superfamily) (ISS) [Ostreococcus tauri] (GB:CAL53183.1); similar to Os04g0307200 [Oryza sativa (japonica cultivar-group)] (GB:NP_001052421.1); contains InterPro domai…		F1
AT2G05370.2	1960433	203.951	247.084	29	0.365236	unlisted protein		As
AT2G05370.1	1960731	133.3	193.325	15	0.305059	similar to RDR6 (RNA-DEPENDENT RNA POLYMERASE 6), nucleic acid binding [Arabidopsis thaliana] (TAIR:AT3G49500.1); similar to putative RNA-dependent RNA polymerase SDE1 [Nicotiana benthamiana] (GB:AAU21242.1)		As
AT2G05380.1	1966819	327.175	426.554	15	0.0950923	glycine-rich protein 3 short isoform (GRP3S) mRNA, complete		As
AT2G05380.2	1966819	338.687	436.026	13	0.20868	unlisted protein		As
AT2G05390.1	1970717	24.3248	226.106	110	9.81072e-17	copia-like retrotransposon family, has a 7.2e-200 P-value blast match to gb|AAG52949.1| gag/pol polyprotein (Endovir1-1) (Arabidopsis thaliana) (Ty1_Copia-family)	Sig	As
AT2G05400.1	1974947	153.167	303.218	34	0.00659009	meprin and TRAF homology domain-containing protein / MATH domain-containing protein; similar to ubiquitin-specific protease-related / meprin and TRAF homology (MATH) domain-containing protein-related [Arabidopsis thaliana] (TAIR:AT2G05410.1); similar to MATH domain containing protein [Brassica oleracea] (GB:ABD65138.1); contains InterPro domain TRAF-like; (InterPro:IPR008974)	Sig	As
AT2G05400.2	1975050	197.379	430.123	21	0.0160841	unlisted protein	Sig	As
AT2G05410.1	1976934	262.143	234.455	26	0.548476	ubiquitin-specific protease-related / meprin and TRAF homology (MATH) domain-containing protein-related; similar to meprin and TRAF homology domain-containing protein / MATH domain-containing protein [Arabidopsis thaliana] (TAIR:AT2G05420.1); similar to MATH domain containing protein [Brassica oleracea] (GB:ABD65138.1); contains InterPro domain TRAF-like; (InterPro:IPR008974); contains InterPro d…		F1
AT2G05420.1	1983904	135	130.7	22	0.998695	meprin and TRAF homology domain-containing protein / MATH domain-containing protein; similar to meprin and TRAF homology domain-containing protein / MATH domain-containing protein [Arabidopsis thaliana] (TAIR:AT3G58350.1); similar to MATH domain containing protein [Brassica oleracea] (GB:ABD65138.1); contains InterPro domain TRAF-like; (InterPro:IPR008974); contains InterPro domain MATH; (InterPr…		F1
AT2G05430.1	1986020	245.92	148.798	30	0.0857792	similar to unknown protein [Arabidopsis thaliana] (TAIR:AT3G58230.1); similar to MATH domain containing protein [Brassica oleracea] (GB:ABD65138.1); contains InterPro domain Globin-like; (InterPro:IPR009050)		F1
AT2G05435.1	1989197	123.841	160.951	19	0.566035	non-LTR retrotransposon family (LINE), has a 6.5e-19 P-value blast match to GB:NP_038602 L1 repeat, Tf subfamily, member 18 (LINE-element) (Mus musculus)		As
AT2G05440.1	1993126	344.368	376.234	14	0.472243	glycine-rich protein; similar to glycine-rich protein [Arabidopsis thaliana] (TAIR:AT2G05510.1); similar to antimicrobial peptide shep-GRP [Capsella bursa-pastoris] (GB:AAG09424.1); contains InterPro domain Glycine rich; (InterPro:IPR010800)		As
AT2G05440.2	1993126	395.977	448.829	16	0.277643	glycine-rich protein; similar to glycine-rich protein [Arabidopsis thaliana] (TAIR:AT2G05510.1); similar to antimicrobial peptide shep-GRP [Capsella bursa-pastoris] (GB:AAG09424.1); contains InterPro domain Glycine rich; (InterPro:IPR010800)		As
AT2G05440.3	1993126	344.368	376.234	14	0.472243	glycine-rich protein; similar to glycine-rich protein [Arabidopsis thaliana] (TAIR:AT2G05510.1); similar to antimicrobial peptide shep-GRP [Capsella bursa-pastoris] (GB:AAG09424.1); contains InterPro domain Glycine rich; (InterPro:IPR010800)		As
AT2G05440.4	1993126	412.949	465.255	15	0.350473	glycine-rich protein; similar to glycine-rich protein [Arabidopsis thaliana] (TAIR:AT2G05510.1); similar to antimicrobial peptide shep-GRP [Capsella bursa-pastoris] (GB:AAG09424.1); contains InterPro domain Glycine rich; (InterPro:IPR010800)		As
AT2G05440.5	1993126	412.949	465.255	15	0.350473	glycine-rich protein; similar to glycine-rich protein [Arabidopsis thaliana] (TAIR:AT2G05510.1); similar to antimicrobial peptide shep-GRP [Capsella bursa-pastoris] (GB:AAG09424.1); contains InterPro domain Glycine rich; (InterPro:IPR010800)		As
AT2G05440.6	1993126	360.957	381.332	13	0.609234	glycine-rich protein; similar to glycine-rich protein [Arabidopsis thaliana] (TAIR:AT2G05510.1); similar to antimicrobial peptide shep-GRP [Capsella bursa-pastoris] (GB:AAG09424.1); contains InterPro domain Glycine rich; (InterPro:IPR010800)		As
AT2G05440.7	1993126	412.949	465.255	15	0.350473	glycine-rich protein; similar to glycine-rich protein [Arabidopsis thaliana] (TAIR:AT2G05510.1); similar to antimicrobial peptide shep-GRP [Capsella bursa-pastoris] (GB:AAG09424.1); contains InterPro domain Glycine rich; (InterPro:IPR010800)		As
AT2G05440.8	1993126	360.957	381.332	13	0.609234	glycine-rich protein; similar to glycine-rich protein [Arabidopsis thaliana] (TAIR:AT2G05510.1); similar to antimicrobial peptide shep-GRP [Capsella bursa-pastoris] (GB:AAG09424.1); contains InterPro domain Glycine rich; (InterPro:IPR010800)		As
AT2G05441.1	1994474	341.003	422.573	9	0.265306	unlisted protein		As
AT2G05450.1	1996254	119.672	401.758	57	1.54405e-08	pseudogene, Ulp1 protease family, contains Pfam profile PF02902: Ulp1 protease family, C-terminal catalytic domain; similar to At5g28270, At2g12100, At1g45090, At2g16180, At2g06750	Sig	As
AT2G05460.1	2001604	157.154	453.761	10	0.0166214	pseudogene of Ulp1 protease family protein	Sig	As
AT2G05470.1	2002926	195.219	570.474	9	0.0456949	pseudogene, hypothetical protein, similar to At2g06630, At2g12120, At1g45090, At5g28482	Sig	As
AT2G05475.1	2004430	177.765	1016.13	6	0.123367	pseudogene, hypothetical protein		As
AT2G05480.1	2005460	373.271	674.113	9	0.0456949	similar to unknown protein [Arabidopsis thaliana] (TAIR:AT1G45080.1); similar to hypothetical protein 31.t00082 [Brassica oleracea] (GB:ABD65101.1); contains InterPro domain Nucleic acid-binding, OB-fold, subgroup; (InterPro:IPR012340); contains InterPro domain Protein of unknown function DUF223, Arabidopsis thaliana; (InterPro:IPR003871); contains InterPro domain Nucleic acid-binding, OB-fold; (…	Sig	As
AT2G05490.1	2006984	327.917	666.97	21	0.00522614	Mutator-like transposase family, has a 4.4e-88 P-value blast match to Q9SL18 /349-510 Pfam PF03108 MuDR family transposase (MuDr-element domain)	Sig	As
AT2G05500.1	2014398	39.1699	173.932	6	0.197162	unknown protein		As
AT2G05510.1	2015733	258.377	442.393	16	0.0210136	glycine-rich protein; similar to glycine-rich protein [Arabidopsis thaliana] (TAIR:AT2G05440.3); similar to antimicrobial peptide shep-GRP [Capsella bursa-pastoris] (GB:AAG09424.1); contains InterPro domain Glycine rich; (InterPro:IPR010800)	Sig	As
AT2G05510.2	2015733	246.809	398.054	13	0.0809532	glycine-rich protein; similar to glycine-rich protein [Arabidopsis thaliana] (TAIR:AT2G05440.8); similar to antimicrobial peptide shep-GRP [Capsella bursa-pastoris] (GB:AAG09424.1); contains InterPro domain Glycine rich; (InterPro:IPR010800)		As
AT2G05510.3	2015733	213.206	344.486	11	0.179584	glycine-rich protein; similar to glycine-rich protein [Arabidopsis thaliana] (TAIR:AT2G05440.8); similar to antimicrobial peptide shep-GRP [Capsella bursa-pastoris] (GB:AAG09424.1); contains InterPro domain Glycine rich; (InterPro:IPR010800)		As
AT2G05510.4	2015733	279.864	451.47	15	0.0348507	glycine-rich protein; similar to glycine-rich protein [Arabidopsis thaliana] (TAIR:AT2G05440.1); similar to antimicrobial peptide shep-GRP [Capsella bursa-pastoris] (GB:AAG09424.1); contains InterPro domain Glycine rich; (InterPro:IPR010800)	Sig	As
AT2G05510.5	2015733	227.641	395.595	13	0.0684123	unlisted protein		As
AT2G05510.6	2015733	203.247	355.933	14	0.048831	unlisted protein	Sig	As
AT2G05518.1	2023316	277.24	288.724	12	0.806349	unlisted protein		As
AT2G11450.1	4573645	406.82	323.825	117	0.00602756	gypsy-like retrotransposon family (Athila), has a 1.7e-208 P-value blast match to GB:CAA57397 Athila ORF 1 (Arabidopsis thaliana)	Sig	F1
AT2G11460.1	4585911	823.204	728.778	9	0.31546	pseudogene, hypothetical protein		F1
AT2G11462.1	4589757	1227.32	936.726	9	0.0276537	contains domain Ubiquitin-like (SSF54236); contains domain Tubulin chaperone cofactor A (SSF46988)	Sig	F1
AT2G11465.1	4596499	485.425	333.966	19	0.0218922	gypsy-like retrotransposon family (Athila), has a 3.4e-40 P-value blast match to GB:CAA57397 Athila ORF 1 (Arabidopsis thaliana)	Sig	F1
AT2G11480.1	4598905	382.124	249.846	71	0.000468103	pseudogene, hypothetical protein	Sig	F1
AT2G11485.1	4603211	582.151	487.494	10	0.983048	pseudogene, hypothetical protein		F1
AT2G11490.1	4604295	226.96	187.951	11	0.60139	similar to unknown protein [Arabidopsis thaliana] (TAIR:AT5G28980.1); similar to unknown protein [Arabidopsis thaliana] (TAIR:AT1G35090.1); contains InterPro domain Nucleic acid-binding, OB-fold, subgroup; (InterPro:IPR012340); contains InterPro domain Protein of unknown function DUF223, Arabidopsis thaliana; (InterPro:IPR003871); contains InterPro domain Nucleic acid-binding, OB-fold; (InterPro:…		F1
AT2G11500.1	4605523	959.929	896.283	14	0.895482	CACTA-like transposase family (Tnp2/En/Spm), has a 2.0e-151 P-value blast match to GB:CAA40555 TNP2 (CACTA-element) (Antirrhinum majus)		F1
AT2G11502.1	4608086	423.836	360.237	4	0.476548	pseudogene, hypothetical protein		F1
AT2G11504.1	4609146	479.953	235.435	6	0.357079	pseudogene, hypothetical protein		F1
AT2G11507.1	4610215	636.32	303.081	15	0.149855	pseudogene, hypothetical protein		F1
AT2G11510.1	4611646	634.56	383.502	45	3.58833e-05	Mutator-like transposase family, has a 5.1e-64 P-value blast match to Q9S9L6 /322-461 Pfam PF03108 MuDR family transposase (MuDr-element domain)	Sig	F1
AT2G11520.1	4618597	422.99	409.966	46	0.493922	high overall homology to CRCK1		F1
AT2G11522.1	4622405	1282.69	616.912	2	0.710763	unlisted protein		F1
AT2G11530.1	4624749	318.534	344.037	43	0.669427	Mutator-like transposase family, has a 1.4e-24 P-value blast match to Q9SI25 /181-349 Pfam PF03108 MuDR family transposase (MuDr-element domain)		As
AT2G11550.1	4626904	235.138	85.9592	30	0.000238179	CACTA-like transposase family (Tnp2/En/Spm), has a 0. P-value blast match to gb|AAG52024.1|AC022456_5 Tam1-homologous transposon protein TNP2, putative; 12762-16371 (Arabidopsis thaliana) (CACTA-element)	Sig	F1
AT2G11570.1	4634338	194.019	107.801	13	0.710763	3'-5'-exoribonuclease/ RNA binding; similar to hypothetical protein [Cryptococcus neoformans var. neoformans JEC21] (GB:XP_567746.1); contains InterPro domain Exoribonuclease; (InterPro:IPR001247)		F1
AT2G11590.1	4635953	208.429	121.991	40	0.0015951	CACTA-like transposase family (Tnp2/En/Spm), has a 0. P-value blast match to gb|AAG52024.1|AC022456_5 Tam1-homologous transposon protein TNP2, putative; 12762-16371 (Arabidopsis thaliana) (CACTA-element)	Sig	F1
AT2G11600.1	4643901	333.536	429.404	41	0.0061828	pseudogene, hypothetical protein, and genefinder	Sig	As
AT2G11610.1	4656627	264.318	61.3155	30	0.000300445	Mutator-like transposase family, has a 2.6e-24 P-value blast match to O22278 /203-375 Pfam PF03108 MuDR family transposase (MuDr-element domain)	Sig	F1
AT2G11620.1	4658448	430.893	372.748	19	0.968843	similar to unknown protein [Arabidopsis thaliana] (TAIR:AT3G45800.1)		F1
AT2G11623.1	4660897	181.699	144.58	6	0.94272	similar to unknown protein [Arabidopsis thaliana] (TAIR:AT3G45800.1); contains InterPro domain Conserved hypothetical protein 1589, plant; (InterPro:IPR006476)		F1
AT2G11626.1	4661481	291.759	204.503	17	0.320379	unknown protein		F1
AT2G11630.1	4665342	195.741	212.442	43	1	pseudogene, similar to P0005C02.7, blastp match of 61% identity and 1.2e-108 P-value to GP|24414144|dbj|BAC22388.1||AP004554 P0005C02.7 {Oryza sativa (japonica cultivar-group)}		As
AT2G11640.1	4670018	150.91	148.324	48	0.688594	pseudogene, replication protein A1		F1
AT2G11650.1	4676337	379.754	349.898	33	0.629127	pseudogene, hypothetical protein, and genefinder		F1
AT2G11651.1	4678009	1067.36	995.049	2	1	unlisted protein		F1
AT2G11660.1	4678835	227.266	177.717	68	0.0759734	gypsy-like retrotransposon family (Athila), has a 4.8e-201 P-value blast match to GB:CAA57397 Athila ORF 1 (Arabidopsis thaliana)		F1
AT2G11670.1	4685022	350.936	286.998	40	0.0977945	CACTA-like transposase family (Tnp2/En/Spm), has a 1.2e-89 P-value blast match to GB:CAA40555 TNP2 (CACTA-element) (Antirrhinum majus)		F1
AT2G11680.1	4688381	564.73	443.342	44	0.0131412	gypsy-like retrotransposon family, has a 3.4e-54 P-value blast match to GB:CAB39733 rotease, reverse transcriptase, ribonuclease H, integrase (Gypsy_Ty3-element) (Drosophila buzzatii)	Sig	F1
AT2G15030.1	6504368	210.045	193.901	48	0.554382	pseudogene, similar to LD40380p, blastp match of 31% identity and 2.1e-06 P-value to GP|20151643|gb|AAM11181.1||AY094828 LD40380p {Drosophila melanogaster}		F1	Supplementary Figure 4
AT2G15040.1	6507542	148.968	276.513	27	0.131111	pseudogene, disease resistance protein-related, low similarity to disease resistance protein Cf-2.1 (Lycopersicon pimpinellifolium) GI:1184075; contains Pfam profile PF00560: Leucine Rich Repeat; blastp match of 38% identity and 4.4e-96 P-value to GP|1184075|gb|AAC15779.1||U42444 Cf-2.1 {Lycopersicon pimpinellifolium}		As	Supplementary Figure 4
AT2G15042.1	6510166	111.64	158.366	41	0.104955	unlisted protein		As	Supplementary Figure 4
AT2G15045.1	6513711	272.554	329.177	16	0.0948366	similar to nucleic acid binding / ribonuclease H [Arabidopsis thaliana] (TAIR:AT4G08860.1); similar to Ribonuclease H [Medicago truncatula] (GB:ABE81233.1); contains InterPro domain Polynucleotidyl transferase, Ribonuclease H fold; (InterPro:IPR012337)		As	Supplementary Figure 4
AT2G15050.1	6518862	432.717	498.636	13	0.505582	LTP; lipid binding; similar to LP1 (nonspecific lipid transfer protein 1) [Arabidopsis thaliana] (TAIR:AT2G38540.1); similar to Nonspecific lipid-transfer protein A precursor (LTP A) (Wax-associated protein 9A) (GB:Q42641); contains InterPro domain Plant lipid transfer protein/Par allergen; (InterPro:IPR000528); contains InterPro domain Plant lipid transfer/seed storage/trypsin-alpha amylase inhi…		As	Supplementary Figure 4
AT2G15050.2	6518862	265.812	272.673	17	0.710763	LTP; lipid binding; similar to LP1 (nonspecific lipid transfer protein 1) [Arabidopsis thaliana] (TAIR:AT2G38540.1); similar to Nonspecific lipid-transfer protein A precursor (LTP A) (Wax-associated protein 9A) (GB:Q42641); contains InterPro domain Plant lipid transfer protein/Par allergen; (InterPro:IPR000528); contains InterPro domain Plant lipid transfer/seed storage/trypsin-alpha amylase inhi…		As	Supplementary Figure 4
AT2G15050.3	6518896	530.094	603.024	10	0.663107	unlisted protein		As	Supplementary Figure 4
AT2G15060.1	6524774	379.915	410.108	61	0.518408	CACTA-like transposase family (Tnp1/En/Spm), has a 1.8e-63 P-value blast match to ref|NP_189784.1| TNP1-related protein (Arabidopsis thaliana) (CACTA-element)		As	Supplementary Figure 4
AT2G15070.1	6528832	261.527	291.592	75	0.711718	CACTA-like transposase family (Tnp2/En/Spm), has a 8.4e-192 P-value blast match to gb|AAG52024.1|AC022456_5 Tam1-homologous transposon protein TNP2, putative; 12762-16371 (Arabidopsis thaliana) (CACTA-element)		As	Supplementary Figure 4
AT2G15080.1	6533703	194.752	189.962	84	0.575717	disease resistance family protein; similar to disease resistance family protein [Arabidopsis thaliana] (TAIR:AT5G27060.1); similar to disease resistance family protein [Arabidopsis thaliana] (TAIR:AT3G11080.1); similar to disease resistance family protein / LRR family protein [Arabidopsis thaliana] (TAIR:AT3G11010.1); similar to disease resistance protein [Lycopersicon esculentum] (GB:AAC78591.1)…		F1	Supplementary Figure 4
AT2G15080.2	6533703	189.145	186.114	88	0.608386	disease resistance family protein; similar to disease resistance family protein [Arabidopsis thaliana] (TAIR:AT5G27060.1); similar to disease resistance family protein [Arabidopsis thaliana] (TAIR:AT3G11080.1); similar to disease resistance family protein / LRR family protein [Arabidopsis thaliana] (TAIR:AT3G11010.1); similar to disease resistance protein [Lycopersicon esculentum] (GB:AAC78591.1)…		F1	Supplementary Figure 4
AT2G15090.1	6542278	330.26	351.636	42	0.168182	fatty acid elongase, putative; Identical to 3-ketoacyl-CoA synthase 8 (EC 2.3.1.-) (KCS-8) (Very-long-chain fatty acid condensing enzyme 8) (VLCFA condensing enzyme 8) (KCS8) [Arabidopsis Thaliana] (GB:Q4V3C9;GB:Q9ZUK2); similar to fatty acid elongase, putative [Arabidopsis thaliana] (TAIR:AT4G34250.1); similar to 3-ketoacyl-CoA synthase [Physaria fendleri] (GB:AAU05611.1); contains InterPro doma…		As	Supplementary Figure 4
AT2G15100.1	6549394	106.69	189.415	125	0.000438355	gypsy-like retrotransposon family, has a 4.0e-216 P-value blast match to GB:AAD19359 polyprotein (gypsy_Ty3-element) (Sorghum bicolor)	Sig	As	Supplementary Figure 4
AT2G15110.1	6554847	87.8433	174.69	43	0.00308123	pseudogene, hypothetical protein, contains Pfam profile: PF04642 protein of unknown function, DUF601	Sig	As	Supplementary Figure 4
AT2G15120.1	6557378	115.673	168.871	26	0.198265	pseudogene, disease-resistance family protein / fatty acid elongase-related, similar to fatty acid elongase 1 (FAE1) (Arabidopsis thaliana) GI:881615; similar to NtPRp27 (GI:5360263) (Nicotiana tabacum) similar to R 14 protein (GI:27764542) (Glycine max); contains Pfam profile PF04450: Plant Basic Secretory Protein; blastp match of 71% identity and 6.0e-20 P-value to GP|18674893|emb|CAD23312.1||A…		As	Supplementary Figure 4
AT2G15128.1	6564138	115.925	256.249	4	0.476548	unlisted protein		As	Supplementary Figure 4
AT2G15130.2	6564861	64.1507	301.61	23	7.84584e-05	unlisted protein	Sig	As	Supplementary Figure 4
AT2G15130.1	6564995	64.7741	328.029	26	1.80604e-05	plant basic secretory protein (BSP) family protein; similar to secretory protein, putative [Arabidopsis thaliana] (TAIR:AT2G15220.1); similar to NtPRp27-like protein [Solanum tuberosum] (GB:AAO22065.1); contains InterPro domain Plant Basic Secretory Protein; (InterPro:IPR007541)	Sig	As	Supplementary Figure 4
AT2G15140.1	6567467	196.786	293.922	14	0.0189839	pseudogene, Ulp1 protease family, contains Pfam profile PF02902: Ulp1 protease family, C-terminal catalytic domain; similar to At1g32840, At4g04010, At2g06430, At2g04980, At2g14130, At3g44500, At2g15190, At3g47260, At5g34900, At3g29210, At2g02210, At3g32900	Sig	As	Supplementary Figure 4
AT2G15145.1	6572603	239.033	294.632	7	0.693869	pseudogene, similar to P0458A05.18, blastp match of 30% identity and 2.6e-10 P-value to GP|11875196|dbj|BAB19409.1||AP002870 P0458A05.18 {Oryza sativa (japonica cultivar-group)}		As	Supplementary Figure 4
AT2G15150.1	6574281	172.415	210.669	7	0.0758591	Mutator-like transposase family, has a 1.8e-84 P-value blast match to Q9SKL7 /23-182 Pfam PF03108 MuDR family transposase (MuDr-element domain)		As	Supplementary Figure 4
AT2G15160.1	6579905	454.983	572.077	45	0.118362	hAT-like transposase family (hobo/Ac/Tam3), has a 1.8e-86 P-value blast match to GB:AAD24567 transposase Tag2 (hAT-element) (Arabidopsis thaliana)		As	Supplementary Figure 4
AT2G15170.1	6587581	61.1437	304.472	18	0.00176047	similar to plant basic secretory protein (BSP) family protein [Arabidopsis thaliana] (TAIR:AT2G15130.1); similar to NtPRp27-like protein [Solanum tuberosum] (GB:AAO22065.1); contains InterPro domain Plant Basic Secretory Protein; (InterPro:IPR007541)	Sig	As	Supplementary Figure 4
AT2G15180.1	6588755	31.4135	321.193	30	1.54491e-07	zinc knuckle (CCHC-type) family protein; similar to unknown protein [Arabidopsis thaliana] (TAIR:AT3G43470.1); similar to Zinc finger, CCHC-type [Medicago truncatula] (GB:ABE80629.1); contains InterPro domain Zinc finger, CCHC-type; (InterPro:IPR001878)	Sig	As	Supplementary Figure 4
AT2G15185.1	6590893	79.6002	695.942	8	0.0456949	zinc knuckle (CCHC-type) protein-related; similar to unknown protein [Arabidopsis thaliana] (TAIR:AT3G43470.1)	Sig	As	Supplementary Figure 4
AT2G15190.1	6592977	148.479	242.448	26	0.0338479	pseudogene, Ulp1 protease family, contains Pfam profile PF02902: Ulp1 protease family, C-terminal catalytic domain; similar to At1g32840, At4g04010, At2g06430, At2g15140, At2g04980, At2g14130, At3g44500, At3g47260, At5g34900, At3g29210, At2g02210, At3g32900	Sig	As	Supplementary Figure 4
AT2G15200.1	6599469	492.848	575.237	27	0.120143	pseudogene, hypothetical protein, similar to At2g04970, At1g32830, At2g14140, At3g30450, At4g03990, At5g34895, At3g47270, At2g02200		As	Supplementary Figure 4
AT2G15210.1	6605158	151.587	161.76	5	0.666647	Mutator-like transposase family, has a 7.6e-86 P-value blast match to Q9SKL7 /23-182 Pfam PF03108 MuDR family transposase (MuDr-element domain)		As	Supplementary Figure 4
AT2G15220.1	6608942	455.201	498.838	14	0.441112	secretory protein, putative; similar to plant basic secretory protein (BSP) family protein [Arabidopsis thaliana] (TAIR:AT2G15130.1); similar to NtPRp27 [Nicotiana tabacum] (GB:BAA81904.1); contains InterPro domain Plant Basic Secretory Protein; (InterPro:IPR007541)		As	Supplementary Figure 4
AT2G15230.1	6612588	374.884	518.959	33	0.0121417	Lipase active on medium and short chain triacylglycerols, but not on phospho- or galactolipids. Active between pH4 and 7 with an optimum at pH6. Knock-out mutant has not obvious phenotype. Predicted to be extracellular.	Sig	As	Supplementary Figure 4
AT2G15240.1	6615538	667.54	677.105	32	0.815469	UNC-50 family protein; similar to Os09g0109500 [Oryza sativa (japonica cultivar-group)] (GB:NP_001062566.1); similar to hypothetical protein DDBDRAFT_0184329 [Dictyostelium discoideum AX4] (GB:XP_629704.1); contains InterPro domain UNC-50; (InterPro:IPR007881)		As	Supplementary Figure 4
AT2G15250.1	6619694	27.1477	281.13	142	7.86378e-22	non-LTR retrotransposon family (LINE), has a 2.6e-34 P-value blast match to GB:NP_038605 L1 repeat, Tf subfamily, member 30 (LINE-element) (Mus musculus)	Sig	As	Supplementary Figure 4
AT2G15260.1	6630682	64.5193	151.431	25	0.00194087	zinc finger (C3HC4-type RING finger) family protein; similar to transcription factor, putative / zinc finger (C3HC4 type RING finger) family protein [Arabidopsis thaliana] (TAIR:AT3G05545.1); similar to VIP2 protein [Avena fatua] (GB:CAB75506.1); contains InterPro domain Zinc finger, RING-type; (InterPro:IPR001841)	Sig	As	Supplementary Figure 4
AT2G15270.1	6637901	465.103	519.657	21	0.201536	similar to PREDICTED: similar to PRKR interacting protein 1 (IL11 inducible) [Canis familiaris] (GB:XP_850116.1); similar to Os09g0104300 [Oryza sativa (japonica cultivar-group)] (GB:NP_001062560.1); contains InterPro domain Protein of unknown function DUF1168; (InterPro:IPR009548)		As	Supplementary Figure 4
AT2G15271.1	6639487	640.894	788.803	8	0.688594	unlisted protein		As	Supplementary Figure 4
AT2G15280.1	6640174	221.552	252.861	23	0.222668	reticulon family protein (RTNLB10); similar to reticulon family protein (RTNLB11) [Arabidopsis thaliana] (TAIR:AT3G19460.1); similar to Os04g0670000 [Oryza sativa (japonica cultivar-group)] (GB:NP_001054209.1); similar to H0818H01.12 [Oryza sativa (indica cultivar-group)] (GB:CAJ86090.1); contains InterPro domain Reticulon; (InterPro:IPR003388)		As	Supplementary Figure 4
AT2G15280.2	6640174	219.889	256.713	20	0.211872	reticulon family protein (RTNLB10); similar to reticulon family protein (RTNLB11) [Arabidopsis thaliana] (TAIR:AT3G19460.1); similar to H0818H01.12 [Oryza sativa (indica cultivar-group)] (GB:CAJ86090.1); contains InterPro domain Reticulon; (InterPro:IPR003388)		As	Supplementary Figure 4
AT2G15290.1	6642333	374.752	486.567	29	0.0733079	Encodes a protein located in the chloroplast inner envelope. The study of mutant defective in the gene product suggests that the protein is involved in the translocation of protein across the envelope membrane into the chloroplast stroma.		As	Supplementary Figure 4
AT2G15292.1	6644304	234.544	228.325	33	0.996742	unlisted protein		F1	Supplementary Figure 4
AT2G15300.1	6649638	499.055	423.995	61	0.166668	leucine-rich repeat transmembrane protein kinase, putative; similar to leucine-rich repeat transmembrane protein kinase, putative [Arabidopsis thaliana] (TAIR:AT4G34220.1); similar to Os06g0638500 [Oryza sativa (japonica cultivar-group)] (GB:NP_001058153.1); similar to Leucine Rich Repeat, putative [Medicago truncatula] (GB:ABE91521.1); similar to Os09g0110100 [Oryza sativa (japonica cultivar-gro…		F1	Supplementary Figure 4
AT2G15310.1	6653825	166.79	285.768	25	0.0911911	A member of ARF GTPase family. A thaliana has 21 members of this family, known to be essential for vesicle coating and uncoating and functions in GTP-binding. Gene encoding ADP-ribosylation factor and similar to ADP-ribosylation factor (GI:861205) (Chlamydomonas reinhardtii), other ARFs and ARF-like proteins.		As	Supplementary Figure 4
AT2G15318.1	6664790	401.359	365.705	6	0.545164	unlisted protein		F1	Supplementary Figure 4
AT2G15320.1	6666344	302.934	340.795	37	0.287105	leucine-rich repeat family protein; similar to leucine-rich repeat family protein [Arabidopsis thaliana] (TAIR:AT5G66330.1); similar to Os02g0647300 [Oryza sativa (japonica cultivar-group)] (GB:NP_001047577.1); similar to brassinosteroid receptor [Pisum sativum] (GB:BAC99050.1); similar to Os01g0818700 [Oryza sativa (japonica cultivar-group)] (GB:NP_001044633.1); contains InterPro domain Leucine-…		As	Supplementary Figure 4
AT2G25565.1	10884086	257.838	280.678	17	0.887322	similar to zinc finger (C3HC4-type RING finger) family protein [Arabidopsis thaliana] (TAIR:AT2G24480.1); contains domain RING/U-box (SSF57850)		As	Supplementary Figure 5
AT2G25570.3	10884982	388.453	426.655	30	1	unlisted protein		As	Supplementary Figure 5
AT2G25570.1	10885716	448.068	452.948	26	0.805905	binding; similar to Os02g0202600 [Oryza sativa (japonica cultivar-group)] (GB:NP_001046232.1); similar to Sel1-like repeat [Psychromonas ingrahamii 37] (GB:ZP_01350247.1); contains InterPro domain Tetratricopeptide-like helical; (InterPro:IPR011990); contains InterPro domain Sel1-like; (InterPro:IPR006597)		As	Supplementary Figure 5
AT2G25570.2	10885716	434.482	441.593	25	0.718257	binding; similar to Os02g0202600 [Oryza sativa (japonica cultivar-group)] (GB:NP_001046232.1); similar to Sel1-like repeat [Psychromonas ingrahamii 37] (GB:ZP_01350247.1); contains InterPro domain Tetratricopeptide-like helical; (InterPro:IPR011990); contains InterPro domain Sel1-like; (InterPro:IPR006597)		As	Supplementary Figure 5
AT2G25580.1	10888048	418.915	378.008	59	0.145836	binding; similar to pentatricopeptide (PPR) repeat-containing protein [Arabidopsis thaliana] (TAIR:AT4G32450.1); similar to Putative selenium-binding protein, related [Solanum demissum] (GB:AAT66765.1); contains InterPro domain Pentatricopeptide repeat; (InterPro:IPR002885); contains InterPro domain Tetratricopeptide-like helical; (InterPro:IPR011990)		F1	Supplementary Figure 5
AT2G25590.1	10890928	202.315	245.633	29	0.32859	agenet domain-containing protein; similar to agenet domain-containing protein [Arabidopsis thaliana] (TAIR:AT4G32440.2); similar to Agenet [Medicago truncatula] (GB:ABE92607.1); contains InterPro domain Agenet; (InterPro:IPR008395)		As	Supplementary Figure 5
AT2G25600.1	10894536	465.646	685.436	67	1.79338e-05	mutant has Impaired pollen-tube growth; member of Shaker K+ channel family, also Stelar K+ outward rectifying channel (SKOR) family	Sig	As	Supplementary Figure 5
AT2G25605.1	10899453	462.366	514.754	19	0.566035	similar to unknown protein [Oryza sativa (japonica cultivar-group)] (GB:AAT69587.1); similar to Os05g0574700 [Oryza sativa (japonica cultivar-group)] (GB:NP_001056392.1)		As	Supplementary Figure 5
AT2G25610.1	10901305	481.345	578.63	21	0.171052	H+-transporting two-sector ATPase, C subunit family protein; similar to vacuolar ATP synthase, putative / V-ATPase, putative [Arabidopsis thaliana] (TAIR:AT4G32530.1); similar to V-ATPase subunit c'' proteolipid [Xerophyta viscosa] (GB:AAR26002.1); contains InterPro domain ATPase, V0 complex, proteolipid subunit C,; (InterPro:IPR000245); contains InterPro domain ATPase, F0/V0 complex, subunit C; …		As	Supplementary Figure 5
AT2G25620.1	10902967	360.692	422.35	41	0.0237099	protein phosphatase 2C, putative / PP2C, putative; similar to protein phosphatase 2C, putative / PP2C, putative [Arabidopsis thaliana] (TAIR:AT2G33700.1); similar to protein phosphatase 2C [Mesembryanthemum crystallinum] (GB:BAB88943.1); contains InterPro domain Protein phosphatase 2C; (InterPro:IPR000222); contains InterPro domain Protein phosphatase 2C-like; (InterPro:IPR001932)	Sig	As	Supplementary Figure 5
AT2G25625.1	10906444	317.693	425.855	20	0.032542	similar to Os05g0575000 [Oryza sativa (japonica cultivar-group)] (GB:NP_001056395.1)	Sig	As	Supplementary Figure 5
AT2G25625.2	10906479	344.353	455	19	0.0526692	similar to Os05g0575000 [Oryza sativa (japonica cultivar-group)] (GB:NP_001056395.1)		As	Supplementary Figure 5
AT2G25630.1	10908397	378.105	454.502	36	0.469455	glycosyl hydrolase family 1 protein; similar to glycosyl hydrolase family 1 protein [Arabidopsis thaliana] (TAIR:AT5G44640.1); similar to glycosyl hydrolase family 1 protein [Arabidopsis thaliana] (TAIR:AT5G42260.1); similar to glycosyl hydrolase family 1 protein [Arabidopsis thaliana] (TAIR:AT2G44450.1); similar to Glycoside hydrolase, family 1 [Medicago truncatula] (GB:ABE83886.1); contains Int…		As	Supplementary Figure 5
AT2G25640.1	10910516	213.747	330.255	62	0.00385107	similar to transcription elongation factor-related [Arabidopsis thaliana] (TAIR:AT5G25520.2); similar to PHD finger protein-like [Oryza sativa (japonica cultivar-group)] (GB:BAD24999.1); similar to Os02g0208600 [Oryza sativa (japonica cultivar-group)] (GB:NP_001046260.1); contains InterPro domain Transcription elongation factor S-II, central region; (InterPro:IPR003618); contains InterPro domain …	Sig	As	Supplementary Figure 5
AT2G25650.1	10914597	391.902	625.892	34	0.00322177	DNA-binding storekeeper protein-related; similar to DNA-binding storekeeper protein-related [Arabidopsis thaliana] (TAIR:AT4G00270.1); similar to storekeeper protein [Solanum tuberosum] (GB:CAC39398.1); contains InterPro domain Protein of unknown function DUF573; (InterPro:IPR007592)	Sig	As	Supplementary Figure 5
AT2G25660.1	10916233	747.886	833.627	168	0.00618084	EMB2410 (EMBRYO DEFECTIVE 2410); similar to Os01g0179400 [Oryza sativa (japonica cultivar-group)] (GB:NP_001042199.1); similar to unknown protein [Oryza sativa (japonica cultivar-group)] (GB:BAD67835.1); contains domain Pyruvoyl-dependent histidine and arginine decarboxylases (SSF56271)	Sig	As	Supplementary Figure 5
AT2G25670.1	10928680	697.005	781.734	43	0.128612	similar to unknown protein [Arabidopsis thaliana] (TAIR:AT4G32610.1); similar to Os05g0179800 [Oryza sativa (japonica cultivar-group)] (GB:NP_001054805.1); similar to M355 [Lilium lon (GB:BAC81748.1)		As	Supplementary Figure 5
AT2G25670.2	10928680	669.522	755.997	46	0.158307	similar to unknown protein [Arabidopsis thaliana] (TAIR:AT4G32610.1); similar to Os05g0179800 [Oryza sativa (japonica cultivar-group)] (GB:NP_001054805.1); similar to M355 [Lilium lon (GB:BAC81748.1)		As	Supplementary Figure 5
AT2G25680.1	10933071	758.208	855.768	39	0.181152	sulfate transporter; similar to sulfate transporter [Arabidopsis thaliana] (TAIR:AT1G80310.1); similar to putative sulfate transporter-like [Oryza sativa (japonica cultivar-group)] (GB:BAD03554.1); contains InterPro domain Sulphate transporter; (InterPro:IPR011547)		As	Supplementary Figure 5
AT2G25685.1	10937704	152.186	270.754	7	0.4432	Encodes a member of a family of small, secreted, cysteine rich proteins with sequence similarity to SCR (S locus cysteine-rich protein).		As	Supplementary Figure 5
AT2G25687.1	10939217	441.401	370.279	6	0.666647	Encodes a defensin-like (DEFL) family protein.		F1	Supplementary Figure 5
AT2G25690.2	10940126	360.341	424.18	42	0.193368	senescence-associated protein-related; similar to senescence-associated protein-related [Arabidopsis thaliana] (TAIR:AT5G11460.1); similar to Protein of unknown function DUF581 [Medicago truncatula] (GB:ABE83632.1); contains InterPro domain Protein of unknown function DUF581; (InterPro:IPR007650)		As	Supplementary Figure 5
AT2G25690.1	10940163	401.405	473.481	38	0.202571	senescence-associated protein-related; similar to senescence-associated protein-related [Arabidopsis thaliana] (TAIR:AT5G11460.1); similar to Protein of unknown function DUF581 [Medicago truncatula] (GB:ABE83632.1); contains InterPro domain Protein of unknown function DUF581; (InterPro:IPR007650)		As	Supplementary Figure 5
AT2G25697.1	10947120	239.053	227.251	3	0.887322	unlisted protein		F1	Supplementary Figure 5
AT2G25700.1	10948757	665.414	707.523	18	0.414485	E3 ubiquitin ligase SCF complex subunit SKP1/ASK1 (At3), putative, E3 ubiquitin ligase; similar to fimbriata-associated protein fap1 GI:2673868 from (Antirrhinum majus. Interacts with F-box proteins.		As	Supplementary Figure 5
AT2G25710.2	10952582	450.212	541.724	35	0.0250072	Encodes holocarboxylase synthase.	Sig	As	Supplementary Figure 5
AT2G25710.1	10952659	428.271	522.829	36	0.00995397	Encodes holocarboxylase synthase.	Sig	As	Supplementary Figure 5
AT2G25720.1	10955529	332.085	364.876	14	0.353354	similar to hypothetical protein SDM1_56t00007 [Solanum demissum] (GB:AAU90329.1)		As	Supplementary Figure 5
AT2G25730.1	10956307	466.376	496.972	193	0.0261362	binding / heme binding; similar to conserved hypothetical protein [Medicago truncatula] (GB:ABE83627.1); similar to Os01g0593000 [Oryza sativa (japonica cultivar-group)] (GB:NP_001043457.1); similar to conserved hypothetical protein [Medicago truncatula] (GB:ABE83626.1); contains InterPro domain Protein prenyltransferase; (InterPro:IPR008940); contains InterPro domain Tetratricopeptide TPR_2; (In…	Sig	As	Supplementary Figure 5
AT2G25735.1	10975112	376.143	380.023	17	0.662377	unknown protein		As	Supplementary Figure 5
AT2G25737.1	10976950	327.632	500.684	44	0.000116064	similar to unknown protein [Arabidopsis thaliana] (TAIR:AT2G36630.1); similar to unknown [Brassica napus] (GB:AAY63998.1); contains InterPro domain Protein of unknown function DUF81; (InterPro:IPR002781)	Sig	As	Supplementary Figure 5
AT2G25740.1	10980122	736.713	810.077	48	0.0671187	ATP-dependent protease La (LON) domain-containing protein; similar to Os05g0521500 [Oryza sativa (japonica cultivar-group)] (GB:NP_001056076.1); similar to Os01g0743600 [Oryza sativa (japonica cultivar-group)] (GB:NP_001044220.1); similar to unnamed protein product [Tetraodon nigroviridis] (GB:CAG06776.1); contains InterPro domain Peptidase S16, lon N-terminal; (InterPro:IPR003111)		As	Supplementary Figure 5
AT2G25760.1	10984828	940.236	985.913	61	0.241159	protein kinase family protein; similar to protein kinase family protein [Arabidopsis thaliana] (TAIR:AT3G13670.1); similar to protein kinase family protein [Arabidopsis thaliana] (TAIR:AT5G18190.2); similar to protein kinase family protein [Arabidopsis thaliana] (TAIR:AT3G03940.1); similar to putative serine/threonine protein kinase [Oryza sativa (japonica cultivar-group)] (GB:BAD87518.1); simila…		As	Supplementary Figure 5
AT2G25760.2	10984828	951.117	998.031	62	0.222805	protein kinase family protein; similar to protein kinase family protein [Arabidopsis thaliana] (TAIR:AT3G13670.1); similar to protein kinase family protein [Arabidopsis thaliana] (TAIR:AT5G18190.2); similar to protein kinase family protein [Arabidopsis thaliana] (TAIR:AT3G03940.1); similar to putative serine/threonine protein kinase [Oryza sativa (japonica cultivar-group)] (GB:BAD87518.1); simila…		As	Supplementary Figure 5
AT2G25770.1	10992809	341.454	354.754	19	0.452075	similar to unknown protein [Arabidopsis thaliana] (TAIR:AT4G32870.1); similar to hypothetical protein [Oryza sativa (japonica cultivar-group)] (GB:BAD87063.1); contains domain Bet v1-like (SSF55961); contains domain no description (G3D.3.30.530.20)		As	Supplementary Figure 5
AT2G25770.2	10992844	295.324	306.9	21	0.423693	similar to unknown protein [Arabidopsis thaliana] (TAIR:AT4G32870.1); similar to hypothetical protein [Oryza sativa (japonica cultivar-group)] (GB:BAD87063.1); contains domain Bet v1-like (SSF55961); contains domain no description (G3D.3.30.530.20)		As	Supplementary Figure 5
AT2G25780.1	10995488	349.702	348.896	14	0.895482	similar to unknown protein [Arabidopsis thaliana] (TAIR:AT1G79770.1); similar to hypothetical protein [Oryza sativa (japonica cultivar-group)] (GB:BAD73203.1); contains InterPro domain Protein of unknown function DUF1677, plant; (InterPro:IPR012876)		F1	Supplementary Figure 5
AT2G25790.1	11000616	322.181	350.339	83	0.178823	leucine-rich repeat transmembrane protein kinase, putative; similar to leucine-rich repeat transmembrane protein kinase, putative [Arabidopsis thaliana] (TAIR:AT4G28650.1); similar to Protein kinase [Medicago truncatula] (GB:ABE78378.1); contains InterPro domain Protein kinase-like; (InterPro:IPR011009); contains InterPro domain Leucine-rich repeat; (InterPro:IPR001611); contains InterPro domain …		As	Supplementary Figure 5
AT2G34970.1	14746336	418.64	422.19	62	0.725098	eIF4-gamma/eIF5/eIF2-epsilon domain-containing protein; similar to eIF4-gamma/eIF5/eIF2-epsilon domain-containing protein [Arabidopsis thaliana] (TAIR:AT3G02270.1); similar to eIF4-gamma/eIF5/eIF2-epsilon domain-containing protein [Arabidopsis thaliana] (TAIR:AT4G18300.1); similar to hypothetical protein DDBDRAFT_0185388 [Dictyostelium discoideum AX4] (GB:XP_639192.1); similar to Os02g0812400 [Or…		As	Supplementary Figure 6
AT2G34980.1	14749003	813.053	505.86	24	0.260951	Encodes a putative phosphatidylinositol-glycan synthase subunit C gene. It is involved in the first step of the glycosylphosphatidylinositol (GPI) biosynthetic pathway.		F1	Supplementary Figure 6
AT2G34985.1	14750085	1368.03	1320.15	1	1	pre-tRNA; tRNA-Thr (anticodon: CGT)		F1	Supplementary Figure 6
AT2G34990.1	14750271	626.355	589.11	25	0.812954	zinc finger (C3HC4-type RING finger) family protein; Identical to RING-H2 finger protein ATL2F (ATL2F) [Arabidopsis Thaliana] (GB:O64762;GB:Q4PSR9); similar to zinc finger (C3HC4-type RING finger) family protein [Arabidopsis thaliana] (TAIR:AT2G35000.1); similar to Zinc finger, RING-type; RINGv [Medicago truncatula] (GB:ABD32383.1); contains InterPro domain Zinc finger, RING-type; (InterPro:IPR00…		F1	Supplementary Figure 6
AT2G35000.1	14751585	434.178	314.208	44	0.0103094	E3 ligase-like protein induced by chitin oligomers.	Sig	F1	Supplementary Figure 6
AT2G35010.1	14754285	453.861	242.347	21	0.110025	ATO1 (ARABIDOPSIS THIOREDOXIN O1); thiol-disulfide exchange intermediate; similar to ATO2 (Arabidopsis thioredoxin o2), thiol-disulfide exchange intermediate [Arabidopsis thaliana] (TAIR:AT1G31020.1); similar to putative thioredoxin [Pisum sativum] (GB:CAJ84246.1); contains InterPro domain Thioredoxin-like fold; (InterPro:IPR012336); contains InterPro domain Thioredoxin-related; (InterPro:IPR0066…		F1	Supplementary Figure 6
AT2G35010.2	14754285	499.326	249.934	20	0.0526334	ATO1 (ARABIDOPSIS THIOREDOXIN O1); similar to ATO2 (Arabidopsis thioredoxin o2), thiol-disulfide exchange intermediate [Arabidopsis thaliana] (TAIR:AT1G31020.1); similar to putative thioredoxin [Pisum sativum] (GB:CAJ84246.1); contains InterPro domain Thioredoxin-like fold; (InterPro:IPR012336); contains InterPro domain Thioredoxin-related; (InterPro:IPR006662); contains InterPro domain Thioredox…		F1	Supplementary Figure 6
AT2G35020.1	14756725	893.104	671.131	38	0.0236151	UTP--glucose-1-phosphate uridylyltransferase family protein; Identical to Probable UDP-N-acetylglucosamine pyrophosphorylase (EC 2.7.7.23) [Arabidopsis Thaliana] (GB:O64765); similar to UDP-N-acetylglucosamine pyrophosphorylase-related [Arabidopsis thaliana] (TAIR:AT1G31070.2); similar to Os08g0206900 [Oryza sativa (japonica cultivar-group)] (GB:NP_001061242.1); similar to Os04g0613700 [Oryza sat…	Sig	F1	Supplementary Figure 6
AT2G35030.1	14760874	1018.53	642.091	60	0.00654561	pentatricopeptide (PPR) repeat-containing protein; similar to pentatricopeptide (PPR) repeat-containing protein [Arabidopsis thaliana] (TAIR:AT4G02750.1); similar to pentatricopeptide (PPR) repeat-containing protein [Arabidopsis thaliana] (TAIR:AT1G09410.1); similar to hypothetical protein LOC_Os11g24530 [Oryza sativa (japonica cultivar-group)] (GB:AAX92992.1); contains InterPro domain Pentatrico…	Sig	F1	Supplementary Figure 6
AT2G35035.1	14763414	609.251	445.572	19	0.452075	Encodes a urease accessory protein which is essential for the activation of plant urease.		F1	Supplementary Figure 6
AT2G35040.1	14765177	853.605	716.688	47	0.258815	AICARFT/IMPCHase bienzyme family protein; similar to phosphoribosylaminoimidazolecarboxamide formyltransferase/IMP cyclohydrolase [Nicotiana tabacum] (GB:AAG40879.1); similar to putative aminoimidazolecarboximide ribonucleotide transformylase [Oryza sativa (japonica cultivar-group)] (GB:BAD11555.1); similar to aminoimidazolecarboximide ribonucleotide transformylase/inosine monophosphate cyclohydr…		F1	Supplementary Figure 6
AT2G35050.1	14769731	695.173	560.897	105	0.340928	protein kinase family protein; similar to protein kinase family protein [Arabidopsis thaliana] (TAIR:AT1G79570.1); similar to protein kinase family protein [Arabidopsis thaliana] (TAIR:AT1G16270.1); similar to HA-tagged protein kinase domain of putative mitogen-activated protein kinase kinase kinase [synthetic construct] (GB:ABK06418.1); contains InterPro domain Protein kinase-like; (InterPro:IPR…		F1	Supplementary Figure 6
AT2G35060.1	14775096	516.621	429.35	63	0.294418	potassium transporter		F1	Supplementary Figure 6
AT2G35060.2	14775096	519.747	432.452	64	0.273458	potassium transporter		F1	Supplementary Figure 6
AT2G35070.1	14783295	699.004	530.558	15	0.219182	similar to unknown protein [Arabidopsis thaliana] (TAIR:AT2G35090.1); similar to conserved hypothetical protein [Medicago truncatula] (GB:ABE89621.1); contains domain UNCHARACTERIZED (PTHR14360)		F1	Supplementary Figure 6
AT2G35075.1	14786704	622.684	534.633	37	0.506328	similar to Phosphatidylinositol 3- and 4-kinase family protein, expressed [Oryza sativa (japonica cultivar-group)] (GB:ABF98768.1); similar to Os03g0738100 [Oryza sativa (japonica cultivar-group)] (GB:NP_001051208.1); similar to putative phosphatidylinositol 3-kinase-related protein kinase [Oryza sativa (japonica cultivar-group)] (GB:AAP44699.1)		F1	Supplementary Figure 6
AT2G35080.1	14789275	972.038	862.883	14	0.0343534	similar to unknown protein [Arabidopsis thaliana] (TAIR:AT3G29750.1); contains InterPro domain Peptidase aspartic, catalytic; (InterPro:IPR009007)	Sig	F1	Supplementary Figure 6
AT2G35080.2	14789275	932.767	837.871	14	0.0578315	unlisted protein		F1	Supplementary Figure 6
AT2G35090.1	14792224	860.781	644.253	9	0.535581	similar to unknown protein [Arabidopsis thaliana] (TAIR:AT2G35070.1); similar to conserved hypothetical protein [Medicago truncatula] (GB:ABE89621.1); contains domain UNCHARACTERIZED (PTHR14360)		F1	Supplementary Figure 6
AT2G35100.1	14793661	526.574	454.279	47	0.148931	Putative glycosyltransferase, similar to other CAZy Family 47 proteins. The protein is predicted to be a type 2 membrane protein with a signal anchor and is predicted to be targeted to the secretory pathway and to have a single transmembrane helix near the N terminus; hence, the protein has the features expected for a type II membrane protein targeted to the Golgi vesicles. The gene was shown to …		F1	Supplementary Figure 6
AT2G35110.1	14795716	640.008	639.889	112	0.710763	Component of the WAVE protein complex which act as activators of ARP2/3 complex involved in actin nucleation. Required for trichome morphogenesis.		F1	Supplementary Figure 6
AT2G35110.2	14795716	652.133	656.624	111	0.646843	Component of the WAVE protein complex which act as activators of ARP2/3 complex involved in actin nucleation. Required for trichome morphogenesis.		As	Supplementary Figure 6
AT2G35120.1	14805658	618.564	639.711	21	0.710763	glycine cleavage system H protein, mitochondrial, putative; similar to glycine cleavage system H protein, mitochondrial, putative [Arabidopsis thaliana] (TAIR:AT1G32470.1); similar to 2-oxo acid dehydrogenase, lipoyl-binding site [Medicago truncatula] (GB:ABC75361.1); contains InterPro domain 2-oxo acid dehydrogenase, lipoyl-binding site; (InterPro:IPR003016); contains InterPro domain Glycine cle…		As	Supplementary Figure 6
AT2G35130.1	14807470	519.168	503.052	47	0.751242	pentatricopeptide (PPR) repeat-containing protein; similar to pentatricopeptide (PPR) repeat-containing protein [Arabidopsis thaliana] (TAIR:AT5G02860.1); similar to putative chloroplast RNA processing protein [Oryza sativa (japonica cultivar-group)] (GB:AAM92824.1); similar to Pentatricopeptide repeat [Medicago truncatula] (GB:ABE94700.1); similar to Os02g0170000 [Oryza sativa (japonica cultivar…		F1	Supplementary Figure 6
AT2G35140.1	14813431	407.359	342.165	74	0.0133738	similar to unknown protein [Arabidopsis thaliana] (TAIR:AT3G11000.1); similar to conserved hypothetical protein [Medicago truncatula] (GB:ABC75358.1); contains domain KELCH-RELATED PROTEINS (PTHR23230); contains domain gb def: Hypothetical protein At2g35140 (PTHR23230:SF12); contains domain no description (SM00767)	Sig	F1	Supplementary Figure 6
AT2G35140.2	14813431	408.339	341.662	73	0.0104377	similar to unknown protein [Arabidopsis thaliana] (TAIR:AT3G11000.1); similar to conserved hypothetical protein [Medicago truncatula] (GB:ABC75358.1); contains domain KELCH-RELATED PROTEINS (PTHR23230); contains domain gb def: Hypothetical protein At2g35140 (PTHR23230:SF12); contains domain no description (SM00767)	Sig	F1	Supplementary Figure 6
AT2G35140.3	14813431	414.002	348.823	75	0.0147914	unlisted protein	Sig	F1	Supplementary Figure 6
AT2G35150.1	14817068	756.442	551.576	31	0.000869787	phosphate-responsive 1 family protein; similar to phosphate-responsive 1 family protein [Arabidopsis thaliana] (TAIR:AT2G17230.1); similar to Os07g0496700 [Oryza sativa (japonica cultivar-group)] (GB:NP_001059703.1); similar to unknown [Sorghum bicolor] (GB:AAQ06267.1); contains InterPro domain Phosphate-induced protein 1 conserved region; (InterPro:IPR006766)	Sig	F1	Supplementary Figure 6
AT2G35155.1	14819011	617.487	566.907	57	0.236454	similar to unknown protein [Arabidopsis thaliana] (TAIR:AT5G45030.2); similar to Os08g0407200 [Oryza sativa (japonica cultivar-group)] (GB:NP_001061775.1); similar to OSIGBa0126B18.9 [Oryza sativa (indica cultivar-group)] (GB:CAH66916.1); similar to OSJNBa0008M17.6 [Oryza sativa (japonica cultivar-group)] (GB:CAD41791.2); contains InterPro domain Peptidase, trypsin-like serine and cysteine; (Inte…		F1	Supplementary Figure 6
AT2G35160.1	14822831	805.284	604.325	76	1.19598e-08	Encodes SU(var)3-9 homologue 5 (SUVH5). SUVH5 has histone methyltransferase (MTase) activity in vitro and contributes to the maintenance of H3 mK9 (methylation of histone H3 at Lys-9) and CMT3-mediated non-CG methylation in vivo.	Sig	F1	Supplementary Figure 6
AT2G35170.1	14827474	714.802	537.375	47	2.4453e-05	MORN (Membrane Occupation and Recognition Nexus) repeat-containing protein /phosphatidylinositol-4-phosphate 5-kinase-related; similar to MORN (Membrane Occupation and Recognition Nexus) repeat-containing protein /phosphatidylinositol-4-phosphate 5-kinase-related [Arabidopsis thaliana] (TAIR:AT4G17080.1); similar to ICE-like protease p20 domain containing protein, expressed [Oryza sativa (japonic…	Sig	F1	Supplementary Figure 6
AT2G35180.1	14829895	983.982	961.197	7	0.992411	pseudogene, 60S ribosomal protein L37a, blastp match of 96% identity and 1.7e-35 P-value to GP|20161109|dbj|BAB90039.1||AP003335 putative 60S ribosomal protein L37a {Oryza sativa (japonica cultivar-group)}		F1	Supplementary Figure 6
AT2G35190.1	14830634	697.091	795.295	37	0.0922436	plant-specific SNARE located in cell plate of dividing cells. cofractionates with the cytokinesis-specific syntaxin, KNOLLE, which is required for the formation of the cell plate.		As	Supplementary Figure 6
AT2G35200.1	14833858	602.715	497.409	20	0.643425	similar to unknown protein [Arabidopsis thaliana] (TAIR:AT1G32690.1); similar to Os04g0591300 [Oryza sativa (japonica cultivar-group)] (GB:NP_001053712.1); similar to Os02g0693000 [Oryza sativa (japonica cultivar-group)] (GB:NP_001047799.1); similar to OSJNBa0009P12.10 [Oryza sativa (japonica cultivar-group)] (GB:CAH68541.2)		F1	Supplementary Figure 6
AT2G35208.1	14835977	861.191	856.359	1	1	unlisted protein		F1	Supplementary Figure 6
AT2G35210.1	14836083	370.252	342.044	35	0.749696	A member of ARF GAP domain (AGD), A thaliana has 15 members, grouped into four classes.		F1	Supplementary Figure 6
AT2G35210.2	14836083	370.252	342.044	35	0.749696	A member of ARF GAP domain (AGD), A thaliana has 15 members, grouped into four classes.		F1	Supplementary Figure 6
AT2G47880.1	19605060	342.747	327.545	17	0.517974	glutaredoxin family protein; Identical to Glutaredoxin-C13 (AtGrxC13) (GRXC13) [Arabidopsis Thaliana] (GB:O82255); similar to glutaredoxin family protein [Arabidopsis thaliana] (TAIR:AT3G62960.1); similar to glutaredoxin 1 [Plantago major] (GB:CAH59431.1); contains InterPro domain Thioredoxin-like fold; (InterPro:IPR012336); contains InterPro domain Glutaredoxin; (InterPro:IPR002109); contains In…		F1
AT2G47890.1	19608026	613.203	551.834	37	0.0299292	zinc finger (B-box type) family protein; Identical to Zinc finger protein CONSTANS-LIKE 13 (COL13) [Arabidopsis Thaliana] (GB:O82256;GB:Q7GAB9); similar to zinc finger (B-box type) family protein [Arabidopsis thaliana] (TAIR:AT3G21880.1); similar to Os03g0351100 [Oryza sativa (japonica cultivar-group)] (GB:NP_001050114.1); similar to putative zinc-finger protein [Oryza sativa (japonica cultivar-g…	Sig	F1
AT2G47890.2	19608026	595.058	530.75	40	0.0347149	zinc finger (B-box type) family protein; Identical to Zinc finger protein CONSTANS-LIKE 13 (COL13) [Arabidopsis Thaliana] (GB:O82256;GB:Q7GAB9); similar to zinc finger (B-box type) family protein [Arabidopsis thaliana] (TAIR:AT1G28050.1); similar to Os03g0351100 [Oryza sativa (japonica cultivar-group)] (GB:NP_001050114.1); similar to putative zinc-finger protein [Oryza sativa (japonica cultivar-g…	Sig	F1
AT2G47895.1	19610492	462.842	238.277	10	0.112962	Potential natural antisense gene, locus overlaps with AT2G47900		F1
AT2G47900.1	19610950	563.887	493.487	50	0.00413557	Member of TLP family	Sig	F1
AT2G47900.2	19610950	597.968	514.885	41	0.00264838	Member of TLP family	Sig	F1
AT2G47910.2	19614711	536.086	472.728	29	0.0836501	CRR6 (CHLORORESPIRATORY REDUCTION 6); similar to conserved hypothetical protein [Medicago truncatula] (GB:ABE80941.1)		F1
AT2G47910.1	19614748	613.138	555.567	25	0.261917	CRR6 (CHLORORESPIRATORY REDUCTION 6); similar to conserved hypothetical protein [Medicago truncatula] (GB:ABE80941.1)		F1
AT2G47920.1	19615812	434.655	394.385	23	0.706417	kinase interacting family protein; similar to kinase interacting family protein [Arabidopsis thaliana] (TAIR:AT1G03470.2); similar to Os07g0666600 [Oryza sativa (japonica cultivar-group)] (GB:NP_001060570.1); similar to expressed protein [Oryza sativa (japonica cultivar-group)] (GB:ABA99825.1); similar to Os12g0605200 [Oryza sativa (japonica cultivar-group)] (GB:NP_001067222.1); contains InterPro…		F1
AT2G47930.1	19616980	570.43	544.99	20	0.369308	AGP26/ATAGP26 (ARABINOGALACTAN PROTEINS 26); Identical to Classical arabinogalactan protein 26 precursor (AGP26) [Arabidopsis Thaliana] (GB:Q94F57;GB:O82260); similar to invertase/pectin methylesterase inhibitor family protein [Arabidopsis thaliana] (TAIR:AT1G62760.1); similar to Os01g0937900 [Oryza sativa (japonica cultivar-group)] (GB:NP_001045338.1)		F1
AT2G47940.1	19617994	571.089	609.416	51	0.476548	Encodes DegP2 protease (DEGP2); nuclear gene for chloroplast product.		As
AT2G47940.2	19617994	571.089	609.416	51	0.476548	unlisted protein		As
AT2G47950.1	19624219	566.925	548.268	16	0.931456	similar to unknown protein [Arabidopsis thaliana] (TAIR:AT3G62990.1)		F1
AT2G47960.1	19625649	578.672	498.606	37	0.0656062	similar to unknown protein [Oryza sativa (japonica cultivar-group)] (GB:AAM93677.1); contains InterPro domain Transglutaminase, C-terminal; (InterPro:IPR008958); contains InterPro domain Protein of unknown function DUF974; (InterPro:IPR010378)		F1
AT2G47970.1	19629503	415.505	408.172	38	0.706221	NPL4 family protein; Identical to NPL4-like protein 2 [Arabidopsis Thaliana] (GB:O82264;GB:Q3E6N3); similar to NPL4 family protein [Arabidopsis thaliana] (TAIR:AT3G63000.1); similar to Os01g0377700 [Oryza sativa (japonica cultivar-group)] (GB:NP_001043084.1); similar to Nuclear pore complex, rNpl4 component (sc Npl4) (ISS) [Ostreococcus tauri] (GB:CAL51738.1); contains InterPro domain NPL4; (Inte…		F1
AT2G47970.2	19629503	458.639	437.267	44	0.385512	NPL4 family protein; similar to NPL4 family protein [Arabidopsis thaliana] (TAIR:AT3G63000.1); similar to Os01g0377700 [Oryza sativa (japonica cultivar-group)] (GB:NP_001043084.1); similar to Nuclear pore complex, rNpl4 component (sc Npl4) (ISS) [Ostreococcus tauri] (GB:CAL51738.1); contains InterPro domain NPL4; (InterPro:IPR007717)		F1
AT2G47980.1	19631264	522.67	543.452	87	0.410742	SCC3 (sister-chromatide cohesion protein 3); binding; similar to Os05g0188500 [Oryza sativa (japonica cultivar-group)] (GB:NP_001054841.1); similar to SCC3 [Oryza sativa (japonica cultivar-group)] (GB:AAQ81937.1); contains InterPro domain Armadillo-like helical; (InterPro:IPR011989); contains InterPro domain STAG; (InterPro:IPR013721)		As
AT2G47990.1	19636883	525.786	479.253	50	0.233591	Encodes a transducin family nucleolar protein with six WD40 repeats that is most likely involved in 18S rRNA biogenesis. The slow progression of the gametophytic division cycles in swa1 suggested that the SWA1 protein is required for the normal progression of mitotic division cycles through the regulation of cell metabolism. Ubiquitously expressed throughout the plant.		F1
AT2G48000.1	19639038	488.123	421.091	45	0.0143252	pentatricopeptide (PPR) repeat-containing protein; similar to pentatricopeptide (PPR) repeat-containing protein [Arabidopsis thaliana] (TAIR:AT2G30780.1); similar to Pentatricopeptide repeat [Medicago truncatula] (GB:ABD33237.1); contains InterPro domain Pentatricopeptide repeat; (InterPro:IPR002885); contains InterPro domain Protein prenyltransferase; (InterPro:IPR008940)	Sig	F1
AT2G48010.1	19641394	466.634	443.99	59	0.299447	receptor-like serine/threonine kinase (RKF3)		F1
AT2G48020.1	19644134	597.962	512.92	36	0.0121417	sugar transporter, putative; Identical to Sugar transporter ERD6-like 7 [Arabidopsis Thaliana] (GB:P93051;GB:Q8LFR8;GB:Q9ZU87); similar to sugar transporter, putative [Arabidopsis thaliana] (TAIR:AT5G18840.1); similar to putative sugar transporter [Solanum lycopersicum] (GB:CAC00697.2); contains InterPro domain Sugar transporter; (InterPro:IPR003663); contains InterPro domain Sugar transporter su…	Sig	F1
AT2G48020.2	19644296	628.814	536.765	37	0.00383953	sugar transporter, putative; Identical to Sugar transporter ERD6-like 7 [Arabidopsis Thaliana] (GB:P93051;GB:Q8LFR8;GB:Q9ZU87); similar to sugar transporter, putative [Arabidopsis thaliana] (TAIR:AT5G18840.1); similar to putative sugar transporter [Solanum lycopersicum] (GB:CAC00697.2); contains InterPro domain Sugar transporter; (InterPro:IPR003663); contains InterPro domain Sugar transporter su…	Sig	F1
AT2G48030.1	19647533	490.764	448.41	46	0.180103	endonuclease/exonuclease/phosphatase family protein; similar to endonuclease/exonuclease/phosphatase family protein [Arabidopsis thaliana] (TAIR:AT3G21530.1); similar to unknown protein [Oryza sativa (japonica cultivar-group)] (GB:BAC16719.1); contains InterPro domain Endonuclease/exonuclease/phosphatase; (InterPro:IPR005135)		F1
AT2G48060.1	19651220	733.949	668.578	202	2.23775e-05	similar to Os01g0388500 [Oryza sativa (japonica cultivar-group)] (GB:NP_001043105.1); similar to hypothetical protein [Oryza sativa (japonica cultivar-group)] (GB:BAD69280.1)	Sig	F1
AT2G48070.1	19662878	534.921	529.869	21	0.86251	similar to unnamed protein product [Ostreococcus tauri] (GB:CAL55449.1); similar to Os05g0404400 [Oryza sativa (japonica cultivar-group)] (GB:NP_001055503.1)		F1
AT2G48070.2	19662878	695.372	662.127	21	0.726518	similar to unnamed protein product [Ostreococcus tauri] (GB:CAL55449.1); similar to Os05g0404400 [Oryza sativa (japonica cultivar-group)] (GB:NP_001055503.1)		F1
AT2G48075.1	19663919	571.825	531.154	24	0.361561	similar to unknown protein [Arabidopsis thaliana] (TAIR:AT3G63050.1)		F1
AT2G48080.1	19664996	811.057	718.7	38	0.0449932	oxidoreductase, 2OG-Fe(II) oxygenase family protein; similar to oxidoreductase, 2OG-Fe(II) oxygenase family protein [Arabidopsis thaliana] (TAIR:AT4G02940.1); similar to Os05g0401500 [Oryza sativa (japonica cultivar-group)] (GB:NP_001055490.1); similar to hydroxyproline-rich glycoprotein family protein, putative, expressed [Oryza sativa (japonica cultivar-group)] (GB:AAP51882.2); similar to Os10g…	Sig	F1
AT2G48090.1	19669141	623.155	574.198	17	0.451384	unknown protein		F1
AT2G48100.1	19670502	813.597	724.907	41	0.0237099	exonuclease family protein; similar to exonuclease family protein [Arabidopsis thaliana] (TAIR:AT5G40310.1); similar to hypothetical protein [Oryza sativa (japonica cultivar-group)] (GB:BAB16921.1); similar to Os02g0709000 [Oryza sativa (japonica cultivar-group)] (GB:NP_001047886.1); contains InterPro domain Exonuclease; (InterPro:IPR006055); contains InterPro domain Polynucleotidyl transferase, …	Sig	F1
AT2G48100.4	19670502	794.266	706.701	44	0.0149476	exonuclease; similar to exonuclease [Arabidopsis thaliana] (TAIR:AT3G27970.1); similar to hypothetical protein [Oryza sativa (japonica cultivar-group)] (GB:BAB16921.1); similar to Os02g0709000 [Oryza sativa (japonica cultivar-group)] (GB:NP_001047886.1); contains InterPro domain Exonuclease; (InterPro:IPR006055); contains InterPro domain Polynucleotidyl transferase, Ribonuclease H fold; (InterPro…	Sig	F1
AT2G48100.3	19670612	812.505	722.197	39	0.0296615	exonuclease; similar to exonuclease family protein [Arabidopsis thaliana] (TAIR:AT5G40310.1); similar to hypothetical protein [Oryza sativa (japonica cultivar-group)] (GB:BAB16921.1); similar to Os02g0709000 [Oryza sativa (japonica cultivar-group)] (GB:NP_001047886.1); contains InterPro domain Exonuclease; (InterPro:IPR006055); contains InterPro domain Polynucleotidyl transferase, Ribonuclease H …	Sig	F1
AT2G48100.2	19670713	806.685	713.755	40	0.0215049	exonuclease family protein; similar to exonuclease family protein [Arabidopsis thaliana] (TAIR:AT5G40310.1); similar to hypothetical protein [Oryza sativa (japonica cultivar-group)] (GB:BAB16921.1); similar to Os02g0709000 [Oryza sativa (japonica cultivar-group)] (GB:NP_001047886.1); contains InterPro domain Exonuclease; (InterPro:IPR006055); contains InterPro domain Polynucleotidyl transferase, …	Sig	F1
AT2G48110.1	19673312	774.011	560.987	102	5.4497e-13	structural constituent of ribosome; similar to unknown protein [Arabidopsis thaliana] (TAIR:AT3G23590.1); similar to Os07g0681500 [Oryza sativa (japonica cultivar-group)] (GB:NP_001060654.1); similar to unknown protein [Oryza sativa (japonica cultivar-group)] (GB:BAC80015.1); contains InterPro domain Ribosomal protein S10; (InterPro:IPR001848)	Sig	F1
AT2G48120.1	19679765	765.776	604.746	29	0.0874708	The pale cress (pac) mutant affects chloroplast and leaf development; mutants are ABA-deficient and accumulate lower levels of carotenoids and chlorophyll compared to wild type. PAC is probably involved in chloroplast mRNA maturation. Three alternative transcripts of this gene exist.		F1
AT2G48120.2	19679765	765.776	604.746	29	0.0874708	The pale cress (pac) mutant affects chloroplast and leaf development; mutants are ABA-deficient and accumulate lower levels of carotenoids and chlorophyll compared to wild type. PAC is probably involved in chloroplast mRNA maturation. Three alternative transcripts of this gene exist.		F1
AT3G01860.1	302674	550.768	514.275	27	0.457148	similar to unknown protein [Arabidopsis thaliana] (TAIR:AT3G27210.1); similar to Os04g0380200 [Oryza sativa (japonica cultivar-group)] (GB:NP_001052596.1); similar to OSJNBb0089B03.11 [Oryza sativa (japonica cultivar-group)] (GB:CAE03997.1); similar to Os01g0920100 [Oryza sativa (japonica cultivar-group)] (GB:NP_001045217.1)		F1
AT3G01860.2	303747	479.412	475.21	16	0.763004	similar to unknown protein [Arabidopsis thaliana] (TAIR:AT3G27210.1); similar to Os04g0380200 [Oryza sativa (japonica cultivar-group)] (GB:NP_001052596.1); similar to OSJNBb0089B03.11 [Oryza sativa (japonica cultivar-group)] (GB:CAE03997.1); similar to Os01g0920100 [Oryza sativa (japonica cultivar-group)] (GB:NP_001045217.1)		F1
AT3G01870.1	305172	343.1	327.687	54	0.632798	similar to unknown protein [Arabidopsis thaliana] (TAIR:AT2G44260.1); similar to unknown protein [Arabidopsis thaliana] (TAIR:AT3G01880.1); similar to Protein of unknown function DUF946, plant [Medicago truncatula] (GB:ABE82110.1); contains InterPro domain Protein of unknown function DUF946, plant; (InterPro:IPR009291)		F1
AT3G01880.1	307785	280.112	279.404	47	0.827111	similar to unknown protein [Arabidopsis thaliana] (TAIR:AT2G44260.1); similar to unknown protein [Arabidopsis thaliana] (TAIR:AT3G01870.1); similar to Protein of unknown function DUF946, plant [Medicago truncatula] (GB:ABE82110.1); contains InterPro domain Protein of unknown function DUF946, plant; (InterPro:IPR009291)		F1
AT3G01890.1	310042	511.055	525.618	50	0.727549	SWIB complex BAF60b domain-containing protein; similar to SWIB complex BAF60b domain-containing protein [Arabidopsis thaliana] (TAIR:AT5G14170.1); similar to OSJNBa0072D21.8 [Oryza sativa (japonica cultivar-group)] (GB:CAD40740.2); similar to OSIGBa0092E09.5 [Oryza sativa (indica cultivar-group)] (GB:CAH66378.1); similar to SWIB/MDM2 [Medicago truncatula] (GB:ABE78941.1); contains InterPro domain…		As
AT3G01900.1	312386	515.749	513.237	40	0.820657	member of CYP94B		F1
AT3G01910.1	314697	730.34	744.569	34	0.996742	Encodes a homodimeric Mo-enzyme with molybdopterin as organic component of the molybdenum cofactor. It lacks the heme domain that other eukaryotic Mo-enzymes possess and has no redox-active centers other than the molybdenum. SO protein has been found in all parts of the plant. The plant SO combines its enzymatic sulfite oxidation with a subsequent nonenzymatic step using its reaction product H2O2…		As
AT3G01910.2	314697	663.149	650.85	28	1	Encodes a homodimeric Mo-enzyme with molybdopterin as organic component of the molybdenum cofactor. It lacks the heme domain that other eukaryotic Mo-enzymes possess and has no redox-active centers other than the molybdenum. SO protein has been found in all parts of the plant. The plant SO combines its enzymatic sulfite oxidation with a subsequent nonenzymatic step using its reaction product H2O2…		F1
AT3G01910.3	314697	696.881	675.526	24	0.887322	Encodes a homodimeric Mo-enzyme with molybdopterin as organic component of the molybdenum cofactor. It lacks the heme domain that other eukaryotic Mo-enzymes possess and has no redox-active centers other than the molybdenum. SO protein has been found in all parts of the plant. The plant SO combines its enzymatic sulfite oxidation with a subsequent nonenzymatic step using its reaction product H2O2…		F1
AT3G01920.1	317445	680.575	751.507	22	0.731417	yrdC family protein; similar to yrdC protein-related [Arabidopsis thaliana] (TAIR:AT5G60590.2); similar to RNA binding/translational regulation protein of the SUA5 family (ISS) [Ostreococcus tauri] (GB:CAL55017.1); similar to Os08g0531300 [Oryza sativa (japonica cultivar-group)] (GB:NP_001062333.1); contains InterPro domain Sua5/YciO/YrdC/YwlC; (InterPro:IPR004388); contains InterPro domain SUA5/…		As
AT3G01930.1	319065	792.96	579.805	47	5.54735e-06	nodulin family protein; similar to nodulin family protein [Arabidopsis thaliana] (TAIR:AT5G14120.1); similar to nodulin-like protein [Poncirus trifoliata] (GB:AAN62343.1); similar to Os08g0532400 [Oryza sativa (japonica cultivar-group)] (GB:NP_001062339.1); similar to Os04g0388700 [Oryza sativa (japonica cultivar-group)] (GB:NP_001052632.1); contains InterPro domain Nodulin-like; (InterPro:IPR010…	Sig	F1
AT3G01930.2	319065	918.289	712.9	54	0.00013127	nodulin family protein; similar to nodulin family protein [Arabidopsis thaliana] (TAIR:AT5G14120.1); similar to nodulin-like protein [Poncirus trifoliata] (GB:AAN62343.1); similar to Os08g0532400 [Oryza sativa (japonica cultivar-group)] (GB:NP_001062339.1); similar to Os04g0388700 [Oryza sativa (japonica cultivar-group)] (GB:NP_001052632.1); contains InterPro domain Nodulin-like; (InterPro:IPR010…	Sig	F1
AT3G01940.1	322831	974.936	721.152	6	0.357079	similar to unknown protein [Arabidopsis thaliana] (TAIR:AT5G40980.1); similar to hypothetical protein [Oryza sativa (japonica cultivar-group)] (GB:BAD23654.1); similar to Os01g0923200 [Oryza sativa (japonica cultivar-group)] (GB:NP_001045237.1)		F1
AT3G01950.1	324005	817.777	758.837	9	0.710763	similar to unknown protein [Arabidopsis thaliana] (TAIR:AT5G14110.1); similar to conserved hypothetical protein [Medicago truncatula] (GB:ABE92575.1)		F1
AT3G01960.1	324614	772.52	416.15	9	0.0276537	unknown protein	Sig	F1
AT3G01961.1	325206	495.427	390.586	4	0.476548	unlisted protein		F1
AT3G01970.1	326418	571.98	347.383	24	0.000634939	member of WRKY Transcription Factor; Group I	Sig	F1
AT3G01980.1	327492	453.552	372.589	30	0.0068074	short-chain dehydrogenase/reductase (SDR) family protein; similar to short-chain dehydrogenase/reductase (SDR) family protein [Arabidopsis thaliana] (TAIR:AT3G55290.2); similar to alcohol dehydrogenase [Prunus mume] (GB:BAE48662.1); contains InterPro domain Glucose/ribitol dehydrogenase; (InterPro:IPR002347)	Sig	F1
AT3G01980.2	327647	450.794	367.22	33	0.00338568	short-chain dehydrogenase/reductase (SDR) family protein; similar to short-chain dehydrogenase/reductase (SDR) family protein [Arabidopsis thaliana] (TAIR:AT2G17845.1); similar to alcohol dehydrogenase [Prunus mume] (GB:BAE48662.1); contains InterPro domain Glucose/ribitol dehydrogenase; (InterPro:IPR002347)	Sig	F1
AT3G01980.3	327647	431.021	348.57	30	0.00634407	short-chain dehydrogenase/reductase (SDR) family protein; similar to short-chain dehydrogenase/reductase (SDR) family protein [Arabidopsis thaliana] (TAIR:AT3G55290.2); similar to alcohol dehydrogenase [Prunus mume] (GB:BAE48662.1); contains InterPro domain Glucose/ribitol dehydrogenase; (InterPro:IPR002347)	Sig	F1
AT3G01980.4	327647	481.124	401.808	22	0.056266	short-chain dehydrogenase/reductase (SDR) family protein; similar to short-chain dehydrogenase/reductase (SDR) family protein [Arabidopsis thaliana] (TAIR:AT3G55290.2); similar to alcohol dehydrogenase [Prunus mume] (GB:BAE48662.1); contains InterPro domain Glucose/ribitol dehydrogenase; (InterPro:IPR002347)		F1
AT3G01990.1	330160	590.525	530.377	42	0.04152	Member of a small family of ACT domain containing proteins in Arabidopsis. ACT domains are involved in amino acid binding.	Sig	F1
AT3G02000.1	332309	656.841	594.535	19	0.357079	Roxy1 encodes a glutaredoxin belonging to a subgroup specific to higher plants. It is required for proper petal initiation and organogenesis. It is likely to function in the temporal and spatial expression regulation of AGAMOUS in the first and second whorl. It's function is dependent on Cysteine 49.		F1
AT3G02010.1	337996	604.465	510.45	68	0.00349361	pentatricopeptide (PPR) repeat-containing protein; similar to pentatricopeptide (PPR) repeat-containing protein [Arabidopsis thaliana] (TAIR:AT2G27610.1); similar to Pentatricopeptide repeat domain containing protein, putative [Solanum demissum] (GB:AAU90328.2); similar to hypothetical protein [Oryza sativa (japonica cultivar-group)] (GB:BAD45498.1); similar to P0402A09.8 [Oryza sativa (japonica …	Sig	F1
AT3G02020.1	340556	619.528	474.433	50	1.40764e-05	encodes a monofunctional aspartate kinase	Sig	F1
AT3G02030.1	344961	797.284	716.416	67	0.0345363	hydrolase, alpha/beta fold family protein; similar to catalytic [Arabidopsis thaliana] (TAIR:AT5G41130.1); similar to Os09g0509500 [Oryza sativa (japonica cultivar-group)] (GB:NP_001063630.1); similar to Esterase/lipase/thioesterase; Phospholipid/glycerol acyltransferase [Medicago truncatula] (GB:ABE83644.1); similar to Os01g0362100 [Oryza sativa (japonica cultivar-group)] (GB:NP_001043027.1); co…	Sig	F1
AT3G02040.1	348183	652.54	578.468	39	0.0758591	SRG3 (SENESCENCE-RELATED GENE 3); glycerophosphodiester phosphodiesterase; similar to glycerophosphoryl diester phosphodiesterase family protein [Arabidopsis thaliana] (TAIR:AT5G41080.1); similar to glycerophosphoryl diester phosphodisterase [Oryza sativa (japonica cultivar-group)] (GB:ABB90904.1); contains InterPro domain Glycerophosphoryl diester phosphodiesterase; (InterPro:IPR004129)		F1
AT3G02050.1	350627	599.861	517.159	70	9.76286e-05	potassium transporter KUP3p (KUP3)	Sig	F1
AT3G02060.1	354388	621.63	515.106	71	8.2072e-05	DEAD/DEAH box helicase, putative; similar to ATP-dependent DNA helicase, putative [Arabidopsis thaliana] (TAIR:AT2G01440.1); similar to DEAD/DEAH box helicase [Medicago truncatula] (GB:ABD33152.1); similar to CarD-like transcriptional regulator family protein, expressed [Oryza sativa (japonica cultivar-group)] (GB:ABA94063.2); similar to CarD-like transcriptional regulator family protein, express…	Sig	F1
AT3G02060.2	354421	625.375	518.025	70	0.000112323	DEAD/DEAH box helicase, putative; similar to ATP-dependent DNA helicase, putative [Arabidopsis thaliana] (TAIR:AT2G01440.1); similar to DEAD/DEAH box helicase [Medicago truncatula] (GB:ABD33152.1); similar to CarD-like transcriptional regulator family protein, expressed [Oryza sativa (japonica cultivar-group)] (GB:ABA94063.2); similar to CarD-like transcriptional regulator family protein, express…	Sig	F1
AT3G02065.2	358946	598.365	585.476	47	0.0934862	DEAD/DEAH box helicase family protein; Identical to DEAD-box ATP-dependent RNA helicase 41 (EC 3.6.1.-) (RH41) [Arabidopsis Thaliana] (GB:Q3EBD3;GB:Q8VZ85); similar to DEAD box RNA helicase, putative [Arabidopsis thaliana] (TAIR:AT2G42520.1); similar to putative DEAD box [Oryza sativa (japonica cultivar-group)] (GB:BAD15860.1); contains InterPro domain DEAD/DEAH box helicase; (InterPro:IPR001410)…		F1
AT3G02065.1	358983	547.048	527.704	52	0.0949478	DEAD/DEAH box helicase family protein; Identical to DEAD-box ATP-dependent RNA helicase 41 (EC 3.6.1.-) (RH41) [Arabidopsis Thaliana] (GB:Q3EBD3;GB:Q8VZ85); similar to DEAD box RNA helicase, putative [Arabidopsis thaliana] (TAIR:AT2G42520.1); similar to putative DEAD box [Oryza sativa (japonica cultivar-group)] (GB:BAD15860.1); contains InterPro domain DEAD/DEAH box helicase; (InterPro:IPR001410)…		F1
AT3G02065.3	359051	590.965	580.913	47	0.148931	ATP binding / ATP-dependent helicase; Identical to DEAD-box ATP-dependent RNA helicase 41 (EC 3.6.1.-) (RH41) [Arabidopsis Thaliana] (GB:Q3EBD3;GB:Q8VZ85); similar to DEAD box RNA helicase, putative [Arabidopsis thaliana] (TAIR:AT2G42520.1); similar to putative DEAD box [Oryza sativa (japonica cultivar-group)] (GB:BAD15860.1); contains InterPro domain DEAD/DEAH box helicase; (InterPro:IPR001410);…		F1
AT3G16440.1	5586070	297.809	330.195	30	0.147992	myrosinase-binding protein-like protein (AtMLP-300B) mRNA,		As	Supplementary Figure 7
AT3G16450.2	5588394	327.232	441.362	33	0.0457834	jacalin lectin family protein; similar to ATMLP-300B (MYROSINASE-BINDING PROTEIN-LIKE PROTEIN-300B) [Arabidopsis thaliana] (TAIR:AT3G16440.1); similar to jasmonate inducible protein [Brassica napus] (GB:CAA72271.1); contains InterPro domain Jacalin-related lectin; (InterPro:IPR001229)	Sig	As	Supplementary Figure 7
AT3G16450.1	5588500	345.134	480.005	33	0.0114635	jacalin lectin family protein; similar to ATMLP-300B (MYROSINASE-BINDING PROTEIN-LIKE PROTEIN-300B) [Arabidopsis thaliana] (TAIR:AT3G16440.1); similar to jasmonate inducible protein [Brassica napus] (GB:CAA72271.1); contains InterPro domain Jacalin-related lectin; (InterPro:IPR001229)	Sig	As	Supplementary Figure 7
AT3G16450.3	5588616	365.791	514.415	30	0.0241414	jacalin lectin family protein; similar to ATMLP-300B (MYROSINASE-BINDING PROTEIN-LIKE PROTEIN-300B) [Arabidopsis thaliana] (TAIR:AT3G16440.1); similar to jasmonate inducible protein [Brassica napus] (GB:CAA72271.1); contains InterPro domain Jacalin-related lectin; (InterPro:IPR001229)	Sig	As	Supplementary Figure 7
AT3G16460.1	5592592	478.548	673.708	59	0.0758591	jacalin lectin family protein; similar to MBP1 (MYROSINASE-BINDING PROTEIN 1) [Arabidopsis thaliana] (TAIR:AT1G52040.1); similar to jasmonate inducible protein [Brassica napus] (GB:CAA72271.1); contains InterPro domain Jacalin-related lectin; (InterPro:IPR001229)		As	Supplementary Figure 7
AT3G16460.2	5592919	460.119	642.725	60	0.0861973	jacalin lectin family protein; similar to MBP1 (MYROSINASE-BINDING PROTEIN 1) [Arabidopsis thaliana] (TAIR:AT1G52040.1); similar to jasmonate inducible protein [Brassica napus] (GB:CAA72271.1); contains InterPro domain Jacalin-related lectin; (InterPro:IPR001229)		As	Supplementary Figure 7
AT3G16470.2	5595912	639.621	664.429	42	0.467932	JA-responsive gene		As	Supplementary Figure 7
AT3G16470.1	5595946	651.319	692.623	41	0.334966	JA-responsive gene		As	Supplementary Figure 7
AT3G16480.1	5599796	430.549	422.102	43	0.907149	MPPALPHA (mitochondrial processing peptidase alpha subunit); metalloendopeptidase; Identical to Probable mitochondrial-processing peptidase alpha subunit 2, mitochondrial precursor (EC 3.4.24.64) (Alpha-MPP 2) [Arabidopsis Thaliana] (GB:O04308;GB:Q94C54); similar to mitochondrial processing peptidase alpha subunit, putative [Arabidopsis thaliana] (TAIR:AT1G51980.1); similar to Mitochondrial-proce…		F1	Supplementary Figure 7
AT3G16490.1	5603923	415.892	522.141	37	0.0143913	IQD26 (IQ-domain 26); calmodulin binding; similar to IQD27 (IQ-domain 27), calmodulin binding [Arabidopsis thaliana] (TAIR:AT1G51960.1); similar to IQ calmodulin-binding re (GB:ABE86306.1); similar to Os01g0190500 [Oryza sativa (japonica cultivar-group)] (GB:NP_001042265.1); similar to Os05g0187500 [Oryza sativa (japonica cultivar-group)] (GB:NP_001054836.1); contains InterPro domain IQ calmoduli…	Sig	As	Supplementary Figure 7
AT3G16500.1	5612521	305.183	317.712	31	0.907435	phytochrome-associated protein 1 (PAP1)		As	Supplementary Figure 7
AT3G16510.1	5617017	719.474	974.859	33	1.90439e-06	C2 domain-containing protein; similar to C2 domain-containing protein [Arabidopsis thaliana] (TAIR:AT4G15755.1); similar to C2 domain-containing protein / XYPPX domain-containing protein [Musa acuminata] (GB:ABF69997.1); contains InterPro domain C2; (InterPro:IPR000008); contains InterPro domain C2 calcium/lipid-binding region, CaLB; (InterPro:IPR008973)	Sig	As	Supplementary Figure 7
AT3G16520.2	5618440	372.93	645.201	48	0.000292055	UDP-glucoronosyl/UDP-glucosyl transferase family protein; similar to UDP-glucoronosyl/UDP-glucosyl transferase family protein [Arabidopsis thaliana] (TAIR:AT1G01390.1); similar to UDP-glycosyltransferase 88B1 [Stevia rebaudiana] (GB:AAR06919.1); contains InterPro domain UDP-glucuronosyl/UDP-glucosyltransferase; (InterPro:IPR002213)	Sig	As	Supplementary Figure 7
AT3G16520.1	5618545	386.511	664.445	44	0.000829227	UDP-glucoronosyl/UDP-glucosyl transferase family protein; similar to UDP-glucoronosyl/UDP-glucosyl transferase family protein [Arabidopsis thaliana] (TAIR:AT1G01390.1); similar to UDP-glycosyltransferase 88B1 [Stevia rebaudiana] (GB:AAR06919.1); contains InterPro domain UDP-glucuronosyl/UDP-glucosyltransferase; (InterPro:IPR002213)	Sig	As	Supplementary Figure 7
AT3G16520.3	5619143	409.696	696.415	45	0.000569203	UDP-glucoronosyl/UDP-glucosyl transferase family protein; similar to UDP-glucoronosyl/UDP-glucosyl transferase family protein [Arabidopsis thaliana] (TAIR:AT1G01420.1); similar to UDP-glycosyltransferase 88B1 [Stevia rebaudiana] (GB:AAR06919.1); contains InterPro domain UDP-glucuronosyl/UDP-glucosyltransferase; (InterPro:IPR002213)	Sig	As	Supplementary Figure 7
AT3G16530.1	5624384	419.026	589.943	26	0.0180979	Lectin like protein whose expression is induced upon treatment with chitin oligomers.	Sig	As	Supplementary Figure 7
AT3G16540.1	5626308	337.835	416.691	37	0.0064138	Encodes a putative DegP protease.	Sig	As	Supplementary Figure 7
AT3G16550.1	5629946	352.903	402.038	34	0.0598059	Encodes a putative DegP protease.		As	Supplementary Figure 7
AT3G16555.1	5633439	386.128	251.065	27	0.243572	F-box family protein; similar to unknown protein [Arabidopsis thaliana] (TAIR:AT3G51171.1); contains InterPro domain Cyclin-like F-box; (InterPro:IPR001810); contains InterPro domain F-box associated type 1; (InterPro:IPR006527)		F1	Supplementary Figure 7
AT3G16560.1	5635627	404.024	478.352	56	0.0100019	protein phosphatase 2C-related / PP2C-related; similar to PLL5 (POL-like 5), protein phosphatase type 2C [Arabidopsis thaliana] (TAIR:AT1G07630.1); similar to OJ000315_02.1 [Oryza sativa (japonica cultivar-group)] (GB:CAE05356.1); contains InterPro domain Protein phosphatase 2C-like; (InterPro:IPR001932)	Sig	As	Supplementary Figure 7
AT3G16565.2	5639870	526.827	575.588	24	0.25045	ATP binding / alanine-tRNA ligase; similar to ALATS (ALANYL-TRNA SYNTHETASE), ATP binding / alanine-tRNA ligase/ nucleic acid binding [Arabidopsis thaliana] (TAIR:AT1G50200.1); similar to Os01g0120400 [Oryza sativa (japonica cultivar-group)] (GB:NP_001041867.1); similar to hypothetical protein TTHERM_00473110 [Tetrahymena thermophila SB210] (GB:XP_001023894.1); contains InterPro domain Threonyl/a…		As	Supplementary Figure 7
AT3G16565.1	5640538	589.455	595.689	17	0.710763	ATP binding / alanine-tRNA ligase; similar to ALATS (ALANYL-TRNA SYNTHETASE), ATP binding / alanine-tRNA ligase/ nucleic acid binding [Arabidopsis thaliana] (TAIR:AT1G50200.1); similar to Os01g0120400 [Oryza sativa (japonica cultivar-group)] (GB:NP_001041867.1); similar to hypothetical protein TTHERM_00473110 [Tetrahymena thermophila SB210] (GB:XP_001023894.1); contains InterPro domain Alanyl-tRN…		As	Supplementary Figure 7
AT3G16570.1	5644706	343.171	429.152	18	0.0848009	Member of a diversely expressed predicted peptide family showing sequence similarity to tobacco Rapid Alkalinization Factor (RALF), and is believed to play an essential role in the physiology of Arabidopsis. Consists of a single exon and is characterized by a conserved C-terminal motif and N-terminal signal peptide.		As	Supplementary Figure 7
AT3G16580.1	5647392	518.534	498.185	35	0.859828	F-box family protein; similar to F-box family protein [Arabidopsis thaliana] (TAIR:AT2G14710.1); similar to Putative F-box protein, identical [Solanum demissum] (GB:ABI34319.1); similar to Cyclin-like F-box; F-box protein interaction domain; Galactose oxidase, central [Medicago truncatula] (GB:ABE83881.1); contains InterPro domain Cyclin-like F-box; (InterPro:IPR001810); contains InterPro domain …		F1	Supplementary Figure 7
AT3G16590.1	5649943	456.78	592.501	31	0.0515269	F-box family protein; similar to F-box family protein [Arabidopsis thaliana] (TAIR:AT1G12170.1); similar to Cyclin-like F-box; F-box protein interaction domain; Galactose oxidase, central [Medicago truncatula] (GB:ABE83873.1); contains InterPro domain Cyclin-like F-box; (InterPro:IPR001810); contains InterPro domain Galactose oxidase, central; (InterPro:IPR011043); contains InterPro domain F-box …		As	Supplementary Figure 7
AT3G16600.1	5652852	322.762	369.146	46	0.272541	SNF2 domain-containing protein / helicase domain-containing protein / RING finger domain-containing protein; similar to SNF2 domain-containing protein / helicase domain-containing protein / RING finger domain-containing protein [Arabidopsis thaliana] (TAIR:AT1G50410.1); similar to H0323C08.5 [Oryza sativa (indica cultivar-group)] (GB:CAH68165.1); similar to Os04g0629300 [Oryza sativa (japonica cu…		As	Supplementary Figure 7
AT3G16610.1	5656393	838.867	1114.5	53	0.000311537	pentatricopeptide (PPR) repeat-containing protein; similar to pentatricopeptide (PPR) repeat-containing protein [Arabidopsis thaliana] (TAIR:AT1G11290.1); similar to putative vegetative storage protein [Sorghum bicolor] (GB:AAL73981.1); contains InterPro domain Pentatricopeptide repeat; (InterPro:IPR002885); contains InterPro domain Protein prenyltransferase; (InterPro:IPR008940); contains InterP…	Sig	As	Supplementary Figure 7
AT3G16620.1	5658317	712.736	764.175	91	0.153706	component of TOC complex, plastid protein import machinery.		As	Supplementary Figure 7
AT3G16630.1	5662389	495.014	587.526	75	0.00409157	Kinesin-13A localized to entire Golgi stacks. Involved in trichome development.	Sig	As	Supplementary Figure 7
AT3G16630.2	5662389	488.671	577.35	74	0.00556484	Kinesin-13A localized to entire Golgi stacks. Involved in trichome development.	Sig	As	Supplementary Figure 7
AT3G16640.1	5669392	543.135	728.328	24	0.00372313	Encodes a protein homologous to TRANSCRIPTIONALLY CONTROLLED TUMOR PROTEIN (TCTP).	Sig	As	Supplementary Figure 7
AT3G16650.1	5671080	631.104	763.77	33	0.0864091	PP1/PP2A phosphatases pleiotropic regulator 2 (PRL2); Identical to PP1/PP2A phosphatases pleiotropic regulator PRL2 (PRL2) [Arabidopsis Thaliana] (GB:Q39190;GB:Q940Q7;GB:Q9LUR9); similar to PRL1 (PLEIOTROPIC REGULATORY LOCUS 1), nucleotide binding [Arabidopsis thaliana] (TAIR:AT4G15900.1); similar to PP1/PP2A phosphatases pleiotropic regulator PRL1, putative, expressed [Oryza sativa (japonica cul…		As	Supplementary Figure 7
AT3G20840.1	7300685	689.797	423.68	53	3.34658e-06	Encodes a member of the AINTEGUMENTA-like (AIL) subclass of the AP2/EREBP family of transcription factors and is essential for quiescent center (QC) specification and stem cell activity. It is a key effector for establishment of the stem cell niche during embryonic pattern formation. It is transcribed in response to auxin accumulation and is dependent on auxin response transcription factors.	Sig	F1
AT3G20850.1	7304182	979.654	510.262	10	0.0371554	proline-rich family protein; similar to proline-rich family protein [Arabidopsis thaliana] (TAIR:AT5G26080.1); similar to Extensin precursor (GB:P06599); contains domain PRICHEXTENSN (PR01217)	Sig	F1
AT3G20860.1	7306164	442.652	302.579	28	0.0025715	protein kinase family protein; similar to kinase [Arabidopsis thaliana] (TAIR:AT3G44200.1); similar to serine/threonine-protein kinase Nek4-like [Oryza sativa (japonica cultivar-group)] (GB:BAD17425.1); contains InterPro domain Serine/threonine protein kinase; (InterPro:IPR002290); contains InterPro domain Protein kinase-like; (InterPro:IPR011009); contains InterPro domain Protein kinase; (InterP…	Sig	F1
AT3G20865.1	7308507	321.123	286.745	12	0.535776	Encodes a putative arabinogalactan-protein (AGP40).		F1
AT3G20870.1	7309298	455.613	338.953	30	0.00634407	metal transporter family protein; similar to metal transporter family protein [Arabidopsis thaliana] (TAIR:AT3G08650.2); similar to Os02g0196000 [Oryza sativa (japonica cultivar-group)] (GB:NP_001046190.1); similar to branchy [Setaria italica] (GB:AAZ20768.1); contains InterPro domain Zinc/iron permease; (InterPro:IPR003689)	Sig	F1
AT3G20880.1	7313572	344.88	280.589	42	0.0710641	zinc finger (C2H2 type) protein (WIP4); similar to zinc finger (C2H2 type) protein (WIP5) [Arabidopsis thaliana] (TAIR:AT1G51220.1); similar to Zinc finger, C2H2-type [Medicago truncatula] (GB:ABE93767.1); contains InterPro domain Zinc finger, C2H2-type; (InterPro:IPR007087)		F1
AT3G20885.1	7319606	1542.84	1624.73	1	1	pre-tRNA; tRNA-Ser (anticodon: GCT)		As
AT3G20890.1	7319860	726.462	451.546	25	0.000303869	heterogeneous nuclear ribonucleoprotein, putative / hnRNP, putative; similar to RNA binding [Arabidopsis thaliana] (TAIR:AT5G66010.1); similar to unknown [Solanum tuberosum] (GB:ABB86262.1); contains InterPro domain Nucleotide-binding, alpha-beta plait; (InterPro:IPR012677); contains InterPro domain RNA-binding region RNP-1 (RNA recognition motif); (InterPro:IPR000504)	Sig	F1
AT3G20898.1	7323701	345.011	340.255	21	0.911305	unlisted protein		F1
AT3G20900.1	7324007	749.902	719.188	4	1	unknown protein		F1
AT3G20910.1	7326387	654.461	516.055	31	0.0076324	CCAAT-binding transcription factor (CBF-B/NF-YA) family protein; Identical to Nuclear transcription factor Y subunit A-9 (AtNF-YA-9) (NFYA9) [Arabidopsis Thaliana] (GB:Q945M9;GB:Q9LIH3); similar to HAP2A (EMBRYO DEFECTIVE 2220), transcription factor [Arabidopsis thaliana] (TAIR:AT5G12840.3); similar to CCAAT-binding factor B subunit homolog (GB:AAC49266.1); similar to CCAAT-binding factor:SUBUNIT…	Sig	F1
AT3G20920.1	7328608	533.79	395.779	32	0.0993037	translocation protein-related; similar to Os02g0435000 [Oryza sativa (japonica cultivar-group)] (GB:NP_001046732.1); similar to Membrane component of ER protein translocation complex (ISS) [Ostreococcus tauri] (GB:CAL53527.1); contains InterPro domain Translocation protein Sec62; (InterPro:IPR004728)		F1
AT3G20920.2	7328608	533.79	395.779	32	0.0993037	protein transporter; similar to Os02g0435000 [Oryza sativa (japonica cultivar-group)] (GB:NP_001046732.1); similar to Membrane component of ER protein translocation complex (ISS) [Ostreococcus tauri] (GB:CAL53527.1); contains InterPro domain Translocation protein Sec62; (InterPro:IPR004728)		F1
AT3G20930.1	7331732	362.328	282.175	32	0.690891	RNA recognition motif (RRM)-containing protein; similar to RNA recognition motif (RRM)-containing protein [Arabidopsis thaliana] (TAIR:AT1G73530.1); similar to Os02g0730800 [Oryza sativa (japonica cultivar-group)] (GB:NP_001048016.1); similar to RNA-binding re (GB:ABE80433.1); contains InterPro domain Nucleotide-binding, alpha-beta plait; (InterPro:IPR012677); contains InterPro domain RNA-binding…		F1
AT3G20935.1	7334774	270.422	269.513	23	0.956941	a pseudogene, contains cytochrome P450 domain		F1
AT3G20940.1	7339731	447.683	324.044	38	0.613963	a member of A-type cytochrome P450		F1
AT3G20950.1	7342707	396.809	188.207	32	0.0013111	member of CYP705A	Sig	F1
AT3G20960.1	7345451	616.92	600.877	41	1	member of CYP705A		F1
AT3G20966.1	7347824	452.195	530.844	3	0.476548	unlisted protein		As
AT3G20970.1	7348224	330.6	310.153	29	0.311274	Encodes a protein containing the NFU domain that may be involved in iron-sulfur cluster assembly. Part of a five member gene family, more closely related to NFU5 than to NFU1,2, and 3. Targeted to the mitochondrion.		F1
AT3G20970.2	7348224	336.894	312.958	30	0.239775	Encodes a protein containing the NFU domain that may be involved in iron-sulfur cluster assembly. Part of a five member gene family, more closely related to NFU5 than to NFU1,2, and 3. Targeted to the mitochondrion.		F1
AT3G20975.1	7350610	332.547	305.414	127	0.0162711	copia-like retrotransposon family, has a 8.6e-08 P-value blast match to gb|AAO73529.1| gag-pol polyprotein (Glycine max) (SIRE1) (Ty1_Copia-family)	Sig	F1
AT3G20978.1	7353946	540.117	497.613	22	0.639852	Potential natural antisense gene, locus overlaps with AT3G20975		F1
AT3G20980.1	7355973	253.807	201.574	31	0.0105493	similar to unknown protein [Arabidopsis thaliana] (TAIR:AT3G21000.1); similar to Peptidase S8 and S53, subtilisin, kexin, sedolisin; Integrase, catalytic re (GB:ABE85618.1); contains domain GAG-POL-RELATED RETROTRANSPOSON (PTHR11439)	Sig	F1
AT3G20990.1	7358875	315.385	286.659	34	0.0470896	copia-like retrotransposon family, has a 4.9e-07 P-value blast match to GB:CAA31653 polyprotein (Ty1_Copia-element) (Arabidopsis thaliana)	Sig	F1
AT3G20993.1	7360578	576.523	452.877	4	0.476548	Encodes a member of a family of small,secreted, cysteine rich protein with sequence similarity to the PCP (pollen coat protein) gene family.		F1
AT3G20997.1	7362776	469.282	430.652	5	1	Encodes a member of a family of small,secreted, cysteine rich protein with sequence similarity to the PCP (pollen coat protein) gene family.		F1
AT3G21000.1	7363926	330.046	287.807	33	0.829933	similar to unknown protein [Arabidopsis thaliana] (TAIR:AT3G20980.1); similar to putative polyprotein [Oryza sativa (japonica cultivar-group)] (GB:AAP46257.1); contains domain GAG-POL-RELATED RETROTRANSPOSON (PTHR11439); contains domain Winged helix DNA-binding domain (SSF46785)		F1
AT3G21010.1	7366225	256.454	288.462	41	0.476548	copia-like retrotransposon family, has a 4.6e-15 P-value blast match to dbj|BAA78426.1| polyprotein (AtRE2-1) (Arabidopsis thaliana) (Ty1_Copia-element)		As
AT3G21020.1	7368279	278.142	256.278	33	0.603522	copia-like retrotransposon family, has a 5.4e-14 P-value blast match to gb|AAO73529.1| gag-pol polyprotein (Glycine max) (SIRE1) (Ty1_Copia-family)		F1
AT3G21030.1	7370180	389.557	378.139	29	0.605295	copia-like retrotransposon family, has a 1.4e-16 P-value blast match to gb|AAO73527.1| gag-pol polyprotein (Glycine max) (SIRE1) (Ty1_Copia-family)		F1
AT3G30775.1	12448661	418.892	463.996	46	0.0347149	Encodes a proline oxidase that is predicted to localize to the inner mitochondrial membrane, its mRNA expression induced by high levels of Al and by osmotic stress. The promoter contains an L-proline-inducible element.	Sig	As
AT3G30778.1	12459212	181.892	125.787	2	1	unlisted protein		F1
AT3G30780.1	12462608	1257.95	1155.84	29	0.826286	CACTA-like transposase family (Ptta/En/Spm), has a 1.4e-100 P-value blast match to At5g36655.1/81-333 CACTA-like transposase family (Ptta/En/Spm) (CACTA-element) (Arabidopsis thaliana)		F1
AT3G30790.1	12467987	622.728	479.502	47	0.0191968	CACTA-like transposase family (En/Spm), has a 1.0e-149 P-value blast match to GB:AAD55677 putative transposase protein (CACTA-element) transposon=Shooter (Zea mays)	Sig	F1
AT3G30800.1	12476179	224.493	166.556	46	0.152585	gypsy-like retrotransposon family, has a 3.6e-27 P-value blast match to GB:CAB39733 rotease, reverse transcriptase, ribonuclease H, integrase (Gypsy_Ty3-element) (Drosophila buzzatii)		F1
AT3G30802.1	12479593	1167.95	1096.87	40	0.86035	gypsy-like retrotransposon family, has a 4.3e-311 P-value blast match to GB:AAD27547 polyprotein (Gypsy_Ty3-element) (Oryza sativa subsp. indica)		F1
AT3G30803.1	12485771	262.285	176.179	33	0.0720515	CACTA-like transposase family (Tnp2/En/Spm), has a 2.0e-16 P-value blast match to GB:CAA40555 TNP2 (CACTA-element) (Antirrhinum majus)		F1
AT3G30805.1	12488999	134.552	433.919	13	0.0467261	pseudogene, similar to lysyl-tRNA synthetase, blastp match of 78% identity and 1.0e-19 P-value to GP|10798642|emb|CAC12821.1||AJ299251 lysyl-tRNA synthetase {Nicotiana tabacum}	Sig	As
AT3G30810.1	12492865	263.262	212.991	39	0.126176	similar to unknown protein [Arabidopsis thaliana] (TAIR:AT4G04070.1); similar to unknown protein [Arabidopsis thaliana] (TAIR:AT4G07530.1); similar to myosin heavy chain-related [Arabidopsis thaliana] (TAIR:AT4G08113.1); contains InterPro domain Protein of unknown function DUF1633; (InterPro:IPR012436)		F1
AT3G30811.1	12496620	945.737	728.937	46	0.0157932	gypsy-like retrotransposon family, has a 1.2e-187 P-value blast match to GB:AAD19359 polyprotein (gypsy_Ty3-element) (Sorghum bicolor)	Sig	F1
AT3G30812.1	12502494	350.958	347.489	4	0.958368	pseudogene, similar to lysyl-tRNA synthetase, blastp match of 58% identity and 2.1e-10 P-value to GP|10798642|emb|CAC12821.1||AJ299251 lysyl-tRNA synthetase {Nicotiana tabacum}		F1
AT3G30814.1	12504374	233.679	140.598	97	1.05987e-05	gypsy-like retrotransposon family, has a 7.7e-109 P-value blast match to GB:CAA73042 polyprotein (Gypsy_Ty3-element) (Ananas comosus)	Sig	F1
AT3G30813.1	12508335	150.336	193.793	15	0.350473	pseudogene, similar to Lysyl-tRNA synthetase (EC 6.1.1.6) (Lysine--tRNA ligase) (LYSRS). (Tomato), blastp match of 43% identity and 1.5e-23 P-value to SP|Q43776|SYK_LYCES Lysyl-tRNA synthetase (EC 6.1.1.6) (Lysine--tRNA ligase) (LYSRS). (Tomato) {Lycopersicon esculentum}		As
AT3G30815.1	12509287	260.522	218.726	29	0.954175	copia-like retrotransposon family, has a 5.4e-34 P-value blast match to gb|AAO73529.1| gag-pol polyprotein (Glycine max) (SIRE1) (Ty1_Copia-family)		F1
AT3G30817.1	12511300	1040.73	721.152	8	0.28545	pseudogene, similar to LYSYL tRNA SYNTHETASE, blastp match of 69% identity and 1.2e-35 P-value to GP|19068778|emb|CAD25246.1||AL590444 LYSYL tRNA SYNTHETASE {Encephalitozoon cuniculi}		F1
AT3G30816.1	12512206	244.763	213.323	4	0.476548	similar to unknown protein [Arabidopsis thaliana] (TAIR:AT5G28120.1)		F1
AT3G30818.1	12514126	362.834	279.65	25	0.472243	copia-like retrotransposon family, has a 2.4e-94 P-value blast match to reverse transcriptase (Ty1_Copia-element) (Arabidopsis thaliana)		F1
AT3G30819.1	12519358	278.455	235.448	84	0.109702	gypsy-like retrotransposon family (Athila), has a 6.0e-78 P-value blast match to GB:CAA57397 Athila ORF 1 (Arabidopsis thaliana)		F1
AT3G30821.1	12524520	437.918	171.942	111	1.41604e-10	gypsy-like retrotransposon family (Athila), has a 1.7e-81 P-value blast match to GB:CAA57397 Athila ORF 1 (Arabidopsis thaliana)	Sig	F1
AT3G30820.1	12529852	409.638	74.92	32	9.9233e-06	similar to unknown protein [Arabidopsis thaliana] (TAIR:AT2G14000.1); similar to hypothetical protein 27.t00034 [Brassica oleracea] (GB:ABD65055.1)	Sig	F1
AT3G30825.1	12532984	793.791	585.091	37	6.20937e-05	gypsy-like retrotransposon family (Athila), has a 3.3e-219 P-value blast match to GB:CAA57397 Athila ORF 1 (Arabidopsis thaliana)	Sig	F1
AT3G30827.1	12537738	552.066	451.803	9	0.368031	pseudogene, hypothetical protein		F1
AT3G30830.1	12539595	551.876	472.899	45	0.520994	copia-like retrotransposon family, has a 6.8e-26 P-value blast match to gb|AAG52950.1| putative envelope protein (Endovir1-1) (Arabidopsis thaliana) (Ty1_Copia-family)		F1
AT3G30831.1	12542494	261.775	157.551	87	0.00515243	copia-like retrotransposon family, has a 3.0e-263 P-value blast match to gb|AAG52949.1| gag/pol polyprotein (Endovir1-1) (Arabidopsis thaliana) (Ty1_Copia-family)	Sig	F1
AT3G30832.1	12547951	363.952	303.678	32	0.770882	copia-like retrotransposon family, has a 4.7e-138 P-value blast match to GB:CAA31653 polyprotein (Ty1_Copia-element) (Arabidopsis thaliana)		F1
AT3G30833.1	12550388	681.508	475.226	55	0.00385672	gypsy-like retrotransposon family, has a 3.7e-188 P-value blast match to GB:AAD22153 polyprotein (Gypsy_Ty3-element) (Sorghum bicolor)	Sig	F1
AT3G30834.1	12555954	350.981	305.988	37	0.792112	copia-like retrotransposon family, has a 1.2e-90 P-value blast match to GB:CAA31653 polyprotein (Ty1_Copia-element) (Arabidopsis thaliana)		F1
AT3G30836.1	12563428	284.878	245.171	80	0.432121	CACTA-like transposase family (Tnp1/En/Spm), has a 7.5e-125 P-value blast match to ref|NP_189784.1| TNP1-related protein (Arabidopsis thaliana) (CACTA-element)		F1
AT3G30837.1	12567190	258.28	175.85	32	0.0165767	CACTA-like transposase family (Tnp2/En/Spm), has a 1.8e-261 P-value blast match to gb|AAG52024.1|AC022456_5 Tam1-homologous transposon protein TNP2, putative; 12762-16371 (Arabidopsis thaliana) (CACTA-element)	Sig	F1
AT3G30835.1	12571111	253.865	154.119	23	0.0640259	pseudogene, hypothetical protein		F1
AT3G30839.1	12575649	464.147	290.999	24	0.0568716	copia-like retrotransposon family, has a 1.2e-11 P-value blast match to GB:CAA31653 polyprotein (Ty1_Copia-element) (Arabidopsis thaliana)		F1
AT3G30838.1	12579895	490.085	316.546	126	4.54517e-06	gypsy-like retrotransposon family, has a 2.2e-163 P-value blast match to GB:AAD27547 polyprotein (Gypsy_Ty3-element) (Oryza sativa subsp. indica)	Sig	F1
AT3G30840.1	12588464	643.736	531.808	2	1	unknown protein		F1
AT3G30841.1	12591400	300.96	253.562	44	0.355192	2,3-biphosphoglycerate-independent phosphoglycerate mutase-related / phosphoglyceromutase-related; similar to 2,3-biphosphoglycerate-independent phosphoglycerate mutase family protein / phosphoglyceromutase family protein [Arabidopsis thaliana] (TAIR:AT4G09520.1); similar to Metalloenzyme superfamily protein, expressed [Oryza sativa (japonica cultivar-group)] (GB:ABA98832.1); contains InterPro do…		F1
AT3G30842.1	12593988	428.553	470.02	104	0.277643	ATPDR10/PDR10 (PLEIOTROPIC DRUG RESISTANCE 10); ATP binding / ATPase/ nucleoside-triphosphatase/ nucleotide binding; similar to ATPDR12/PDR12 (PLEIOTROPIC DRUG RESISTANCE 12), ATPase, coupled to transmembrane movement of substances [Arabidopsis thaliana] (TAIR:AT1G15520.1); similar to ATPDR11/PDR11 (PLEIOTROPIC DRUG RESISTANCE 11), ATPase, coupled to transmembrane movement of substances [Arabidop…		As
AT3G30844.1	12602767	263.175	206.591	50	0.660568	copia-like retrotransposon family, has a 8.6e-95 P-value blast match to GB:CAA32025 ORF (Ty1_Copia-element) (Nicotiana tabacum)GB:CAA32025 ORF (Ty1_Copia-element) (Nicotiana tabacum)		F1
AT3G32410.1	13368473	208.749	173.776	13	0.574208	transcriptional repressor-related; similar to formin homology 2 domain-containing protein / FH2 domain-containing protein [Arabidopsis thaliana] (TAIR:AT2G25050.1); similar to IMP dehydrogenase/GMP reductase [Medicago truncatula] (GB:ABE94585.1)		F1
AT3G32415.1	13369882	427.337	637.049	41	9.41849e-05	copia-like retrotransposon family, has a 8.1e-225 P-value blast match to gb|AAO73529.1| gag-pol polyprotein (Glycine max) (SIRE1) (Ty1_Copia-family)	Sig	As
AT3G32425.1	13380782	42.2209	286.081	73	4.59987e-11	Mutator-like transposase family, has a 3.5e-44 P-value blast match to GB:AAA21566 mudrA of transposon=MuDR (MuDr-element) (Zea mays)	Sig	As
AT3G32435.1	13384226	31.0579	138.656	14	0.0117231	pseudogene, similar to putative reverse transcriptase, similar to putative non-LTR retroelement reverse transcriptase GI:4335720 from (Arabidopsis thaliana); blastp match of 31% identity and 1.0e-11 P-value to GP|27311287|gb|AAO00713.1||AC078894 putative reverse transcriptase {Oryza sativa (japonica cultivar-group)}	Sig	As
AT3G32445.1	13384833	26.8969	142.55	60	7.1976e-09	pseudogene, putative ribonucleotide reductase, blastp match of 60% identity and 6.2e-22 P-value to SP|O04974|LU1B_LYCPN 2-isopropylmalate synthase B (EC 4.1.3.12) (Alpha-isopropylmalate synthase B) (Alpha-IPM synthetase B). (Tomato) {Lycopersicon pennellii}	Sig	As
AT3G32455.1	13392389	154.262	449.409	25	0.00308744	Mutator-like transposase family, has a 2.5e-24 P-value blast match to GB:AAA21566 mudrA of transposon=MuDR (MuDr-element) (Zea mays)	Sig	As
AT3G32465.1	13393659	771.236	979.984	2	0.710763	non-LTR retrotransposon family (LINE), has a 0.00075 P-value blast match to GB:AAA29366 ORF1 (LINE-element) (Anopheles gambiae)		As
AT3G32475.1	13397172	101.353	142.202	57	0.0887885	pseudogene, hypothetical protein		As
AT3G32677.1	13400970	395.69	357.466	30	0.649927	CACTA-like transposase family (Ptta/En/Spm), has a 1.7e-40 P-value blast match to At5g29026.1/8-244 CACTA-like transposase family (Ptta/En/Spm) (CACTA-element) (Arabidopsis thaliana)		F1
AT3G32880.1	13405027	1427.27	1603.96	13	0.781471	gypsy-like retrotransposon family (Athila)		As
AT3G32890.1	13408055	784.843	904.13	33	0.882342	gypsy-like retrotransposon family (Athila), has a 6.3e-291 P-value blast match to GB:CAA57397 Athila ORF 1 (Arabidopsis thaliana)		As
AT3G32893.1	13414255	259.625	285.901	31	0.85093	pseudogene, hypothetical protein		As
AT3G32894.1	13416518	119.94	210.464	91	0.000190564	gypsy-like retrotransposon family (Athila), has a 2.6e-177 P-value blast match to GB:CAA57397 Athila ORF 1 (Arabidopsis thaliana)	Sig	As
AT3G32905.1	13424054	359.742	238.901	7	0.4432	unlisted protein		F1
AT3G32896.1	13424916	310.796	840.231	12	0.0196167	similar to Ulp1 protease family protein [Arabidopsis thaliana] (TAIR:AT4G04390.1)	Sig	As
AT3G32902.1	13428262	370.374	505.584	5	0.926211	similar to unknown protein [Arabidopsis thaliana] (TAIR:AT2G07710.1)		As
AT3G32903.1	13429400	1391.32	1624.16	6	0.4432	similar to unknown protein [Arabidopsis thaliana] (TAIR:AT1G41750.1)		As
AT3G32895.1	13431054	183.24	390.957	75	1.33959e-08	gypsy-like retrotransposon family, has a 5.6e-155 P-value blast match to GB:CAA73042 polyprotein (Gypsy_Ty3-element) (Ananas comosus)	Sig	As
AT3G32897.1	13436160	114.849	276.585	50	0.00476915	pseudogene, hypothetical protein	Sig	As
AT3G32898.1	13439043	100.52	300.819	15	0.0170356	gypsy-like retrotransposon family (Athila), has a 5.0e-61 P-value blast match to GB:CAA57397 Athila ORF 1 (Arabidopsis thaliana)	Sig	As
AT3G32899.1	13442665	271.681	292.769	88	0.855552	gypsy-like retrotransposon family, has a 7.0e-240 P-value blast match to GB:AAD19359 polyprotein (gypsy_Ty3-element) (Sorghum bicolor)		As
AT3G32904.1	13451444	144.708	230.181	25	0.174521	similar to unknown protein [Arabidopsis thaliana] (TAIR:AT3G30520.1); similar to stress protein [Frankia sp. CcI3] (GB:YP_482897.1)		As
AT3G32901.1	13455647	231.351	414.978	22	0.00666655	Mutator-like transposase family, has a 7.2e-81 P-value blast match to Q9SKL7 /23-182 Pfam PF03108 MuDR family transposase (MuDr-element domain)	Sig	As
AT3G32900.1	13459123	177.033	339.912	19	0.00099891	Ulp1 protease family protein; similar to Ulp1 protease family protein [Arabidopsis thaliana] (TAIR:AT5G34900.1); similar to Ulp1 protease family protein [Arabidopsis thaliana] (TAIR:AT4G04010.1); similar to Ulp1 protease family protein [Arabidopsis thaliana] (TAIR:AT3G44500.1); similar to hypothetical protein 26.t00072 [Brassica oleracea] (GB:ABD65017.1); contains InterPro domain Peptidase C48, S…	Sig	As
AT3G32910.1	13464178	290.818	822.228	17	0.00233903	similar to unknown protein [Arabidopsis thaliana] (TAIR:AT4G03990.1); similar to Agenet domain containing protein [Brassica oleracea] (GB:ABD65016.1); contains domain HIPIP (high potential iron protein) (SSF57652); contains domain no description (G3D.4.10.490.10)	Sig	As
AT3G32912.1	13465795	418.198	837.42	18	0.000203493	Mutator-like transposase family, has a 1.1e-75 P-value blast match to Q9SKL7 /23-182 Pfam PF03108 MuDR family transposase (MuDr-element domain)	Sig	As
AT3G32914.1	13467682	25.7089	244.607	163	6.76184e-25	non-LTR retrotransposon family (LINE), has a 1.2e-42 P-value blast match to GB:NP_038602 L1 repeat, Tf subfamily, member 18 (LINE-element) (Mus musculus)	Sig	As
AT3G32917.1	13476655	652.737	1158.96	46	2.05461e-07	gypsy-like retrotransposon family, has a 1.0e-114 P-value blast match to GB:AAD27547 polyprotein (Gypsy_Ty3-element) (Oryza sativa subsp. indica)	Sig	As
AT3G32920.1	13485402	318.675	366.082	15	0.870989	recA family protein; Identical to Putative DNA repair protein recA homolog 4 (Recombinase A homolog 4) [Arabidopsis Thaliana] (GB:Q3EAS6); similar to recA family protein [Arabidopsis thaliana] (TAIR:AT2G19490.1); similar to Os01g0901200 [Oryza sativa (japonica cultivar-group)] (GB:NP_001045109.1); similar to putative RecA protein [Oryza sativa (japonica cultivar-group)] (GB:BAB90525.1); contains …		As
AT3G32925.1	13487003	50.199	445.41	45	2.81069e-11	non-LTR retrotransposon family (LINE), has a 3.1e-13 P-value blast match to GB:AAB41224 ORF2 (LINE-element) (Rattus norvegicus)	Sig	As
AT3G32930.1	13489522	300.649	647.507	25	2.44557e-05	similar to Os07g0608100 [Oryza sativa (japonica cultivar-group)] (GB:NP_001060239.1)	Sig	As
AT3G32940.1	13490954	220.661	534.425	51	5.18727e-06	similar to nucleic acid binding / nucleotide binding / zinc ion binding [Arabidopsis thaliana] (TAIR:AT5G51300.3); similar to Os08g0100700 [Oryza sativa (japonica cultivar-group)] (GB:NP_001060755.1); similar to putative KH domain protein [Oryza sativa (japonica cultivar-group)] (GB:BAD03549.1); contains domain RNA-BINDING PROTEIN RELATED (PTHR11208); contains domain Positive stranded ssRNA virus…	Sig	As
AT3G32950.1	13495430	707.706	707.323	26	0.56192	CACTA-like transposase family (Tnp1/En/Spm), has a 0. P-value blast match to ref|NP_189784.1| TNP1-related protein (Arabidopsis thaliana) (CACTA-element)		F1
AT3G32960.1	13499701	340.239	361.673	16	0.763004	similar to Ulp1 protease family protein [Arabidopsis thaliana] (TAIR:AT3G47260.1)		As
AT3G42432.1	14556954	45.7867	48.3015	37	0.9629	gypsy-like retrotransposon family (Athila), has a 3.4e-45 P-value blast match to GB:CAA57397 Athila ORF 1 (Arabidopsis thaliana)		As
AT3G42433.1	14558658	41.6777	42.1452	38	0.947061	copia-like retrotransposon family, has a 0.00033 P-value blast match to GB:AAD12998 pol polyprotein (Ty1_Copia-element) (Zea mays)		As
AT3G42434.1	14564589	201.557	164.817	84	0.0424117	gypsy-like retrotransposon family (Athila), has a 8.5e-111 P-value blast match to gb|AAL06419.1|AF378075_1 reverse transcriptase (Athila4) (Arabidopsis thaliana) (Gypsy_Ty3-family)	Sig	F1
AT3G42436.1	14570253	213.673	143.671	22	0.328714	pseudogene of unknown protein		F1
AT3G42438.1	14574305	46.7161	105.95	58	9.78237e-07	Mutator-like transposase family, has a 5.5e-79 P-value blast match to Q9S9W4 /247-408 Pfam PF03108 MuDR family transposase (MuDr-element domain)	Sig	As
AT3G42440.1	14577333	66.4504	216.689	9	0.0276537	similar to unknown protein [Arabidopsis thaliana] (TAIR:AT1G35090.1); contains InterPro domain Nucleic acid-binding, OB-fold, subgroup; (InterPro:IPR012340); contains InterPro domain Protein of unknown function DUF223, Arabidopsis thaliana; (InterPro:IPR003871); contains InterPro domain Nucleic acid-binding, OB-fold; (InterPro:IPR008994)	Sig	As
AT3G42445.1	14581078	146.468	172.402	46	0.931263	Athila retroelement ORF2 -related		As
AT3G42450.1	14586125	226.524	433.647	17	0.0461046	zinc knuckle (CCHC-type) family protein; similar to zinc knuckle (CCHC-type) family protein [Arabidopsis thaliana] (TAIR:AT1G42630.1); contains InterPro domain Zinc finger, CCHC-type; (InterPro:IPR001878)	Sig	As
AT3G42460.1	14590298	74.8733	320.335	14	0.0150107	similar to unknown protein [Arabidopsis thaliana] (TAIR:AT4G05570.1); similar to hypothetical protein 31.t00082 [Brassica oleracea] (GB:ABD65101.1); contains InterPro domain Nucleic acid-binding, OB-fold, subgroup; (InterPro:IPR012340); contains InterPro domain Protein of unknown function DUF223, Arabidopsis thaliana; (InterPro:IPR003871); contains InterPro domain Nucleic acid-binding, OB-fold; (…	Sig	As
AT3G42470.1	14594199	70.8873	141.866	99	1.43905e-06	CACTA-like transposase family (Tnp1/En/Spm), has a 2.0e-16 P-value blast match to ref|NP_189784.1| TNP1-related protein (Arabidopsis thaliana) (CACTA-element)	Sig	As
AT3G42466.1	14599212	99.5649	237.457	18	0.00278752	unlisted protein	Sig	As
AT3G42473.1	14607139	35.146	37.2569	8	0.816646	Encodes a member of a family of small,secreted, cysteine rich protein with sequence similarity to the PCP (pollen coat protein) gene family.		As
AT3G42475.1	14609716	523.175	303.699	2	0.710763	unlisted protein		F1
AT3G42471.1	14610407	93.9679	106.18	51	0.340928	copia-like retrotransposon family, has a 0. P-value blast match to GB:BAA22288 pol polyprotein (Ty1_Copia-element) (Oryza australiensis)GB:BAA22288 polyprotein (Ty1_Copia-element) (Oryza australiensis)gi|2443320|dbj|BAA22288.1| polyprotein (RIRE1) (Oryza australiensis) (Ty1_Copia-element)		As
AT3G42472.1	14617056	49.8693	93.3009	20	0.0211582	copia-like retrotransposon family, has a 5.4e-39 P-value blast match to gb|AAG52949.1| gag/pol polyprotein (Endovir1-1) (Arabidopsis thaliana) (Ty1_Copia-family)	Sig	As
AT3G42474.1	14618805	33.3528	78.7941	9	0.0276537	copia-like retrotransposon family, has a 7.5e-38 P-value blast match to gb|AAO73529.1| gag-pol polyprotein (Glycine max) (SIRE1) (Ty1_Copia-family)	Sig	As
AT3G42476.1	14620903	24.0195	115.826	17	0.0174739	copia-like retrotransposon family, has a 3.8e-19 P-value blast match to gb|AAG52950.1| putative envelope protein (Endovir1-1) (Arabidopsis thaliana) (Ty1_Copia-family)	Sig	As
AT3G42478.1	14624411	269.264	449.812	30	0.000944416	Mutator-like transposase family, has a 3.5e-62 P-value blast match to Q9S9L6 /322-461 Pfam PF03108 MuDR family transposase (MuDr-element domain)	Sig	As
AT3G42480.1	14628427	47.2981	57.4611	5	0.926211	similar to unknown protein [Arabidopsis thaliana] (TAIR:AT4G03979.1)		As
AT3G42490.1	14629470	124.502	174.662	11	0.344767	similar to unknown protein [Arabidopsis thaliana] (TAIR:AT1G35080.1)		As
AT3G42500.1	14631382	358.332	536.335	4	0.309475	similar to unknown protein [Arabidopsis thaliana] (TAIR:AT1G44860.1); contains InterPro domain Nucleic acid-binding, OB-fold, subgroup; (InterPro:IPR012340); contains InterPro domain Protein of unknown function DUF223, Arabidopsis thaliana; (InterPro:IPR003871); contains InterPro domain Nucleic acid-binding, OB-fold; (InterPro:IPR008994)		As
AT3G42510.1	14633018	135.238	170.087	4	0.309475	similar to unknown protein [Arabidopsis thaliana] (TAIR:AT1G44870.1)		As
AT3G42520.1	14634120	223.68	288.642	6	0.357079	similar to unknown protein [Arabidopsis thaliana] (TAIR:AT1G44875.1)		As
AT3G42530.1	14635046	171.589	324.668	31	0.000360988	Ulp1 protease family; similar to Ulp1 protease family protein [Arabidopsis thaliana] (TAIR:AT2G10350.1); similar to Ulp1 protease family protein [Arabidopsis thaliana] (TAIR:AT4G03970.1); similar to Ulp1 protease family protein [Arabidopsis thaliana] (TAIR:AT1G44880.1); similar to hypothetical protein 23.t00036 [Brassica oleracea] (GB:ABD65624.1); contains InterPro domain Peptidase C48, SUMO/Sent…	Sig	As
AT3G42535.1	14642502	31.3937	198.483	48	2.35092e-10	Mutator-like transposase family, has a 2.7e-10 P-value blast match to GB:AAA21566 mudrA of transposon=MuDR (MuDr-element) (Zea mays)	Sig	As
AT3G42540.1	14645158	72.8385	274.194	12	0.0773534	similar to unknown protein [Arabidopsis thaliana] (TAIR:AT1G43940.1)		As
AT3G42542.1	14650069	20.3626	322.524	5	0.309475	Encodes a defensin-like (DEFL) family protein.		As
AT3G42545.1	14657078	23.795	113.693	154	3.4557e-20	non-LTR retrotransposon family (LINE), has a 5.5e-26 P-value blast match to GB:NP_038605 L1 repeat, Tf subfamily, member 30 (LINE-element) (Mus musculus)	Sig	As
AT3G42550.1	14665757	55.2133	353.409	27	3.2254e-05	aspartyl protease family protein; similar to aspartyl protease family protein [Arabidopsis thaliana] (TAIR:AT1G08210.1); similar to Os01g0777200 [Oryza sativa (japonica cultivar-group)] (GB:NP_001044420.1); similar to putative aspartic proteinase nepenthesin II [Oryza sativa (japonica cultivar-group)] (GB:BAD53242.1); contains InterPro domain Peptidase A1, pepsin; (InterPro:IPR001461); contains I…	Sig	As
AT3G42553.1	14671507	125.282	292.598	63	3.30428e-08	copia-like retrotransposon family, has a 8.6e-22 P-value blast match to gb|AAO73527.1| gag-pol polyprotein (Glycine max) (SIRE1) (Ty1_Copia-family)	Sig	As
AT3G42556.1	14676975	269.032	367.171	2	0.710763	similar to unknown protein [Arabidopsis thaliana] (TAIR:AT5G51320.1); contains InterPro domain Protein of unknown function DUF321; (InterPro:IPR005529)		As
AT3G42557.1	14677821	115.597	88.4981	9	0.476548	Encodes a defensin-like (DEFL) family protein.		F1
AT3G42560.1	14680308	43.5779	98.9489	7	0.28545	similar to putative crp1 protein [Oryza sativa (japonica cultivar-group)] (GB:BAD53645.1); contains domain PENTATRICOPEPTIDE REPEAT-CONTAINING PROTEIN (PTHR10483)		As
AT3G42565.1	14683273	372.259	467.123	3	0.476548	Encodes a ECA1 gametogenesis related family protein		As
AT3G42570.1	14689078	377.741	404.478	10	0.663107	peroxidase-related; similar to peroxidase, putative [Arabidopsis thaliana] (TAIR:AT3G17070.1); similar to peroxidase 1 [Marchantia polymorpha] (GB:BAB97197.2); contains InterPro domain Haem peroxidase; (InterPro:IPR010255); contains InterPro domain Haem peroxidase, plant/fungal/bacterial; (InterPro:IPR002016); contains InterPro domain Plant peroxidase; (InterPro:IPR000823)		As
AT3G42580.1	14691161	332.647	380.676	57	0.0876142	Ulp1 protease family protein; similar to Ulp1 protease family protein [Arabidopsis thaliana] (TAIR:AT2G12100.1); similar to Ulp1 protease family protein [Arabidopsis thaliana] (TAIR:AT1G45090.1); similar to Ulp1 protease family protein [Brassica oleracea] (GB:ABD64941.1); contains InterPro domain Peptidase C48, SUMO/Sentrin/Ubl1; (InterPro:IPR003653)		As
AT3G42590.1	14696272	450.97	471.004	16	0.556187	similar to unknown protein [Arabidopsis thaliana] (TAIR:AT2G12110.1); similar to hypothetical protein 40.t00047 [Brassica oleracea] (GB:ABD65162.1); contains InterPro domain Virulence factor, pectin lyase fold; (InterPro:IPR011050)		As
AT3G42600.1	14697798	426.607	325.231	17	0.145344	similar to unknown protein [Arabidopsis thaliana] (TAIR:AT2G12120.1); similar to hypothetical protein 40.t00047 [Brassica oleracea] (GB:ABD65162.1); contains domain Prokaryotic type I DNA topoisomerase (SSF56712)		F1
AT3G42610.1	14699163	360.195	393.143	15	0.710763	similar to unknown protein [Arabidopsis thaliana] (TAIR:AT5G28484.1)		As
AT3G54730.1	20259415	332.683	280.942	3	0.710763	similar to ATOFP9/OFP9 (Arabidopsis thaliana ovate family protein 9) [Arabidopsis thaliana] (TAIR:AT4G04030.1)		F1	Supplementary Figure 8
AT3G54740.1	20262403	551.951	531.004	42	0.887322	similar to unknown protein [Arabidopsis thaliana] (TAIR:AT5G06560.1); similar to expressed protein [Oryza sativa (japonica cultivar-group)] (GB:ABA98276.1); similar to Os11g0575900 [Oryza sativa (japonica cultivar-group)] (GB:NP_001068136.1); similar to Os03g0650800 [Oryza sativa (japonica cultivar-group)] (GB:NP_001050787.1); contains InterPro domain Protein of unknown function DUF593; (InterPro…		F1	Supplementary Figure 8
AT3G54740.2	20262403	578.948	549.452	48	0.710763	similar to unknown protein [Arabidopsis thaliana] (TAIR:AT5G06560.1); similar to expressed protein [Oryza sativa (japonica cultivar-group)] (GB:ABA98276.1); similar to Os11g0575900 [Oryza sativa (japonica cultivar-group)] (GB:NP_001068136.1); similar to Os03g0650800 [Oryza sativa (japonica cultivar-group)] (GB:NP_001050787.1); contains InterPro domain Protein of unknown function DUF593; (InterPro…		F1	Supplementary Figure 8
AT3G54750.1	20264733	890.138	828.305	47	0.254517	similar to unnamed protein product [Ostreococcus tauri] (GB:CAL52683.1); similar to Os12g0621700 [Oryza sativa (japonica cultivar-group)] (GB:NP_001067304.1); contains domain FAMILY NOT NAMED (PTHR12972); contains domain SUBFAMILY NOT NAMED (PTHR12972:SF3)		F1	Supplementary Figure 8
AT3G54750.2	20264733	802.601	783.517	49	0.488769	similar to unnamed protein product [Ostreococcus tauri] (GB:CAL52683.1); similar to Os12g0621700 [Oryza sativa (japonica cultivar-group)] (GB:NP_001067304.1); contains domain FAMILY NOT NAMED (PTHR12972); contains domain SUBFAMILY NOT NAMED (PTHR12972:SF3)		F1	Supplementary Figure 8
AT3G54760.1	20269660	748.834	632.426	68	0.0148077	dentin sialophosphoprotein-related; similar to unknown protein [Arabidopsis thaliana] (TAIR:AT2G22795.1); similar to hypothetical protein SH0040 [Staphylococcus haemolyticus JCSC1435] (GB:YP_251955.1); contains InterPro domain Nucleotide-binding, alpha-beta plait; (InterPro:IPR012677)	Sig	F1	Supplementary Figure 8
AT3G54770.1	20273754	563.627	492.168	24	0.325288	RNA recognition motif (RRM)-containing protein; similar to RNA recognition motif (RRM)-containing protein [Arabidopsis thaliana] (TAIR:AT1G20880.1); similar to Os03g0286500 [Oryza sativa (japonica cultivar-group)] (GB:NP_001049774.1); similar to Hypothetical protein [Oryza sativa (japonica cultivar-group)] (GB:AAO16994.1); contains InterPro domain Nucleotide-binding, alpha-beta plait; (InterPro:I…		F1	Supplementary Figure 8
AT3G54770.2	20273754	647.712	562.06	21	0.344001	RNA binding; similar to RNA recognition motif (RRM)-containing protein [Arabidopsis thaliana] (TAIR:AT1G20880.1); similar to Os03g0286500 [Oryza sativa (japonica cultivar-group)] (GB:NP_001049774.1); similar to Hypothetical protein [Oryza sativa (japonica cultivar-group)] (GB:AAO16994.1); contains InterPro domain Nucleotide-binding, alpha-beta plait; (InterPro:IPR012677); contains InterPro domain…		F1	Supplementary Figure 8
AT3G54780.3	20278909	604.131	538.029	55	0.320681	protein binding / ubiquitin-protein ligase/ zinc ion binding; similar to zinc finger (C3HC4-type RING finger) family protein [Arabidopsis thaliana] (TAIR:AT2G38970.1); similar to Os02g0806700 [Oryza sativa (japonica cultivar-group)] (GB:NP_001048450.1); similar to Hypothetical protein protein containing a von Willebrand factor type A domain [Oryza sativa] (GB:AAK98695.1); contains InterPro domain…		F1	Supplementary Figure 8
AT3G54780.1	20278984	642.755	563.818	58	0.149115	zinc finger (C3HC4-type RING finger) family protein; similar to zinc finger (C3HC4-type RING finger) family protein [Arabidopsis thaliana] (TAIR:AT5G60710.1); similar to zinc finger (C3HC4-type RING finger) family protein [Arabidopsis thaliana] (TAIR:AT2G38970.1); similar to Os02g0806700 [Oryza sativa (japonica cultivar-group)] (GB:NP_001048450.1); similar to Hypothetical protein protein containi…		F1	Supplementary Figure 8
AT3G54780.2	20278984	650.68	574.942	53	0.276145	zinc finger (C3HC4-type RING finger) family protein; similar to zinc finger (C3HC4-type RING finger) family protein [Arabidopsis thaliana] (TAIR:AT2G38970.1); similar to Os02g0806700 [Oryza sativa (japonica cultivar-group)] (GB:NP_001048450.1); similar to Hypothetical protein protein containing a von Willebrand factor type A domain [Oryza sativa] (GB:AAK98695.1); contains InterPro domain von Will…		F1	Supplementary Figure 8
AT3G54790.1	20281566	520.839	473.209	74	0.144327	armadillo/beta-catenin repeat family protein / U-box domain-containing protein; similar to armadillo/beta-catenin repeat family protein / U-box domain-containing protein [Arabidopsis thaliana] (TAIR:AT2G23140.1); similar to arm repeat-containing protein [Nicotiana tabacum] (GB:AAO61490.1); contains InterPro domain Armadillo; (InterPro:IPR000225); contains InterPro domain Armadillo-like helical; (…		F1	Supplementary Figure 8
AT3G54790.2	20281566	534.879	479.688	72	0.0822036	binding / ubiquitin-protein ligase; similar to armadillo/beta-catenin repeat family protein / U-box domain-containing protein [Arabidopsis thaliana] (TAIR:AT2G23140.1); similar to arm repeat-containing protein [Nicotiana tabacum] (GB:AAO61490.1); contains InterPro domain Armadillo; (InterPro:IPR000225); contains InterPro domain Armadillo-like helical; (InterPro:IPR011989); contains InterPro domai…		F1	Supplementary Figure 8
AT3G54800.1	20286105	624.239	518.79	62	0.0181164	pleckstrin homology (PH) domain-containing protein / lipid-binding START domain-containing protein; similar to pleckstrin homology (PH) domain-containing protein / lipid-binding START domain-containing protein [Arabidopsis thaliana] (TAIR:AT2G28320.1); similar to unknown protein [Oryza sativa (japonica cultivar-group)] (GB:AAK21344.1); contains InterPro domain Protein of unknown function DUF1336;…	Sig	F1	Supplementary Figure 8
AT3G54800.2	20286105	658.681	542.549	60	0.0131048	pleckstrin homology (PH) domain-containing protein / lipid-binding START domain-containing protein; similar to pleckstrin homology (PH) domain-containing protein / lipid-binding START domain-containing protein [Arabidopsis thaliana] (TAIR:AT2G28320.1); similar to unknown protein [Oryza sativa (japonica cultivar-group)] (GB:AAK21344.1); contains InterPro domain Protein of unknown function DUF1336;…	Sig	F1	Supplementary Figure 8
AT3G54802.1	20291594	499.569	465.334	4	0.609045	unlisted protein		F1	Supplementary Figure 8
AT3G54804.1	20293166	802.662	901.49	2	0.710763	unlisted protein		As	Supplementary Figure 8
AT3G54810.2	20296240	801.523	662.965	42	0.378136	Encodes a protein containing a GATA type zinc finger domain that is expressed in the embryo axis and involved in germination. Mutants have a reduced rate of germination even when stratified.		F1	Supplementary Figure 8
AT3G54810.1	20296441	687.592	544.664	43	0.0833406	Encodes a protein containing a GATA type zinc finger domain that is expressed in the embryo axis and involved in germination. Mutants have a reduced rate of germination even when stratified.		F1	Supplementary Figure 8
AT3G54820.1	20302029	826.43	592.856	30	0.000167715	PIP2;5/PIP2D (plasma membrane intrinsic protein 2;5); water channel; Identical to Probable aquaporin PIP2.5 (Plasma membrane intrinsic protein 2d) (PIP2d) (PIP2.5) [Arabidopsis Thaliana] (GB:Q9SV31); similar to PIP2B (plasma membrane intrinsic protein 2,2), water channel [Arabidopsis thaliana] (TAIR:AT2G37170.1); similar to plasma membrane intrinsic protein 2-2 [Pyrus communis] (GB:BAB40143.1); c…	Sig	F1	Supplementary Figure 8
AT3G54823.1	20305309	579.257	34.5881	125	0	gypsy-like retrotransposon family, has a 4.4e-203 P-value blast match to GB:AAD22153 polyprotein (Gypsy_Ty3-element) (Sorghum bicolor)	Sig	F1	Supplementary Figure 8
AT3G54826.1	20310346	433.195	612.662	23	0.00568257	similar to Os02g0819700 [Oryza sativa (japonica cultivar-group)] (GB:NP_001048537.1); similar to Zinc finger, Zim17-type [Medicago truncatula] (GB:ABE87819.1); contains InterPro domain Zinc finger, Zim17-type; (InterPro:IPR007853)	Sig	As	Supplementary Figure 8
AT3G54830.1	20311935	695.028	632.096	36	1	amino acid transporter family protein; similar to amino acid transporter family protein [Arabidopsis thaliana] (TAIR:AT2G39130.1); similar to Amino acid/polyamine transporter II [Medicago truncatula] (GB:ABE87832.1); contains InterPro domain Amino acid/polyamine transporter II; (InterPro:IPR002422); contains InterPro domain Amino acid transporter, transmembrane; (InterPro:IPR013057)		F1	Supplementary Figure 8
AT3G54840.1	20318447	415.438	219.215	21	0.0143433	Encodes a novel Rab-like GTP-ase that is localized to the peripheral membrane of the endosome.	Sig	F1	Supplementary Figure 8
AT3G54840.2	20318447	415.438	219.215	21	0.0143433	Encodes a novel Rab-like GTP-ase that is localized to the peripheral membrane of the endosome.	Sig	F1	Supplementary Figure 8
AT3G54850.1	20321425	393.684	416.69	56	0.52936	armadillo/beta-catenin repeat family protein / U-box domain-containing family protein; Identical to E3 ubiquitin ligase PUB14 (EC 6.3.2.-) (Prototypical U-box domain protein 14) (PUB14) [Arabidopsis Thaliana] (GB:Q8VZ40;GB:Q9SV34); similar to armadillo/beta-catenin repeat family protein / U-box domain-containing family protein [Arabidopsis thaliana] (TAIR:AT3G46510.1); similar to Os06g0102700 [Or…		As	Supplementary Figure 8
AT3G54860.1	20324094	700.339	549.4	44	0.00509752	Homologous to yeast VPS33. Forms a complex with VCL1 and AtVPS11. Involved in vacuolar biogenesis.	Sig	F1	Supplementary Figure 8
AT3G54860.2	20324094	700.339	549.4	44	0.00509752	unlisted protein	Sig	F1	Supplementary Figure 8
AT3G54870.1	20330826	461.771	410.485	83	0.034493	Armadillo-repeat containing kinesin-related protein. Plays a role during transition to root-hair tip growth.	Sig	F1	Supplementary Figure 8
AT3G54880.1	20336864	365.527	310.737	16	0.972407	similar to unknown protein [Arabidopsis thaliana] (TAIR:AT5G25360.1); similar to hypothetical protein [Picea mariana] (GB:AAC32109.1); similar to Os07g0479600 [Oryza sativa (japonica cultivar-group)] (GB:NP_001059637.1)		F1	Supplementary Figure 8
AT3G54890.1	20339537	945.265	926.604	28	0.789776	Encodes a component of the light harvesting complex associated with photosystem I.		F1	Supplementary Figure 8
AT3G56450.1	20930587	380.15	340.658	25	0.174521	member of alpha-SNAP Gene Family		F1	Supplementary Figure 8
AT3G56460.1	20932826	706.643	690.367	35	0.443917	oxidoreductase, zinc-binding dehydrogenase family protein; similar to oxidoreductase, zinc-binding dehydrogenase family protein [Arabidopsis thaliana] (TAIR:AT4G21580.1); similar to oxidoreductase, zinc-binding dehydrogenase family protein [Roseovarius nubinhibens ISM] (GB:ZP_00958583.1); similar to Os05g0313500 [Oryza sativa (japonica cultivar-group)] (GB:NP_001055166.1); contains InterPro domai…		F1	Supplementary Figure 8
AT3G56470.1	20934965	651.846	631.748	29	0.705692	F-box family protein; similar to F-box family protein [Arabidopsis thaliana] (TAIR:AT1G57790.1); similar to F-box protein family-like [Oryza sativa (japonica cultivar-group)] (GB:BAD08724.1); contains InterPro domain Cyclin-like F-box; (InterPro:IPR001810); contains InterPro domain Galactose oxidase, central; (InterPro:IPR011043)		F1	Supplementary Figure 8
AT3G56480.1	20936122	609.872	555.033	52	0.0707842	myosin heavy chain-related; similar to proline-rich family protein [Arabidopsis thaliana] (TAIR:AT2G40820.1); similar to plectin-related protein-like [Oryza sativa (japonica cultivar-group)] (GB:BAD68172.1); similar to Os01g0805700 [Oryza sativa (japonica cultivar-group)] (GB:NP_001044563.1)		F1	Supplementary Figure 8
AT3G56490.1	20941520	584.658	568.331	20	0.972026	zinc-binding protein, putative / protein kinase C inhibitor, putative; similar to zinc-binding protein, putative / protein kinase C inhibitor, putative [Arabidopsis thaliana] (TAIR:AT1G31160.1); similar to Histidine triad (HIT) protein [Medicago truncatula] (GB:ABE83728.1); contains InterPro domain Histidine triad (HIT) protein; (InterPro:IPR001310)		F1	Supplementary Figure 8
AT3G56500.1	20943644	676.654	710.922	9	0.880428	serine-rich protein-related; similar to unknown protein [Arabidopsis thaliana] (TAIR:AT1G24577.1); similar to Os03g0322200 [Oryza sativa (japonica cultivar-group)] (GB:NP_001049966.1)		As	Supplementary Figure 8
AT3G56510.1	20943939	349.48	346.325	32	0.710763	TBP-binding protein, putative; similar to Os07g0662600 [Oryza sativa (japonica cultivar-group)] (GB:NP_001060544.1); similar to hypothetical protein [Yarrowia lipolytica] (GB:XP_500481.1); contains InterPro domain Nucleotide-binding, alpha-beta plait; (InterPro:IPR012677)		F1	Supplementary Figure 8
AT3G56510.2	20943939	349.48	346.325	32	0.710763	TATA-binding protein binding; similar to Os07g0662600 [Oryza sativa (japonica cultivar-group)] (GB:NP_001060544.1); similar to hypothetical protein [Yarrowia lipolytica] (GB:XP_500481.1); contains InterPro domain Nucleotide-binding, alpha-beta plait; (InterPro:IPR012677)		F1	Supplementary Figure 8
AT3G56520.1	20947151	179.402	168.603	11	0.690891	no apical meristem (NAM) family protein; similar to ANAC095 (Arabidopsis NAC domain containing protein 95), transcription factor [Arabidopsis thaliana] (TAIR:AT5G41090.1); similar to unknown [Solanum lycopersicum] (GB:CAA99760.1); contains InterPro domain No apical meristem (NAM) protein; (InterPro:IPR003441)		F1	Supplementary Figure 8
AT3G56530.1	20948936	590.549	558.779	21	1	ANAC064 (Arabidopsis NAC domain containing protein 64); transcription factor; similar to ANAC093 (Arabidopsis NAC domain containing protein 93), transcription factor [Arabidopsis thaliana] (TAIR:AT5G39690.1); similar to NAC domain protein NAC2 [Solanum tuberosum] (GB:ABK96797.1); similar to NAC-domain containing protein 29 , putative [Solanum demissum] (GB:ABI34386.1); similar to NAC-domain conta…		F1	Supplementary Figure 8
AT3G56540.1	20950858	464.314	680.298	16	0.385271	serine carboxypeptidase, putative; similar to SCPL39 (serine carboxypeptidase-like 39), serine carboxypeptidase [Arabidopsis thaliana] (TAIR:AT3G52020.1); similar to putative serine carboxypeptidase [Medicago truncatula] (GB:AAQ63884.1); contains InterPro domain Esterase/lipase/thioesterase; (InterPro:IPR000379); contains InterPro domain Peptidase S10, serine carboxypeptidase; (InterPro:IPR001563)		As	Supplementary Figure 8
AT3G56550.1	20952927	602.172	449.914	47	2.1608e-05	pentatricopeptide (PPR) repeat-containing protein; similar to binding [Arabidopsis thaliana] (TAIR:AT4G21065.1); similar to Os08g0434000 [Oryza sativa (japonica cultivar-group)] (GB:NP_001061876.1); similar to Os03g0795200 [Oryza sativa (japonica cultivar-group)] (GB:NP_001051546.1); similar to PPR986-12 [Physcomitrella patens] (GB:BAD67155.1); contains InterPro domain Pentatricopeptide repeat; (…	Sig	F1	Supplementary Figure 8
AT3G56560.1	20955424	661.312	342.827	11	0.032542	ANAC065 (Arabidopsis NAC domain containing protein 65); transcription factor; similar to ANAC063 (Arabidopsis NAC domain containing protein 63), transcription factor [Arabidopsis thaliana] (TAIR:AT3G55210.1); similar to NAC1 protein [Glycine max] (GB:AAX85978.1); contains InterPro domain No apical meristem (NAM) protein; (InterPro:IPR003441)	Sig	F1	Supplementary Figure 8
AT3G56570.1	20958766	697.547	493.721	42	7.59281e-07	SET domain-containing protein; similar to unknown protein [Arabidopsis thaliana] (TAIR:AT5G03710.1); similar to Os01g0879500 [Oryza sativa (japonica cultivar-group)] (GB:NP_001044988.1); similar to hypothetical protein [Yarrowia lipolytica] (GB:XP_500648.1); contains InterPro domain RuBisCO-cytochrome methylase, RMS1; (InterPro:IPR011383); contains InterPro domain Nuclear protein SET; (InterPro:I…	Sig	F1	Supplementary Figure 8
AT3G56580.1	20961573	1160.06	1026.53	39	0.0308087	zinc finger (C3HC4-type RING finger) family protein; similar to RHC1A (RING-H2 finger C1A), protein binding / zinc ion binding [Arabidopsis thaliana] (TAIR:AT2G40830.3); similar to Os03g0351800 [Oryza sativa (japonica cultivar-group)] (GB:NP_001050120.1); similar to putative ring finger protein 126 isoform 1 [Oryza sativa (japonica cultivar-group)] (GB:BAD68141.1); similar to Os01g0802000 [Oryza …	Sig	F1	Supplementary Figure 8
AT3G56580.2	20961614	1138.93	1007.92	35	0.0553966	zinc finger (C3HC4-type RING finger) family protein; similar to RHC1A (RING-H2 finger C1A), protein binding / zinc ion binding [Arabidopsis thaliana] (TAIR:AT2G40830.3); similar to Os03g0351800 [Oryza sativa (japonica cultivar-group)] (GB:NP_001050120.1); similar to putative ring finger protein 126 isoform 1 [Oryza sativa (japonica cultivar-group)] (GB:BAD68141.1); similar to Os01g0802000 [Oryza …		F1	Supplementary Figure 8
AT3G56580.3	20961614	1138.93	1007.92	35	0.0553966	protein binding / zinc ion binding; similar to RHC1A (RING-H2 finger C1A), protein binding / zinc ion binding [Arabidopsis thaliana] (TAIR:AT2G40830.3); similar to Os03g0351800 [Oryza sativa (japonica cultivar-group)] (GB:NP_001050120.1); similar to putative ring finger protein 126 isoform 1 [Oryza sativa (japonica cultivar-group)] (GB:BAD68141.1); similar to Os01g0802000 [Oryza sativa (japonica …		F1	Supplementary Figure 8
AT3G56590.1	20964862	920.28	831.159	52	0.0462297	hydroxyproline-rich glycoprotein family protein; similar to zinc finger (C3HC4-type RING finger) family protein [Arabidopsis thaliana] (TAIR:AT3G10810.1); similar to putative RING zinc finger protein-related [Medicago truncatula] (GB:ABD32886.1); contains domain PRICHEXTENSN (PR01217)	Sig	F1	Supplementary Figure 8
AT3G56590.2	20964862	946.123	857.625	49	0.0671187	unlisted protein		F1	Supplementary Figure 8
AT3G56600.1	20968511	472.867	345.99	60	8.93173e-05	inositol or phosphatidylinositol kinase; similar to phosphatidylinositol 3- and 4-kinase family protein [Arabidopsis thaliana] (TAIR:AT2G40850.1); similar to Os04g0668700 [Oryza sativa (japonica cultivar-group)] (GB:NP_001054197.1); similar to hypothetical protein [Cleome spinosa] (GB:ABD96840.1); contains InterPro domain Phosphatidylinositol 3- and 4-kinase, catalytic; (InterPro:IPR000403)	Sig	F1	Supplementary Figure 8
AT3G56610.1	20971592	426.29	361.733	13	0.0568716	unknown protein		F1	Supplementary Figure 8
AT3G56620.1	20972520	590.862	604.349	37	0.207629	integral membrane family protein / nodulin MtN21-related; similar to nodulin MtN21 family protein [Arabidopsis thaliana] (TAIR:AT2G40900.1); similar to putative nodulin MtN21 [Oryza sativa (japonica cultivar-group)] (GB:BAB92246.1); contains InterPro domain Protein of unknown function DUF6, transmembrane; (InterPro:IPR000620)		As	Supplementary Figure 8
AT3G56630.1	20978937	477.683	410.885	41	0.130254	member of CYP94D		F1	Supplementary Figure 8
AT3G56640.1	20981994	629.007	588.172	65	0.670416	exocyst complex subunit Sec15-like family protein; Identical to Probable exocyst complex component 6 (Exocyst complex component Sec15) [Arabidopsis Thaliana] (GB:Q9LXX6); similar to exocyst complex subunit Sec15-like family protein [Arabidopsis thaliana] (TAIR:AT4G02350.1); similar to Os10g0415200 [Oryza sativa (japonica cultivar-group)] (GB:NP_001064599.1); similar to Exocyst complex component 6…		F1	Supplementary Figure 8
AT3G56650.1	20984767	570.519	560.588	27	0.659327	thylakoid lumenal 20 kDa protein; similar to thylakoid lumenal 29.8 kDa protein [Arabidopsis thaliana] (TAIR:AT1G77090.1); similar to Os12g0190200 [Oryza sativa (japonica cultivar-group)] (GB:NP_001066340.1); similar to Os01g0805300 [Oryza sativa (japonica cultivar-group)] (GB:NP_001044559.1); similar to thylakoid lumenal 29.8 kDa protein, putative, expressed [Oryza sativa (japonica cultivar-grou…		F1	Supplementary Figure 8
AT3G56660.1	20986217	545.651	509.2	52	0.586556	bZIP transcription factor family protein; similar to bZIP transcription factor family protein [Arabidopsis thaliana] (TAIR:AT2G40950.1); similar to putative bZIP transcription factor [Oryza sativa (japonica cultivar-group)] (GB:AAT85257.1); contains InterPro domain Eukaryotic transcription factor, DNA-binding; (InterPro:IPR008917); contains InterPro domain von Willebrand factor, type A; (InterPro…		F1	Supplementary Figure 8
AT3G56670.1	20989047	382.736	116.439	18	0.0190441	similar to F-box family protein [Arabidopsis thaliana] (TAIR:AT1G32420.1)	Sig	F1	Supplementary Figure 8
AT3G56680.1	20991305	665.847	508.429	35	0.165127	nucleic acid binding; similar to nucleic acid binding [Arabidopsis thaliana] (TAIR:AT2G40960.1); similar to Os05g0411600 [Oryza sativa (japonica cultivar-group)] (GB:NP_001055538.1); similar to DIP1 [Zea mays] (GB:AAZ73119.1); contains InterPro domain Single-stranded nucleic acid binding R3H; (InterPro:IPR001374)		F1	Supplementary Figure 8
AT3G56690.1	20993714	516.922	399.109	86	0.00176047	encodes a protein similar to ATPases and binds to calmodulin in vitro. This is a single-copy gene and is expressed in all tissues examined.	Sig	F1	Supplementary Figure 8
AT3G56700.1	20999756	393.079	309.009	37	0.00246441	male sterility protein, putative; similar to MS2 (MALE STERILITY 2) [Arabidopsis thaliana] (TAIR:AT3G11980.1); similar to male sterility protein 2 [Brassica napus] (GB:CAA68190.1); similar to male sterility protein 2-2 [Brassica napus] (GB:AAZ06658.1); contains InterPro domain Male sterility; (InterPro:IPR004262); contains InterPro domain Male sterility C-terminal; (InterPro:IPR013120)	Sig	F1	Supplementary Figure 8
AT3G57550.2	21306743	485.056	431.132	42	0.351022	guanylate kinase		F1	Supplementary Figure 8
AT3G57560.1	21310828	486.423	475.289	40	1	encodes a N-acetylglutamate kinase, involved in arginine biosynthesis		F1	Supplementary Figure 8
AT3G57570.1	21312532	571.548	561.083	80	0.94272	binding; similar to Zinc finger, C2H2-type [Medicago truncatula] (GB:ABE93779.1); contains InterPro domain Armadillo-like helical; (InterPro:IPR011989)		F1	Supplementary Figure 8
AT3G57580.1	21320506	404.74	358.577	52	0.0621143	F-box family protein; similar to F-box family protein [Arabidopsis thaliana] (TAIR:AT3G57590.1); similar to Probable disease resistance RPP8-like protein 2 (GB:Q9MAG6); contains InterPro domain Cyclin-like F-box; (InterPro:IPR001810); contains InterPro domain F-box associated type 3; (InterPro:IPR013187); contains InterPro domain F-box associated type 1; (InterPro:IPR006527)		F1	Supplementary Figure 8
AT3G57586.1	21322566	230.571	21.9583	157	0	non-LTR retrotransposon family (LINE), has a 7.8e-42 P-value blast match to GB:NP_038605 L1 repeat, Tf subfamily, member 30 (LINE-element) (Mus musculus)	Sig	F1	Supplementary Figure 8
AT3G57590.1	21330213	443.336	393.7	32	0.214521	F-box family protein; similar to F-box family protein [Arabidopsis thaliana] (TAIR:AT3G57580.1); similar to Probable disease resistance RPP8-like protein 2 (GB:Q9MAG6); contains InterPro domain Cyclin-like F-box; (InterPro:IPR001810); contains InterPro domain F-box associated type 3; (InterPro:IPR013187); contains InterPro domain F-box associated type 1; (InterPro:IPR006527)		F1	Supplementary Figure 8
AT3G57600.1	21332805	653.304	614.616	29	0.743422	encodes a member of the DREB subfamily A-2 of ERF/AP2 transcription factor family. The protein contains one AP2 domain. There are eight members in this subfamily including DREB2A AND DREB2B that are involved in response to drought.		F1	Supplementary Figure 8
AT3G57610.1	21334313	802.231	766.617	45	0.658812	encoding adenylosuccinate synthetase (AdSS), the enzyme involved in the first step of the formation of the purine nucleotide AMP (conversion of IMP to adenylo-succinate)		F1	Supplementary Figure 8
AT3G57620.1	21337581	444.873	440.032	48	0.994021	glyoxal oxidase-related; similar to glyoxal oxidase-related [Arabidopsis thaliana] (TAIR:AT1G14430.1); similar to Os03g0258900 [Oryza sativa (japonica cultivar-group)] (GB:NP_001049609.1); similar to glyoxal oxidase [Vitis pseudoreticulata] (GB:ABA42922.1); contains InterPro domain Galactose oxidase, central; (InterPro:IPR011043); contains InterPro domain Glyoxal oxidase, N-terminal; (InterPro:IP…		F1	Supplementary Figure 8
AT3G57630.1	21339306	679.636	629.697	69	0.335756	exostosin family protein; similar to exostosin family protein [Arabidopsis thaliana] (TAIR:AT5G22940.1); similar to Os03g0174300 [Oryza sativa (japonica cultivar-group)] (GB:NP_001049126.1); similar to Unknown protein [Oryza sativa (japonica cultivar-group)] (GB:AAN62780.1); contains InterPro domain Concanavalin A-like lectin/glucanase, subgroup; (InterPro:IPR013320); contains InterPro domain EGF…		F1	Supplementary Figure 8
AT3G57630.2	21339306	759.652	677.495	63	0.0395532	exostosin family protein; similar to exostosin family protein [Arabidopsis thaliana] (TAIR:AT5G22940.1); similar to Os03g0174300 [Oryza sativa (japonica cultivar-group)] (GB:NP_001049126.1); similar to Unknown protein [Oryza sativa (japonica cultivar-group)] (GB:AAN62780.1); contains InterPro domain EGF, extracellular; (InterPro:IPR013111); contains InterPro domain Exostosin-like; (InterPro:IPR00…	Sig	F1	Supplementary Figure 8
AT3G57640.1	21344823	482.797	434.758	34	0.502072	protein kinase family protein; similar to protein kinase family protein [Arabidopsis thaliana] (TAIR:AT1G65250.1); similar to OSJNba0093F12.22 [Oryza sativa (japonica cultivar-group)] (GB:CAE03948.3); similar to wall-associated kinase 1 [Triticum aestivum] (GB:AAY34780.1); similar to Os04g0599000 [Oryza sativa (japonica cultivar-group)] (GB:NP_001053747.1); contains InterPro domain Protein kinase…		F1	Supplementary Figure 8
AT3G57645.1	21346356	306.275	300.142	21	0.745891	U2.2; snRNA; gi|17661|emb|X06473.1|ATU22 Arabidopsis thaliana U2 RNA gene (U2.2)		F1	Supplementary Figure 8
AT3G57650.1	21349536	639.387	666.098	40	0.711906	Encodes an endoplasmic reticulum localized protein with lysophosphatidyl acyltransferase activity.		As	Supplementary Figure 8
AT3G57660.1	21353763	499.917	495.826	123	0.981367	Encodes a subunit of RNA polymerase I (aka RNA polymerase A).		F1	Supplementary Figure 8
AT3G57670.1	21370932	349.72	345.012	40	0.806349	zinc finger (C2H2 type) protein (WIP2); similar to zinc finger (C2H2 type) protein (WIP4) [Arabidopsis thaliana] (TAIR:AT3G20880.1); similar to Zinc finger, C2H2-type [Medicago truncatula] (GB:ABE93767.1); contains InterPro domain Zinc finger, C2H2-type; (InterPro:IPR007087)		F1	Supplementary Figure 8
AT3G57680.1	21381074	466.99	360.768	35	0.00178523	peptidase S41 family protein; similar to C-terminal processing protease, putative [Arabidopsis thaliana] (TAIR:AT4G17740.2); similar to carboxyl-terminal processing protease [Nostoc sp. PCC 7120] (GB:NP_487460.1); similar to Os06g0318600 [Oryza sativa (japonica cultivar-group)] (GB:NP_001057504.1); contains InterPro domain PDZ/DHR/GLGF; (InterPro:IPR001478); contains InterPro domain Peptidase S41…	Sig	F1	Supplementary Figure 8
AT3G57690.1	21384240	345.258	308.599	9	0.476548	Encodes a putative arabinogalactan-protein (AGP23).		F1	Supplementary Figure 8
AT3G57700.1	21384937	575.795	514.811	25	0.603062	protein kinase, putative; similar to protein kinase, putative [Arabidopsis thaliana] (TAIR:AT3G57770.1); similar to OSJNba0093F12.22 [Oryza sativa (japonica cultivar-group)] (GB:CAE03948.3); similar to Protein kinase; Type I EGF [Medicago truncatula] (GB:ABD28548.1); similar to Os04g0599000 [Oryza sativa (japonica cultivar-group)] (GB:NP_001053747.1); contains InterPro domain Protein kinase-like;…		F1	Supplementary Figure 8
AT3G57710.1	21385966	351.864	262.014	40	0.00150983	protein kinase family protein; similar to protein kinase, putative [Arabidopsis thaliana] (TAIR:AT3G57730.1); similar to wall-associated kinase 1 [Triticum aestivum] (GB:AAY34780.1); contains InterPro domain Protein kinase-like; (InterPro:IPR011009); contains InterPro domain Protein kinase; (InterPro:IPR000719)	Sig	F1	Supplementary Figure 8
AT3G57720.1	21387750	481.173	398.621	51	0.0124804	protein kinase, putative; similar to protein kinase, putative [Arabidopsis thaliana] (TAIR:AT3G57730.1); similar to OSJNba0093F12.22 [Oryza sativa (japonica cultivar-group)] (GB:CAE03948.3); similar to wall-associated kinase 1 [Triticum aestivum] (GB:AAY34780.1); similar to Os04g0599000 [Oryza sativa (japonica cultivar-group)] (GB:NP_001053747.1); contains InterPro domain Serine/threonine protein…	Sig	F1	Supplementary Figure 8
AT3G57730.1	21389980	323.32	241.057	42	0.29695	protein kinase, putative; similar to protein kinase, putative [Arabidopsis thaliana] (TAIR:AT3G57720.1); similar to OSJNba0093F12.22 [Oryza sativa (japonica cultivar-group)] (GB:CAE03948.3); similar to wall-associated kinase 1 [Triticum aestivum] (GB:AAY34780.1); similar to Os04g0599000 [Oryza sativa (japonica cultivar-group)] (GB:NP_001053747.1); contains InterPro domain Protein kinase-like; (In…		F1	Supplementary Figure 8
AT3G57740.1	21392682	379.625	282.217	30	0.416701	protein kinase family protein; similar to kinase [Arabidopsis thaliana] (TAIR:AT3G57750.2); similar to OSJNba0093F12.22 [Oryza sativa (japonica cultivar-group)] (GB:CAE03948.3); similar to wall-associated kinase 1 [Triticum aestivum] (GB:AAY34780.1); similar to Os04g0599000 [Oryza sativa (japonica cultivar-group)] (GB:NP_001053747.1); contains InterPro domain Protein kinase-like; (InterPro:IPR011…		F1	Supplementary Figure 8
AT3G57750.2	21393979	428.592	423.533	32	0.834395	kinase; similar to protein kinase, putative [Arabidopsis thaliana] (TAIR:AT3G57700.1); similar to OSJNba0093F12.22 [Oryza sativa (japonica cultivar-group)] (GB:CAE03948.3); similar to wall-associated kinase 1 [Triticum aestivum] (GB:AAY34780.1); similar to Os04g0599000 [Oryza sativa (japonica cultivar-group)] (GB:NP_001053747.1); contains InterPro domain Protein kinase-like; (InterPro:IPR011009);…		F1	Supplementary Figure 8
AT3G57750.1	21394041	451.225	445.716	33	0.812954	protein kinase, putative; similar to protein kinase, putative [Arabidopsis thaliana] (TAIR:AT3G57700.1); similar to OSJNba0093F12.22 [Oryza sativa (japonica cultivar-group)] (GB:CAE03948.3); similar to wall-associated kinase 1 [Triticum aestivum] (GB:AAY34780.1); similar to Os04g0599000 [Oryza sativa (japonica cultivar-group)] (GB:NP_001053747.1); contains InterPro domain Protein kinase-like; (In…		F1	Supplementary Figure 8
AT3G57760.1	21395888	661.28	499.204	37	0.0312368	protein kinase family protein; similar to protein kinase family protein [Arabidopsis thaliana] (TAIR:AT3G57740.1); similar to wall-associated kinase 1 [Triticum aestivum] (GB:AAY34780.1); contains InterPro domain Protein kinase-like; (InterPro:IPR011009); contains InterPro domain Protein kinase; (InterPro:IPR000719)	Sig	F1	Supplementary Figure 8
AT3G57760.2	21395888	661.28	499.204	37	0.0312368	ATP binding / protein kinase; similar to protein kinase family protein [Arabidopsis thaliana] (TAIR:AT3G57740.1); similar to wall-associated kinase 1 [Triticum aestivum] (GB:AAY34780.1); contains InterPro domain Protein kinase-like; (InterPro:IPR011009); contains InterPro domain Protein kinase; (InterPro:IPR000719)	Sig	F1	Supplementary Figure 8
AT3G57760.3	21395924	640.942	489.051	36	0.0472222	ATP binding / protein kinase; similar to protein kinase family protein [Arabidopsis thaliana] (TAIR:AT3G57740.1); similar to wall-associated kinase 1 [Triticum aestivum] (GB:AAY34780.1); contains InterPro domain Protein kinase-like; (InterPro:IPR011009); contains InterPro domain Protein kinase; (InterPro:IPR000719)	Sig	F1	Supplementary Figure 8
AT3G57765.1	21397278	722.758	467.3	18	0.166668	encodes a small nuclear RNA, which is a part of small nuclear ribonuclear particle (snRNP) and is involved in RNA processing such as splicing and polyadenylation.		F1	Supplementary Figure 8
AT3G57770.1	21397601	832.398	618.956	32	0.0118424	protein kinase, putative; similar to protein kinase, putative [Arabidopsis thaliana] (TAIR:AT3G57700.1); similar to OSJNba0093F12.22 [Oryza sativa (japonica cultivar-group)] (GB:CAE03948.3); similar to Protein kinase; Type I EGF [Medicago truncatula] (GB:ABD28548.1); similar to Os04g0599000 [Oryza sativa (japonica cultivar-group)] (GB:NP_001053747.1); contains InterPro domain Protein kinase-like;…	Sig	F1	Supplementary Figure 8
AT3G57780.1	21399817	723.689	571.237	48	7.54163e-06	similar to nucleolar protein gar2-related [Arabidopsis thaliana] (TAIR:AT2G42320.2); similar to conserved hypothetical protein [Medicago truncatula] (GB:ABE94664.1); similar to hypothetical protein [Nicotiana tabacum] (GB:BAC53933.1)	Sig	F1	Supplementary Figure 8
AT3G57785.1	21404592	622.77	493.362	17	0.121755	similar to unknown protein [Arabidopsis thaliana] (TAIR:AT2G42310.1); similar to Os09g0487500 [Oryza sativa (japonica cultivar-group)] (GB:NP_001063525.1); similar to BAC19.9 [Lycopersicon esculentum] (GB:AAG01124.1)		F1	Supplementary Figure 8
AT3G57790.1	21405406	437.231	466.602	47	0.508233	glycoside hydrolase family 28 protein / polygalacturonase (pectinase) family protein; similar to glycoside hydrolase family 28 protein / polygalacturonase (pectinase) family protein [Arabidopsis thaliana] (TAIR:AT5G41870.1); similar to Parallel beta-helix repeat [Medicago truncatula] (GB:ABE94662.1); similar to Os09g0487600 [Oryza sativa (japonica cultivar-group)] (GB:NP_001063526.1); contains In…		As	Supplementary Figure 8
AT3G57800.1	21407797	606.491	541.481	46	0.0533844	basic helix-loop-helix (bHLH) family protein; similar to basic helix-loop-helix (bHLH) family protein [Arabidopsis thaliana] (TAIR:AT2G42300.1); similar to Helix-loop-helix DNA-binding [Medicago truncatula] (GB:ABE94659.1); contains InterPro domain Helix-loop-helix DNA-binding; (InterPro:IPR011598); contains InterPro domain Basic helix-loop-helix dimerisation region bHLH; (InterPro:IPR001092)		F1	Supplementary Figure 8
AT3G57800.2	21407831	623.311	547.873	44	0.0449449	basic helix-loop-helix (bHLH) family protein; similar to basic helix-loop-helix (bHLH) family protein [Arabidopsis thaliana] (TAIR:AT2G42300.1); similar to Helix-loop-helix DNA-binding [Medicago truncatula] (GB:ABE94659.1); contains InterPro domain Helix-loop-helix DNA-binding; (InterPro:IPR011598); contains InterPro domain Basic helix-loop-helix dimerisation region bHLH; (InterPro:IPR001092)	Sig	F1	Supplementary Figure 8
AT3G57810.2	21415793	548.97	430.417	32	0.00635924	OTU-like cysteine protease family protein; similar to unknown protein [Arabidopsis thaliana] (TAIR:AT2G38025.1); similar to hypothetical protein [Trifolium pratense] (GB:BAE71258.1); similar to Os08g0506000 [Oryza sativa (japonica cultivar-group)] (GB:NP_001062186.1); similar to Os09g0487700 [Oryza sativa (japonica cultivar-group)] (GB:NP_001063527.1); contains InterPro domain Ovarian tumour, otu…	Sig	F1	Supplementary Figure 8
AT3G57810.1	21415827	528.145	429.102	27	0.0374848	OTU-like cysteine protease family protein; similar to unknown protein [Arabidopsis thaliana] (TAIR:AT2G38025.1); similar to hypothetical protein [Trifolium pratense] (GB:BAE71258.1); similar to Os08g0506000 [Oryza sativa (japonica cultivar-group)] (GB:NP_001062186.1); similar to Os09g0487700 [Oryza sativa (japonica cultivar-group)] (GB:NP_001063527.1); contains InterPro domain Ovarian tumour, otu…	Sig	F1	Supplementary Figure 8
AT3G57810.3	21416116	480.915	383.746	29	0.0272348	OTU-like cysteine protease family protein; similar to unknown protein [Arabidopsis thaliana] (TAIR:AT2G38025.1); similar to hypothetical protein [Trifolium pratense] (GB:BAE71258.1); similar to Os08g0506000 [Oryza sativa (japonica cultivar-group)] (GB:NP_001062186.1); similar to Os09g0487700 [Oryza sativa (japonica cultivar-group)] (GB:NP_001063527.1); contains InterPro domain Ovarian tumour, otu…	Sig	F1	Supplementary Figure 8
AT3G57820.1	21418306	769.834	781.251	14	0.895482	60S ribosomal protein L21 (RPL21F), pseudogene, 60S RIBOSOMAL PROTEIN L21 - Arabidopsis thaliana, SWISSPROT:RL21_ARATH; blastp match of 75% identity and 2.5e-15 P-value to GP|3885884|gb|AAC78102.1||AF093630 60S ribosomal protein L21 {Oryza sativa}		As	Supplementary Figure 8
AT3G57830.1	21419556	683.232	629.345	64	0.620551	leucine-rich repeat transmembrane protein kinase, putative; similar to leucine-rich repeat family protein [Arabidopsis thaliana] (TAIR:AT2G42290.1); similar to Os08g0506400 [Oryza sativa (japonica cultivar-group)] (GB:NP_001062188.1); similar to Leucine Rich Repeat, putative [Medicago truncatula] (GB:ABE91521.1); contains InterPro domain Protein kinase-like; (InterPro:IPR011009); contains InterPr…		F1	Supplementary Figure 8
AT3G57840.1	21422829	235.934	42.7586	10	0.0276537	self-incompatibility protein-related; similar to self-incompatibility protein-related [Arabidopsis thaliana] (TAIR:AT3G17080.1); contains InterPro domain Plant self-incompatibility S1; (InterPro:IPR010264)	Sig	F1	Supplementary Figure 8
AT3G57850.1	21424640	154.741	161.311	4	0.958368	similar to self-incompatibility protein-related [Arabidopsis thaliana] (TAIR:AT3G57840.1)		As	Supplementary Figure 8
AT3G57854.1	21425509	298.854	219.606	10	0.278866	unlisted protein		F1	Supplementary Figure 8
AT3G57860.1	21426353	750.177	731.449	33	0.685969	Plant specific-protein of unknown function, shares 62% homology with UVI4 at aa level.		F1	Supplementary Figure 8
AT3G58400.1	21602682	491.164	492.37	23	0.890076	meprin and TRAF homology domain-containing protein / MATH domain-containing protein; similar to meprin and TRAF homology domain-containing protein / MATH domain-containing protein [Arabidopsis thaliana] (TAIR:AT3G58350.1); similar to MATH domain containing protein [Brassica oleracea] (GB:ABD65138.1); contains InterPro domain TRAF-like; (InterPro:IPR008974); contains InterPro domain MATH; (InterPr…		As	Supplementary Figure 8
AT3G58410.1	21604892	335.796	364.594	24	0.230347	meprin and TRAF homology domain-containing protein / MATH domain-containing protein; similar to meprin and TRAF homology domain-containing protein / MATH domain-containing protein [Arabidopsis thaliana] (TAIR:AT3G58340.1); similar to MATH domain containing protein [Brassica oleracea] (GB:ABD65138.1); contains InterPro domain TRAF-like; (InterPro:IPR008974); contains InterPro domain MATH; (InterPr…		As	Supplementary Figure 8
AT3G58420.1	21609319	483.227	552.536	21	0.151744	meprin and TRAF homology domain-containing protein / MATH domain-containing protein; similar to meprin and TRAF homology domain-containing protein / MATH domain-containing protein [Arabidopsis thaliana] (TAIR:AT3G58340.1); contains InterPro domain TRAF-like; (InterPro:IPR008974); contains InterPro domain MATH; (InterPro:IPR002083); contains InterPro domain TRAF-type; (InterPro:IPR013322)		As	Supplementary Figure 8
AT3G58430.1	21613181	415.515	120.79	38	0.00207169	similar to meprin and TRAF homology domain-containing protein / MATH domain-containing protein [Arabidopsis thaliana] (TAIR:AT3G58410.1); similar to MATH domain containing protein [Brassica oleracea] (GB:ABD65138.1); contains InterPro domain TRAF-like; (InterPro:IPR008974); contains InterPro domain MATH; (InterPro:IPR002083); contains InterPro domain TRAF-type; (InterPro:IPR013322)	Sig	F1	Supplementary Figure 8
AT3G58440.1	21618473	567.43	471.895	46	0.126133	meprin and TRAF homology domain-containing protein / MATH domain-containing protein; similar to unknown protein [Arabidopsis thaliana] (TAIR:AT3G58430.1); similar to MATH domain containing protein [Brassica oleracea] (GB:ABD65138.1); contains InterPro domain TRAF-like; (InterPro:IPR008974); contains InterPro domain MATH; (InterPro:IPR002083); contains InterPro domain TRAF-type; (InterPro:IPR01332…		F1	Supplementary Figure 8
AT3G58450.1	21622003	624.076	619.694	17	0.710763	universal stress protein (USP) family protein; similar to universal stress protein (USP) family protein [Arabidopsis thaliana] (TAIR:AT3G11930.2); similar to putative stress-related protein [Oryza sativa (japonica cultivar-group)] (GB:AAR87267.1); contains InterPro domain Universal stress protein (Usp); (InterPro:IPR006015); contains InterPro domain UspA; (InterPro:IPR006016)		F1	Supplementary Figure 8
AT3G58450.2	21622003	617.738	611.967	16	0.690862	universal stress protein (USP) family protein; similar to universal stress protein (USP) family protein [Arabidopsis thaliana] (TAIR:AT3G11930.1); similar to putative stress-related protein [Oryza sativa (japonica cultivar-group)] (GB:AAR87267.1); contains InterPro domain Universal stress protein (Usp); (InterPro:IPR006015); contains InterPro domain UspA; (InterPro:IPR006016)		F1	Supplementary Figure 8
AT3G58460.1	21623189	771.59	657.271	31	0.00987611	rhomboid family protein / ubiquitin-associated (UBA)/TS-N domain-containing protein; Identical to Protein At3g58460 [Arabidopsis Thaliana] (GB:Q8LB17;GB:Q8L7A1;GB:Q9M2H0); similar to rhomboid family protein / zinc finger protein-related [Arabidopsis thaliana] (TAIR:AT3G17611.1); similar to unknown protein [Oryza sativa (japonica cultivar-group)] (GB:AAP68399.1); contains InterPro domain UBA-like;…	Sig	F1	Supplementary Figure 8
AT3G58470.1	21626706	786.81	534.283	25	0.00634899	similar to unknown protein [Oryza sativa] (GB:AAL58958.1); similar to Os03g0749900 [Oryza sativa (japonica cultivar-group)] (GB:NP_001051279.1)	Sig	F1	Supplementary Figure 8
AT3G58480.1	21629428	725.984	533.481	44	0.0472294	calmodulin-binding family protein; similar to calmodulin-binding family protein [Arabidopsis thaliana] (TAIR:AT3G13600.1); similar to IQ calmodulin-binding re (GB:ABE79293.1); contains InterPro domain IQ calmodulin-binding region; (InterPro:IPR000048)	Sig	F1	Supplementary Figure 8
AT3G58490.1	21632846	563.641	457.986	37	0.000456296	phosphatidic acid phosphatase family protein / PAP2 family protein; similar to hypothetical protein [Yarrowia lipolytica] (GB:XP_504221.1); similar to Os03g0805400 [Oryza sativa (japonica cultivar-group)] (GB:NP_001051628.1); contains InterPro domain Phosphoesterase, PA-phosphatase related; (InterPro:IPR000326); contains InterPro domain Acid phosphatase/vanadium-dependent haloperoxidase; (InterPr…	Sig	F1	Supplementary Figure 8
AT3G58490.2	21632846	563.641	457.986	37	0.000456296	phosphatidic acid phosphatase family protein / PAP2 family protein; similar to hypothetical protein SPAC823.11 [Schizosaccharomyces pombe 972h-] (GB:NP_593838.1); similar to Os03g0805400 [Oryza sativa (japonica cultivar-group)] (GB:NP_001051628.1); contains InterPro domain Phosphoesterase, PA-phosphatase related; (InterPro:IPR000326); contains InterPro domain Acid phosphatase/vanadium-dependent h…	Sig	F1	Supplementary Figure 8
AT3G58500.1	21635246	758.688	679.401	32	0.806349	encodes the third isoform of the catalytic subunit of protein phosphatase 2A.		F1	Supplementary Figure 8
AT3G58510.1	21640012	663.034	555.409	57	0.00110419	DEAD box RNA helicase, putative (RH11); Identical to DEAD-box ATP-dependent RNA helicase 11 (EC 3.6.1.-) (RH11) [Arabidopsis Thaliana] (GB:Q8LA13;GB:Q8W4P3;GB:Q9M2G5;GB:Q9ZS09); similar to DEAD box RNA helicase, putative [Arabidopsis thaliana] (TAIR:AT2G42520.1); similar to DEAD box RNA helicase, putative [Arabidopsis thaliana] (TAIR:AT3G58570.1); similar to Os07g0202100 [Oryza sativa (japonica c…	Sig	F1	Supplementary Figure 8
AT3G58510.3	21640012	647.228	545.451	60	0.000962484	ATP-dependent helicase; Identical to DEAD-box ATP-dependent RNA helicase 11 (EC 3.6.1.-) (RH11) [Arabidopsis Thaliana] (GB:Q8LA13;GB:Q8W4P3;GB:Q9M2G5;GB:Q9ZS09); similar to DEAD box RNA helicase, putative [Arabidopsis thaliana] (TAIR:AT2G42520.1); similar to DEAD box RNA helicase, putative [Arabidopsis thaliana] (TAIR:AT3G58570.1); similar to Os07g0202100 [Oryza sativa (japonica cultivar-group)] …	Sig	F1	Supplementary Figure 8
AT3G58510.2	21640081	646.281	532.525	61	0.000412937	DEAD box RNA helicase, putative (RH11); Identical to DEAD-box ATP-dependent RNA helicase 11 (EC 3.6.1.-) (RH11) [Arabidopsis Thaliana] (GB:Q8LA13;GB:Q8W4P3;GB:Q9M2G5;GB:Q9ZS09); similar to DEAD box RNA helicase, putative [Arabidopsis thaliana] (TAIR:AT2G42520.1); similar to DEAD box RNA helicase, putative [Arabidopsis thaliana] (TAIR:AT3G58570.1); similar to Os07g0202100 [Oryza sativa (japonica c…	Sig	F1	Supplementary Figure 8
AT3G58520.1	21643789	559.714	367.857	42	2.38547e-06	similar to unknown protein [Arabidopsis thaliana] (TAIR:AT5G48040.1); similar to Os04g0546100 [Oryza sativa (japonica cultivar-group)] (GB:NP_001053470.1); similar to OSIGBa0101C23.10 [Oryza sativa (indica cultivar-group)] (GB:CAH67258.1); similar to Protein of unknown function DUF860, plant [Medicago truncatula] (GB:ABE93198.1); contains InterPro domain Protein of unknown function DUF860, plant;…	Sig	F1	Supplementary Figure 8
AT3G58520.2	21643789	535.968	356.061	41	2.82975e-05	unlisted protein	Sig	F1	Supplementary Figure 8
AT3G58530.1	21645562	485.319	328.545	31	0.00332437	F-box family protein-related; similar to protein binding [Arabidopsis thaliana] (TAIR:AT5G23340.1); similar to putative F-box protein FBL2 [Oryza sativa (japonica cultivar-group)] (GB:BAD22408.1); contains InterPro domain Leucine-rich repeat, cysteine-containing subtype; (InterPro:IPR006553); contains InterPro domain Leucine-rich repeat; (InterPro:IPR001611); contains InterPro domain Leucine-rich…	Sig	F1	Supplementary Figure 8
AT3G58540.1	21648607	467.365	439.154	12	0.727894	similar to unknown protein [Arabidopsis thaliana] (TAIR:AT5G06190.1)		F1	Supplementary Figure 8
AT3G58550.1	21649385	656.458	519.004	18	0.0931224	protease inhibitor/seed storage/lipid transfer protein (LTP) family protein; similar to lipid transfer protein-related [Arabidopsis thaliana] (TAIR:AT2G44300.1); similar to lipid transfer protein [Triticum aestivum] (GB:ABB90545.1); similar to Os03g0804200 [Oryza sativa (japonica cultivar-group)] (GB:NP_001051617.1); similar to Os07g0198300 [Oryza sativa (japonica cultivar-group)] (GB:NP_00105912…		F1	Supplementary Figure 8
AT3G58560.1	21650607	652.367	602.157	58	0.0963143	endonuclease/exonuclease/phosphatase family protein; similar to hydrolase [Arabidopsis thaliana] (TAIR:AT3G58580.1); similar to Endonuclease/Exonuclease/phosphatase family protein, expressed [Oryza sativa (japonica cultivar-group)] (GB:ABF94166.1); similar to Os10g0412100 [Oryza sativa (japonica cultivar-group)] (GB:NP_001064587.1); similar to Os03g0166800 [Oryza sativa (japonica cultivar-group)]…		F1	Supplementary Figure 8
AT3G58570.1	21656543	858.819	699.168	58	1.78986e-05	DEAD box RNA helicase, putative; Identical to DEAD-box ATP-dependent RNA helicase 52 (EC 3.6.1.-) (RH52) [Arabidopsis Thaliana] (GB:Q9M2F9); similar to DEAD box RNA helicase, putative [Arabidopsis thaliana] (TAIR:AT2G42520.1); similar to ATP-dependent helicase [Arabidopsis thaliana] (TAIR:AT3G58510.3); similar to Os07g0202100 [Oryza sativa (japonica cultivar-group)] (GB:NP_001059135.1); similar t…	Sig	F1	Supplementary Figure 8
AT3G58580.1	21660612	765.371	465.138	63	2.78243e-09	hydrolase; similar to endonuclease/exonuclease/phosphatase family protein [Arabidopsis thaliana] (TAIR:AT3G58560.1); similar to Endonuclease/Exonuclease/phosphatase family protein, expressed [Oryza sativa (japonica cultivar-group)] (GB:ABF94166.1); similar to Os10g0412100 [Oryza sativa (japonica cultivar-group)] (GB:NP_001064587.1); similar to Os03g0166800 [Oryza sativa (japonica cultivar-group)]…	Sig	F1	Supplementary Figure 8
AT3G58590.1	21666088	649.97	508.582	68	2.70395e-07	pentatricopeptide (PPR) repeat-containing protein; similar to pentatricopeptide (PPR) repeat-containing protein [Arabidopsis thaliana] (TAIR:AT3G02330.1); similar to pentatricopeptide (PPR) repeat-containing protein-like [Oryza sativa (japonica cultivar-group)] (GB:BAD87291.1); contains InterPro domain Pentatricopeptide repeat; (InterPro:IPR002885); contains InterPro domain Tetratricopeptide-like…	Sig	F1	Supplementary Figure 8
AT3G58600.1	21668544	954.242	757.243	31	0.000660049	similar to ATNAP4 (ARABIDOPSIS THALIANA NON-INTRINSIC ABC PROTEIN 4) [Arabidopsis thaliana] (TAIR:AT1G03900.1); similar to unknown protein [Oryza sativa (japonica cultivar-group)] (GB:BAD61234.1); contains InterPro domain Adaptin ear-binding coat-associated protein 1 NECAP-1; (InterPro:IPR012466)	Sig	F1	Supplementary Figure 8
AT3G58610.1	21671452	738.285	691.44	53	0.256282	ketol-acid reductoisomerase; Identical to Ketol-acid reductoisomerase, chloroplast precursor (EC 1.1.1.86) (Acetohydroxy-acid reductoisomerase) (Alpha-keto-beta-hydroxylacil reductoisomerase) [Arabidopsis Thaliana] (GB:Q05758;GB:Q42559); similar to Ketol-acid reductoisomerase, chloroplast precursor (Acetohydroxy-acid reductoisomerase) (Alpha-keto-beta-hydroxylacil reductoisomerase) (GB:O82043); s…		F1	Supplementary Figure 8
AT3G58610.2	21671562	727.231	700.633	49	0.434954	ketol-acid reductoisomerase; Identical to Ketol-acid reductoisomerase, chloroplast precursor (EC 1.1.1.86) (Acetohydroxy-acid reductoisomerase) (Alpha-keto-beta-hydroxylacil reductoisomerase) [Arabidopsis Thaliana] (GB:Q05758;GB:Q42559); similar to Ketol-acid reductoisomerase, chloroplast precursor (Acetohydroxy-acid reductoisomerase) (Alpha-keto-beta-hydroxylacil reductoisomerase) (GB:O82043); s…		F1	Supplementary Figure 8
AT3G58620.1	21680357	497.205	397.861	56	0.0104704	TTL4 (TETRATRICOPETIDE-REPEAT THIOREDOXIN-LIKE 4); binding; similar to TTL3 (TETRATRICOPETIDE-REPEAT THIOREDOXIN-LIKE 3), protein binding [Arabidopsis thaliana] (TAIR:AT2G42580.1); similar to Os01g0218200 [Oryza sativa (japonica cultivar-group)] (GB:NP_001042410.1); similar to 4D11_10 [Brassica rapa subsp. pekinensis] (GB:AAZ67524.1); similar to Os01g0616300 [Oryza sativa (japonica cultivar-group…	Sig	F1	Supplementary Figure 8
AT3G58630.1	21683589	636.934	621.349	35	0.36718	transcription factor; similar to transcription factor [Arabidopsis thaliana] (TAIR:AT3G11100.1); similar to 6b-interacting protein 1 [Nicotiana tabacum] (GB:BAB83610.1); contains InterPro domain Homeodomain-like; (InterPro:IPR009057)		F1	Supplementary Figure 8
AT3G58640.1	21686763	720.408	744.681	76	0.994213	protein kinase family protein; similar to protein kinase family protein [Arabidopsis thaliana] (TAIR:AT2G31010.1); similar to HA-tagged protein kinase domain of putative mitogen-activated protein kinase kinase kinase [synthetic construct] (GB:ABK06416.1); similar to Os02g0241600 [Oryza sativa (japonica cultivar-group)] (GB:NP_001046406.1); similar to Os01g0674100 [Oryza sativa (japonica cultivar-…		As	Supplementary Figure 8
AT3G58640.2	21686763	718.391	742.748	73	0.977346	protein kinase family protein; similar to protein kinase family protein [Arabidopsis thaliana] (TAIR:AT2G31010.1); similar to HA-tagged protein kinase domain of putative mitogen-activated protein kinase kinase kinase [synthetic construct] (GB:ABK06416.1); similar to Os02g0241600 [Oryza sativa (japonica cultivar-group)] (GB:NP_001046406.1); similar to Os01g0674100 [Oryza sativa (japonica cultivar-…		As	Supplementary Figure 8
AT3G58650.1	21696262	506.62	420.336	66	0.0035948	similar to unknown protein [Arabidopsis thaliana] (TAIR:AT5G26910.1); similar to unknown protein [Arabidopsis thaliana] (TAIR:AT3G05750.2); similar to Os03g0831700 [Oryza sativa (japonica cultivar-group)] (GB:NP_001051796.1); similar to Os03g0302900 [Oryza sativa (japonica cultivar-group)] (GB:NP_001049873.1); similar to PREDICTED: hypothetical protein [Rattus norve (GB:XP_001078830.1); contains …	Sig	F1	Supplementary Figure 8
AT3G58660.1	21701565	564.961	506.063	42	0.0827754	60S ribosomal protein-related; similar to 60S ribosomal protein-related [Arabidopsis thaliana] (TAIR:AT2G42650.1); similar to 60S ribosomal protein-related (ISS) [Ostreococcus tauri] (GB:CAL54265.1); similar to Os05g0558000 [Oryza sativa (japonica cultivar-group)] (GB:NP_001056294.1); contains InterPro domain Ribosomal protein L1; (InterPro:IPR002143)		F1	Supplementary Figure 8
AT3G58670.1	21703393	846.341	742.68	32	0.00986428	similar to unknown protein [Arabidopsis thaliana] (TAIR:AT2G42670.1); similar to OSJNBb0040D15.1 [Oryza sativa (japonica cultivar-group)] (GB:CAE04411.2); similar to Os04g0151900 [Oryza sativa (japonica cultivar-group)] (GB:NP_001052116.1); similar to H0820C10.4 [Oryza sativa (indica cultivar-group)] (GB:CAH65971.1); contains InterPro domain Protein of unknown function DUF1637; (InterPro:IPR01286…	Sig	F1	Supplementary Figure 8
AT3G58670.2	21703393	814.838	715.257	34	0.00587365	similar to unknown protein [Arabidopsis thaliana] (TAIR:AT2G42670.1); similar to OSJNBb0040D15.1 [Oryza sativa (japonica cultivar-group)] (GB:CAE04411.2); similar to Os04g0151900 [Oryza sativa (japonica cultivar-group)] (GB:NP_001052116.1); similar to H0820C10.4 [Oryza sativa (indica cultivar-group)] (GB:CAH65971.1); contains InterPro domain Protein of unknown function DUF1637; (InterPro:IPR01286…	Sig	F1	Supplementary Figure 8
AT3G58676.1	21706855	389.359	508.806	2	0.710763	unlisted protein		As	Supplementary Figure 8
AT3G58680.1	21707299	836.788	802.374	20	0.545164	One of three genes in A. thaliana encoding multiprotein bridging factor 1, a highly conserved transcriptional coactivator. May serve as a bridging factor between a bZIP factor and TBP. Its expression is developmentally regulated.		F1	Supplementary Figure 8
AT3G58690.1	21709181	664.543	633.469	37	0.926211	protein kinase family protein; similar to protein kinase family protein [Arabidopsis thaliana] (TAIR:AT1G54820.1); similar to Os05g0207700 [Oryza sativa (japonica cultivar-group)] (GB:NP_001054902.1); similar to Protein kinase [Medicago truncatula] (GB:ABE90116.1); contains InterPro domain Serine/threonine protein kinase; (InterPro:IPR002290); contains InterPro domain Protein kinase-like; (InterP…		F1	Supplementary Figure 8
AT3G58700.1	21711577	810.965	779.989	16	0.951301	60S ribosomal protein L11 (RPL11B); Identical to 60S ribosomal protein L11-2 (L16) (RPL11D) [Arabidopsis Thaliana] (GB:P42794;GB:P42796;GB:Q42195;GB:Q8LD47;GB:Q9LXT1); Identical to 60S ribosomal protein L11-1 (L16A) (RPL11A) [Arabidopsis Thaliana] (GB:P42795;GB:Q9SJI2); similar to 60S ribosomal protein L11 (RPL11D) [Arabidopsis thaliana] (TAIR:AT5G45775.2); similar to RPL16A (ribosomal protein la…		F1	Supplementary Figure 8
AT3G58710.1	21715007	595.04	574.027	31	0.582179	member of WRKY Transcription Factor; Group II-e		F1	Supplementary Figure 8
AT3G58710.2	21715224	596.614	582.535	25	0.74854	member of WRKY Transcription Factor; Group II-e		F1	Supplementary Figure 8
AT3G58720.1	21716943	721.328	631.835	18	0.26711	zinc finger (C3HC4-type RING finger) family protein; similar to protein binding / zinc ion binding [Arabidopsis thaliana] (TAIR:AT3G13430.2); similar to Os09g0344900 [Oryza sativa (japonica cultivar-group)] (GB:NP_001062934.1); similar to unknown protein [Oryza sativa (japonica cultivar-group)] (GB:BAD29097.2); contains InterPro domain Zinc finger, RING-type; (InterPro:IPR001841)		F1	Supplementary Figure 8
AT3G58730.1	21718291	616.488	602.393	32	1	(VACUOLAR ATP SYNTHASE SUBUNIT D); hydrogen ion transporting ATP synthase, rotational mechanism / hydrogen ion transporting ATPase, rotational mechanism; Identical to Vacuolar ATP synthase subunit D (EC 3.6.3.14) (V-ATPase D subunit) (Vacuolar proton pump D subunit) (VATD) [Arabidopsis Thaliana] (GB:Q9XGM1;GB:Q9LXS8); similar to mitochondrial ATP synthesis coupled proton transport protein [Solanu…		F1	Supplementary Figure 8
AT3G58740.1	21720793	492.66	491.212	39	0.891954	Encodes a peroxisomal citrate synthase that is expressed in siliques and developing seeds.		F1	Supplementary Figure 8
AT3G59870.1	22116143	486.978	417.149	32	0.0919935	similar to unknown protein [Arabidopsis thaliana] (TAIR:AT2G43945.1); similar to Os01g0338600 [Oryza sativa (japonica cultivar-group)] (GB:NP_001042944.1); similar to hypothetical protein Tery_2745 [Trichodesmium erythraeum IMS101] (GB:YP_722402.1)		F1
AT3G59880.1	22120992	167.314	271.682	18	0.250986	similar to unknown protein [Arabidopsis thaliana] (TAIR:AT2G44010.1)		As
AT3G59884.1	22122827	413.433	331.151	2	0.710763	unlisted protein		F1
AT3G59890.2	22124208	474.925	237.298	35	6.88243e-05	dihydrodipicolinate reductase family protein; similar to dihydrodipicolinate reductase family protein [Arabidopsis thaliana] (TAIR:AT2G44040.1); similar to Os03g0245100 [Oryza sativa (japonica cultivar-group)] (GB:NP_001049536.1); similar to Os02g0436400 [Oryza sativa (japonica cultivar-group)] (GB:NP_001046736.1); similar to dihydrodipicolinate reductase family protein, putative, expressed [Oryz…	Sig	F1
AT3G59890.1	22124277	498.152	248.178	34	1.44524e-05	dihydrodipicolinate reductase family protein; similar to dihydrodipicolinate reductase family protein [Arabidopsis thaliana] (TAIR:AT2G44040.1); similar to Os03g0245100 [Oryza sativa (japonica cultivar-group)] (GB:NP_001049536.1); similar to Os02g0436400 [Oryza sativa (japonica cultivar-group)] (GB:NP_001046736.1); similar to dihydrodipicolinate reductase family protein, putative, expressed [Oryz…	Sig	F1
AT3G59900.1	22129749	334.576	327.298	20	0.584274	Auxin-inducible gene ARGOS controls lateral organ size		F1
AT3G59910.1	22130483	604.124	614.63	65	0.907129	similar to unknown protein [Arabidopsis thaliana] (TAIR:AT2G44090.2); similar to expressed protein [Oryza sativa (japonica cultivar-group)] (GB:AAX96769.1); similar to expressed protein [Oryza sativa (japonica cultivar-group)] (GB:ABA92347.2); similar to hypothetical protein [Nicotiana tabacum] (GB:CAI84657.1); contains InterPro domain Ankyrin; (InterPro:IPR002110)		As
AT3G59920.1	22135014	657.56	596.691	42	0.182028	RAB GDP DISSOCIATION INHIBITOR 2		F1
AT3G59930.1	22139573	204.601	198.267	9	1	Encodes a defensin-like (DEFL) family protein.		F1
AT3G59940.1	22142905	521.287	481.38	42	0.480385	kelch repeat-containing F-box family protein; similar to kelch repeat-containing F-box family protein [Arabidopsis thaliana] (TAIR:AT2G44130.1); similar to kelch repeat-containing F-box family protein-like [Oryza sativa (japonica cultivar-group)] (GB:BAD15578.1); similar to Os11g0246200 [Oryza sativa (japonica cultivar-group)] (GB:NP_001067606.1); similar to Os06g0594400 [Oryza sativa (japonica c…		F1
AT3G59950.1	22144318	601.72	512.884	45	0.000802009	autophagy 4b (APG4b); similar to autophagy 4a (APG4a) [Arabidopsis thaliana] (TAIR:AT2G44140.1); similar to Os03g0391000 [Oryza sativa (japonica cultivar-group)] (GB:NP_001050279.1); similar to Os04g0682000 [Oryza sativa (japonica cultivar-group)] (GB:NP_001054293.1); similar to putative autophagy protein (with alternative splicing) [Oryza sativa (japonica cultivar-group)] (GB:AAR87271.1); contai…	Sig	F1
AT3G59950.2	22144318	563.675	477.585	56	0.000176648	autophagy 4b (APG4b); similar to autophagy 4a (APG4a) [Arabidopsis thaliana] (TAIR:AT2G44140.1); similar to H0124B04.9 [Oryza sativa (indica cultivar-group)] (GB:CAJ86292.1); contains InterPro domain Peptidase C54; (InterPro:IPR005078)	Sig	F1
AT3G59950.3	22145525	697.217	573.145	32	0.000373614	unlisted protein	Sig	F1
AT3G59960.1	22148459	696.402	615.565	20	0.278866	SET domain-containing protein; Identical to Putative histone-lysine N-methyltransferase ASHH4 (EC 2.1.1.43) (ASH1 homolog 4) (Protein SET DOMAIN GROUP 24) (ASHH4) [Arabidopsis Thaliana] (GB:Q9M1X9); similar to SET domain-containing protein (ASHH3) [Arabidopsis thaliana] (TAIR:AT2G44150.1); similar to SET domain protein 110 [Zea mays] (GB:AAN41254.1); similar to Os09g0307800 [Oryza sativa (japonic…		F1
AT3G59970.3	22151211	943.211	789.04	45	0.000697281	methylenetetrahydrofolate reductase MTHFR1 mRNA, complete	Sig	F1
AT3G59970.1	22151247	941.389	777.772	48	0.000240166	methylenetetrahydrofolate reductase MTHFR1 mRNA, complete	Sig	F1
AT3G59970.2	22151247	925.25	769.762	37	0.00162455	methylenetetrahydrofolate reductase MTHFR1 mRNA, complete	Sig	F1
AT3G59980.1	22154258	757.119	722.346	31	0.799776	tRNA-binding region domain-containing protein; similar to methionine--tRNA ligase, putative / methionyl-tRNA synthetase, putative / MetRS, putative [Arabidopsis thaliana] (TAIR:AT4G13780.1); similar to tRNA-binding protein (ISS) [Ostreococcus tauri] (GB:CAL52895.1); similar to Os04g0303900 [Oryza sativa (japonica cultivar-group)] (GB:NP_001052413.1); similar to OSJNBa0079M09.8 [Oryza sativa (japo…		F1
AT3G59990.1	22155728	827.206	684.451	36	0.0655442	Encodes a MAP2 like methionine aminopeptidase		F1
AT3G59990.2	22155728	849.938	709.996	37	0.0817518	Encodes a MAP2 like methionine aminopeptidase		F1
AT3G59990.3	22155728	843.577	685.897	34	0.0470896	Encodes a MAP2 like methionine aminopeptidase	Sig	F1
AT3G60000.1	22160889	610.799	573.844	37	0.627996	similar to unknown protein [Arabidopsis thaliana] (TAIR:AT2G44190.1); similar to streptococcal hemagglutinin-like protein [Oryza sativa (japonica cultivar-group)] (GB:BAD29665.1); contains InterPro domain Protein of unknown function DUF566; (InterPro:IPR007573)		F1
AT3G60000.2	22160889	610.799	573.844	37	0.627996	unlisted protein		F1
AT3G60010.1	22163137	879.2	858.674	12	0.694389	ASK13 (ARABIDOPSIS SKP1-LIKE 13); protein binding / ubiquitin-protein ligase; similar to ASK11 (ARABIDOPSIS SKP1-LIKE 11), ubiquitin-protein ligase [Arabidopsis thaliana] (TAIR:AT4G34210.1); similar to kinetochore protein [Brassica juncea] (GB:BAB85607.1); contains InterPro domain SKP1 component; (InterPro:IPR001232)		F1
AT3G60020.1	22164851	675.491	740.738	12	0.350473	ASK5 (ARABIDOPSIS SKP1-LIKE 5); ubiquitin-protein ligase; similar to SKP1 (ARABIDOPSIS SKP1 HOMOLOGUE), ubiquitin-protein ligase [Arabidopsis thaliana] (TAIR:AT1G75950.1); similar to kinetochore protein [Brassica juncea] (GB:BAB85607.1); contains InterPro domain SKP1 component; (InterPro:IPR001232)		As
AT3G60030.1	22165679	572.049	539.677	80	0.325016	SPL12 (SQUAMOSA PROMOTER-BINDING PROTEIN-LIKE 12); transcription factor; Identical to Squamosa promoter-binding-like protein 12 (SPL12) [Arabidopsis Thaliana] (GB:Q9S7P5); similar to SPL1 (SQUAMOSA PROMOTER BINDING PROTEIN-LIKE 1), DNA binding / transcription factor [Arabidopsis thaliana] (TAIR:AT2G47070.1); similar to Os03g0833300 [Oryza sativa (japonica cultivar-group)] (GB:NP_001051808.1); sim…		F1
AT3G60040.1	22175952	595.352	539.911	59	0.333799	F-box family protein; similar to F-box family protein [Arabidopsis thaliana] (TAIR:AT1G06630.1); similar to hypothetical protein [Capsella rubella] (GB:CAC36392.1); contains InterPro domain Cyclin-like F-box; (InterPro:IPR001810); contains InterPro domain Leucine-rich repeat 2; (InterPro:IPR013101); contains InterPro domain Pentatricopeptide repeat; (InterPro:IPR002885); contains InterPro domain …		F1
AT3G60050.1	22180251	813.442	773.927	31	0.814182	pentatricopeptide (PPR) repeat-containing protein; similar to pentatricopeptide (PPR) repeat-containing protein [Arabidopsis thaliana] (TAIR:AT1G55630.1); similar to Os10g0506000 [Oryza sativa (japonica cultivar-group)] (GB:NP_001065010.1); similar to hypothetical protein [Capsella rubella] (GB:CAC36392.1); contains InterPro domain Pentatricopeptide repeat; (InterPro:IPR002885); contains InterPro…		F1
AT3G60060.1	22182325	427.353	341.692	9	0.265306	similar to male sterility protein, putative [Arabidopsis thaliana] (TAIR:AT3G56700.1); similar to male sterility protein 2-1 mutant [Brassica napus] (GB:AAQ81302.2); similar to Os03g0167600 [Oryza sativa (japonica cultivar-group)] (GB:NP_001049083.1); contains InterPro domain Male sterility C-terminal; (InterPro:IPR013120)		F1
AT3G60070.1	22183249	568.259	516.491	43	0.118183	lactose permease-related; similar to unknown protein [Arabidopsis thaliana] (TAIR:AT2G44280.2); similar to Os07g0578200 [Oryza sativa (japonica cultivar-group)] (GB:NP_001060093.1); similar to sugar transport protein-like [Oryza sativa (japonica cultivar-group)] (GB:BAC83077.1); contains domain Multidrug resistance ABC transporter MsbA, N-terminal domain (SSF90123)		F1
AT3G60075.1	22186864	3048.73	2414.5	1	1	pre-tRNA; tRNA-Ser (anticodon: GCT)		F1
AT3G60080.1	22187340	711.151	523.238	38	0.000123	zinc finger (C3HC4-type RING finger) family protein; similar to zinc finger (C3HC4-type RING finger) family protein [Arabidopsis thaliana] (TAIR:AT2G44330.1); similar to cytokinesis negative regulator RCP1 [Nicotiana tabacum] (GB:ABJ16351.1); contains InterPro domain Thioredoxin-related; (InterPro:IPR006662); contains InterPro domain Zinc finger, RING-type; (InterPro:IPR001841)	Sig	F1
AT3G60090.1	22190892	748.956	640.418	12	0.350473	VQ motif-containing protein; similar to VQ motif-containing protein [Arabidopsis thaliana] (TAIR:AT2G44340.1); similar to Os06g0618700 [Oryza sativa (japonica cultivar-group)] (GB:NP_001058086.1); contains InterPro domain VQ; (InterPro:IPR008889)		F1
AT3G60100.1	22192736	577.923	464.874	35	0.0159793	CSY5 (CITRATE SYNTHASE 5); citrate (SI)-synthase; Identical to Citrate synthase 5, mitochondrial precursor (EC 2.3.3.1) (CSY5) [Arabidopsis Thaliana] (GB:Q9M1D3); similar to ATCS (CITRATE SYNTHASE 4), citrate (SI)-synthase [Arabidopsis thaliana] (TAIR:AT2G44350.1); similar to Citrate synthase, mitochondrial precursor (GB:O80433); similar to mitochondrial citrate synthase precursor [Citrus junos] …	Sig	F1
AT3G60110.1	22197856	341.792	312.632	58	0.689892	DNA-binding bromodomain-containing protein; similar to DNA-binding bromodomain-containing protein [Arabidopsis thaliana] (TAIR:AT2G44430.1); similar to Os08g0510700 [Oryza sativa (japonica cultivar-group)] (GB:NP_001062208.1); similar to chromosome scaffold protein p85 [Moneuplotes crassus] (GB:AAN75020.1); contains InterPro domain Bromodomain; (InterPro:IPR001487)		F1
AT3G60120.1	22205967	321.337	322.71	40	0.887322	glycosyl hydrolase family 1 protein; similar to PEN2 (PENETRATION 2), hydrolase, hydrolyzing O-glycosyl compounds [Arabidopsis thaliana] (TAIR:AT2G44490.1); similar to Glycoside hydrolase, family 1 [Medicago truncatula] (GB:ABE86373.1); contains InterPro domain Glycoside hydrolase, family 1; (InterPro:IPR001360)		As
AT3G60130.1	22210270	481.525	812.28	40	4.74356e-09	glycosyl hydrolase family 1 protein / beta-glucosidase, putative (YLS1); similar to glycosyl hydrolase family 1 protein [Arabidopsis thaliana] (TAIR:AT5G44640.1); similar to glycosyl hydrolase family 1 protein [Arabidopsis thaliana] (TAIR:AT5G42260.1); similar to glycosyl hydrolase family 1 protein [Arabidopsis thaliana] (TAIR:AT2G44450.1); similar to Glycoside hydrolase, family 1 [Medicago trunc…	Sig	As
AT3G62090.2	22988563	655.045	670.27	46	0.705692	encodes a novel Myc-related bHLH transcription factor, which physically associated with APRR1/TOC1 and is a member of PIF3 transcription factor family.		As	Figure 2
AT3G62097.1	22994293	1318.11	1105.34	2	0.710763	unlisted protein		F1	Figure 2
AT3G62100.1	22995831	756.018	857.451	13	0.505582	Belongs to Auxin inducible protein gene family.		As	Figure 2
AT3G62110.1	22997035	816.496	850.844	55	0.151973	glycoside hydrolase family 28 protein / polygalacturonase (pectinase) family protein; similar to glycoside hydrolase family 28 protein / polygalacturonase (pectinase) family protein [Arabidopsis thaliana] (TAIR:AT4G33440.1); similar to Os03g0833800 [Oryza sativa (japonica cultivar-group)] (GB:NP_001051812.1); similar to glycoside hydrolase family 28 protein, putative, expressed [Oryza sativa (jap…		As	Figure 2
AT3G62120.1	23001042	820.168	770.639	48	0.134233	tRNA synthetase class II (G, H, P and S) family protein; similar to OVA6 (OVULE ABORTION 6), ATP binding / aminoacyl-tRNA ligase [Arabidopsis thaliana] (TAIR:AT5G52520.1); similar to Bifunctional aminoacyl-tRNA synthetase, putative, expressed [Oryza sativa (japonica cultivar-group)] (GB:ABA97739.1); similar to Bifunctional aminoacyl-tRNA synthetase, putative, expressed [Oryza sativa (japonica cul…		F1	Figure 2
AT3G62120.2	23001042	823.696	780.755	47	0.18095	tRNA synthetase class II (G, H, P and S) family protein; similar to OVA6 (OVULE ABORTION 6), ATP binding / aminoacyl-tRNA ligase [Arabidopsis thaliana] (TAIR:AT5G52520.1); similar to Bifunctional aminoacyl-tRNA synthetase, putative, expressed [Oryza sativa (japonica cultivar-group)] (GB:ABA97739.1); similar to Bifunctional aminoacyl-tRNA synthetase, putative, expressed [Oryza sativa (japonica cul…		F1	Figure 2
AT3G62130.1	23004944	667.433	615.807	49	0.52936	epimerase-related; similar to transaminase [Arabidopsis thaliana] (TAIR:AT5G26600.1); similar to Peptidase M, neutral zinc metallopeptidases, zinc-binding site [Medicago truncatula] (GB:ABE92211.1); contains InterPro domain Aminotransferase, class V; (InterPro:IPR000192)		F1	Figure 2
AT3G62140.1	23007110	678.111	596.927	21	0.151744	similar to Os01g0321800 [Oryza sativa (japonica cultivar-group)] (GB:NP_001042892.1); similar to hypothetical protein LOC334752 [Danio rerio] (GB:NP_956218.1); contains domain SUBFAMILY NOT NAMED (PTHR13495:SF3); contains domain FAMILY NOT NAMED (PTHR13495)		F1	Figure 2
AT3G62150.1	23008770	572.964	460.828	99	2.60108e-05	PGP21 (P-GLYCOPROTEIN 21); ATPase, coupled to transmembrane movement of substances; Identical to Multidrug resistance protein 17 (P-glycoprotein 21) (MDR17) [Arabidopsis Thaliana] (GB:Q9M1Q9); similar to PGP11 (P-GLYCOPROTEIN 11), ATPase, coupled to transmembrane movement of substances [Arabidopsis thaliana] (TAIR:AT1G02520.1); similar to PGP4 (P-GLYCOPROTEIN 4, P-GLYCOPROTEIN4), ATPase, coupled …	Sig	F1	Figure 2
AT3G62160.1	23014239	474.086	399.074	37	0.0516321	transferase family protein; similar to transferase family protein [Arabidopsis thaliana] (TAIR:AT1G28680.1); similar to Os01g0291500 [Oryza sativa (japonica cultivar-group)] (GB:NP_001042791.1); similar to Os05g0278500 [Oryza sativa (japonica cultivar-group)] (GB:NP_001055082.1); similar to acyltransferase [Iris x hollandica] (GB:BAE94328.1); contains InterPro domain Transferase; (InterPro:IPR003…		F1	Figure 2
AT3G62170.1	23016236	512.658	436.916	55	0.0426395	VGDH2 (VANGUARD 1 HOMOLOG 2); pectinesterase; Identical to Probable pectinesterase VGDH2 precursor (EC 3.1.1.11) (Pectin methylesterase) (PE) (VANGUARD1-like protein 2) (VGD1-like protein 2) (VGDH2) [Arabidopsis Thaliana] (GB:Q5MFV6;GB:Q9M1Q7); similar to VGD1 (VANGUARD1), pectinesterase [Arabidopsis thaliana] (TAIR:AT2G47040.1); similar to pectinesterase family protein [Arabidopsis thaliana] (TA…	Sig	F1	Figure 2
AT3G62180.1	23019645	424.988	408.611	23	0.596212	invertase/pectin methylesterase inhibitor family protein; similar to invertase/pectin methylesterase inhibitor family protein [Arabidopsis thaliana] (TAIR:AT2G47050.1); similar to pollen development related protein [Brassica rapa subsp. chinensis] (GB:ABC25451.1); contains InterPro domain Plant invertase/pectin methylesterase inhibitor; (InterPro:IPR007186); contains InterPro domain Pectinesteras…		F1	Figure 2
AT3G62190.2	23021050	443.258	438.069	9	1	unlisted protein		F1	Figure 2
AT3G62190.1	23021133	336.242	298.774	27	0.149117	DNAJ heat shock N-terminal domain-containing protein; similar to Os07g0637100 [Oryza sativa (japonica cultivar-group)] (GB:NP_001060399.1); similar to unknown protein [Oryza sativa (japonica cultivar-group)] (GB:BAC79526.1); contains InterPro domain Heat shock protein DnaJ, N-terminal; (InterPro:IPR001623)		F1	Figure 2
AT3G62200.1	23023458	456.597	362.474	55	0.000909349	similar to EDA32 (embryo sac development arrest 32) [Arabidopsis thaliana] (TAIR:AT3G62210.1); similar to Os07g0637200 [Oryza sativa (japonica cultivar-group)] (GB:NP_001060400.1); similar to expressed protein [Oryza sativa (japonica cultivar-group)] (GB:ABF96170.1); contains InterPro domain Protein of unknown function DUF537; (InterPro:IPR007491)	Sig	F1	Figure 2
AT3G62210.1	23026624	596.167	525.716	34	0.390066	EDA32 (embryo sac development arrest 32); similar to unknown protein [Arabidopsis thaliana] (TAIR:AT3G62200.1); similar to Os07g0637200 [Oryza sativa (japonica cultivar-group)] (GB:NP_001060400.1); similar to expressed protein [Oryza sativa (japonica cultivar-group)] (GB:ABF96170.1); contains InterPro domain Protein of unknown function DUF537; (InterPro:IPR007491)		F1	Figure 2
AT3G62220.1	23029132	534.92	520.492	32	0.671956	serine/threonine protein kinase, putative; similar to serine/threonine protein kinase, putative [Arabidopsis thaliana] (TAIR:AT2G47060.2); similar to Protein kinase [Medicago truncatula] (GB:ABE82412.1); contains InterPro domain Protein kinase-like; (InterPro:IPR011009); contains InterPro domain Protein kinase; (InterPro:IPR000719); contains InterPro domain Serine/threonine protein kinase, active…		F1	Figure 2
AT3G62230.1	23031547	325.445	250.542	43	0.000116064	F-box family protein; similar to F-box family protein [Arabidopsis thaliana] (TAIR:AT5G54820.1); similar to Cyclin-like F-box; FBD [Medicago truncatula] (GB:ABE85825.1); contains InterPro domain Cyclin-like F-box; (InterPro:IPR001810)	Sig	F1	Figure 2
AT3G62240.1	23033466	605.926	488.559	68	9.98887e-05	zinc finger (C2H2 type) family protein; similar to nucleic acid binding [Arabidopsis thaliana] (TAIR:AT2G47090.1); similar to Os05g0279400 [Oryza sativa (japonica cultivar-group)] (GB:NP_001055084.1); similar to putative zinc-finger protein [Oryza sativa (japonica cultivar-group)] (GB:AAS98500.1); contains InterPro domain Zinc finger, C2H2-type; (InterPro:IPR007087); contains InterPro domain Zinc…	Sig	F1	Figure 2
AT3G62245.1	23036922	918.62	830.721	1	1	pre-tRNA; tRNA-Ala (anticodon: TGC)		F1	Figure 2
AT3G62250.1	23037110	678.201	594.501	18	0.143139	UBQ5 (UBIQUITIN 5); protein binding; Identical to Ubiquitin (UBQ16) [Arabidopsis Thaliana] (GB:P59263;GB:O80715;GB:Q38875;GB:Q9LDJ2;GB:Q9LYW1;GB:Q9M1P9;GB:Q9S7X3); Identical to 40S ribosomal protein S27a-3 (UBQ5) [Arabidopsis Thaliana] (GB:P59233;GB:P19233;GB:Q9M1P9); similar to UBQ6 (ubiquitin 6), protein binding [Arabidopsis thaliana] (TAIR:AT2G47110.1); similar to ubiquitin extension protein […		F1	Figure 2
AT3G62260.1	23038312	509.2	508.964	40	0.763151	protein phosphatase 2C, putative / PP2C, putative; similar to protein phosphatase type 2C [Arabidopsis thaliana] (TAIR:AT1G48040.1); similar to Protein phosphatase 2C [Medicago truncatula] (GB:ABE82399.1); contains InterPro domain Protein phosphatase 2C-like; (InterPro:IPR001932)		F1	Figure 2
AT3G62260.2	23038312	509.2	508.964	40	0.763151	protein phosphatase 2C, putative / PP2C, putative; similar to protein phosphatase type 2C [Arabidopsis thaliana] (TAIR:AT1G48040.1); similar to Protein phosphatase 2C [Medicago truncatula] (GB:ABE82399.1); contains InterPro domain Protein phosphatase 2C-like; (InterPro:IPR001932)		F1	Figure 2
AT3G62270.1	23042290	476.907	447.904	65	0.103241	anion exchange family protein; Identical to Putative boron transporter 2 [Arabidopsis Thaliana] (GB:Q9M1P7); similar to BOR1 (REQUIRES HIGH BORON 1), anion exchanger [Arabidopsis thaliana] (TAIR:AT2G47160.1); similar to anion exchange family protein [Arabidopsis thaliana] (TAIR:AT1G15460.1); similar to anion exchange family protein [Arabidopsis thaliana] (TAIR:AT3G06450.1); similar to HCO3-transp…		F1	Figure 2
AT3G62280.1	23049446	387.931	95.8848	28	0.000584671	carboxylic ester hydrolase; similar to GDSL-motif lipase/hydrolase family protein [Arabidopsis thaliana] (TAIR:AT1G56670.1); similar to Os01g0329900 [Oryza sativa (japonica cultivar-group)] (GB:NP_001042924.1); similar to hypothetical protein [Oryza sativa (japonica cultivar-group)] (GB:AAT85172.1); contains InterPro domain Lipolytic enzyme, G-D-S-L; (InterPro:IPR001087)	Sig	F1	Figure 2
AT3G62290.1	23051680	831.721	510.55	18	0.0848009	A member of ARF GTPase family. A thaliana has 21 members of this family, known to be essential for vesicle coating and uncoating and functions in GTP-binding. The gene is shown to play a role in cell division, cell expansion and cellulose production using antisense construct.		F1	Figure 2
AT3G62300.1	23054140	678.042	104.335	61	2.01578e-09	agenet domain-containing protein; similar to agenet domain-containing protein [Arabidopsis thaliana] (TAIR:AT2G47230.1); similar to Agenet domain containing protein [Brassica oleracea] (GB:ABD65016.1); contains InterPro domain Agenet; (InterPro:IPR008395); contains InterPro domain Protein of unknown function DUF724; (InterPro:IPR007930)	Sig	F1	Figure 2
AT3G62310.1	23057248	756.669	363.241	69	2.1101e-08	RNA helicase, putative; similar to RNA helicase, putative [Arabidopsis thaliana] (TAIR:AT2G47250.1); similar to ATP-dependent RNA helicase, putative [Arabidopsis thaliana] (TAIR:AT3G26560.1); similar to EMB2733/ESP3 (EMBRYO DEFECTIVE 2733), ATP-dependent RNA helicase [Arabidopsis thaliana] (TAIR:AT1G32490.1); similar to Pre-mRNA splicing factor ATP-dependent RNA helicase, putative, expressed [Ory…	Sig	F1	Figure 2
AT3G62320.1	23061813	340.784	25.8704	13	0.00576432	similar to unknown protein [Arabidopsis thaliana] (TAIR:AT5G48350.1); similar to Polynucleotidyl transferase, Ribonuclease H fold [Medicago truncatula] (GB:ABE87676.1); similar to Polynucleotidyl transferase, Ribonuclease H fold [Medicago truncatula] (GB:ABE87673.1); contains InterPro domain Polynucleotidyl transferase, Ribonuclease H fold; (InterPro:IPR012337)	Sig	F1	Figure 2
AT3G62330.1	23062838	443.952	146.962	46	4.97658e-07	zinc knuckle (CCHC-type) family protein; similar to unknown protein [Arabidopsis thaliana] (TAIR:AT5G22040.1); similar to Zinc finger, CCHC-type [Medicago truncatula] (GB:ABE87769.1); contains InterPro domain Zinc finger, CCHC-type; (InterPro:IPR001878)	Sig	F1	Figure 2
AT3G62336.1	23068175	210.265	171.27	5	0.806349	unlisted protein		F1	Figure 2
AT3G62340.1	23069544	437.339	210.581	38	0.000647125	member of WRKY Transcription Factor; Group II-c	Sig	F1	Figure 2
AT3G62350.1	23071093	337.433	62.7409	19	0.00515243	similar to S locus F-box-related / SLF-related [Arabidopsis thaliana] (TAIR:AT1G71320.1)	Sig	F1	Figure 2
AT3G62360.1	23072791	494.576	265.907	91	2.90831e-07	similar to LOC495699 protein [Xenopus laevis] (GB:AAH86296.1); contains InterPro domain Carboxypeptidase regulatory region; (InterPro:IPR008969); contains InterPro domain Cna B-type; (InterPro:IPR008454); contains InterPro domain Borrelia outer surface lipoprotein; (InterPro:IPR001809)	Sig	F1	Figure 2
AT3G62370.1	23080785	519.701	210.79	28	0.00142102	similar to Os03g0309000 [Oryza sativa (japonica cultivar-group)] (GB:NP_001049909.1); similar to expressed protein [Oryza sativa (japonica cultivar-group)] (GB:ABF95557.1)	Sig	F1	Figure 2
AT3G62380.1	23083530	329.032	98.6265	34	9.69931e-06	similar to S locus F-box-related / SLF-related [Arabidopsis thaliana] (TAIR:AT1G71320.1); similar to F-box domain containing protein [Brassica oleracea] (GB:ABD65166.1); contains InterPro domain F-box associated type 1; (InterPro:IPR006527)	Sig	F1	Figure 2
AT3G62390.1	23087027	645.243	217.041	44	2.78575e-09	similar to unknown protein [Arabidopsis thaliana] (TAIR:AT3G12060.1); similar to expressed protein [Oryza sativa (japonica cultivar-group)] (GB:ABF95542.1); contains InterPro domain Protein of unknown function DUF231, plant; (InterPro:IPR004253)	Sig	F1	Figure 2
AT3G62400.2	23089648	897.794	123.583	13	0.00337976	unknown protein	Sig	F1	Figure 2
AT3G62400.1	23089755	813.436	116.433	13	0.00337976	unknown protein	Sig	F1	Figure 2
AT3G62410.1	23090963	430.92	352.451	17	0.710763	CP12-2 encodes a small peptide found in the chloroplast stroma. It belongs to the CP12 gene family thought to be involved in the formation of a supramolecular complex with glyceraldehyde-3-phosphate dehydrogenase (GAPDH) and phosphoribulokinase (PRK) embedded in the Calvin cycle. CP12-2 is coordinately regulated by light with the photosynthetic GAPDH and PRK. The annotation of this gene is based …		F1	Figure 2
AT3G62420.1	23091610	536.582	270.98	34	0.00524487	Encodes a group-S bZIP transcription factor. Forms heterodimers with group-C bZIP transcription factors. The heterodimers bind to the ACTCAT cis-element of proline dehydrogenase gene.	Sig	F1	Figure 2
AT3G62422.1	23091610	536.582	270.98	34	0.00524487	unlisted protein	Sig	F1	Figure 2
AT3G62430.1	23093796	325.78	81.4021	35	0.000559979	F-box family protein; similar to syntaxin-related family protein [Arabidopsis thaliana] (TAIR:AT3G54160.1); similar to Cyclin-like F-box; FBD [Medicago truncatula] (GB:ABE78248.1); contains InterPro domain FBD-like; (InterPro:IPR006566); contains InterPro domain Cyclin-like F-box; (InterPro:IPR001810); contains InterPro domain Leucine-rich repeat 2; (InterPro:IPR013101)	Sig	F1	Figure 2
AT3G62440.1	23096135	681.098	195.863	35	1.34988e-06	F-box family protein; similar to F-box family protein [Arabidopsis thaliana] (TAIR:AT5G15620.1); similar to Cyclin-like F-box; FBD [Medicago truncatula] (GB:ABE78248.1); contains InterPro domain FBD-like; (InterPro:IPR006566); contains InterPro domain Cyclin-like F-box; (InterPro:IPR001810); contains InterPro domain Leucine-rich repeat 2; (InterPro:IPR013101)	Sig	F1	Figure 2
AT3G62450.1	23098175	1189.17	929.436	5	0.545164	similar to hypothetical protein MtrDRAFT_AC140551g45v1 [Medicago truncatula] (GB:ABE91880.1)		F1	Figure 2
AT3G62455.1	23100601	622.026	34.5112	109	0	copia-like retrotransposon family, has a 7.1e-232 P-value blast match to gb|AAO73529.1| gag-pol polyprotein (Glycine max) (SIRE1) (Ty1_Copia-family)	Sig	F1	Figure 2
AT3G62460.1	23104830	451.713	315.429	14	0.411047	similar to PBS lyase HEAT-like repeat-containing protein [Arabidopsis thaliana] (TAIR:AT3G62530.1); similar to 80C09_3 [Brassica rapa subsp. pekinensis] (GB:AAZ41814.1); similar to Os07g0637200 [Oryza sativa (japonica cultivar-group)] (GB:NP_001060400.1); contains InterPro domain Protein of unknown function DUF537; (InterPro:IPR007491)		F1	Figure 2
AT3G62470.1	23106455	532.565	168.436	18	0.00346054	pentatricopeptide (PPR) repeat-containing protein; similar to pentatricopeptide (PPR) repeat-containing protein [Arabidopsis thaliana] (TAIR:AT3G62540.1); similar to pentatricopeptide (PPR) repeat-containing protein [Arabidopsis thaliana] (TAIR:AT5G14820.1); similar to Os05g0355200 [Oryza sativa (japonica cultivar-group)] (GB:NP_001055288.1); similar to hypothetical protein [Oryza sativa (japonic…	Sig	F1	Figure 2
AT3G62475.1	23109155	218.795	151.613	23	0.361561	gypsy-like retrotransposon family, has a 2.3e-55 P-value blast match to GB:BAA84458 GAG-POL precursor (gypsy_Ty3-element) (Oryza sativa)gi|5902445|dbj|BAA84458.1| GAG-POL precursor (Oryza sativa (japonica cultivar-group)) (RIRE2) (Gypsy_Ty3-family)		F1	Figure 2
AT3G62480.1	23111303	281.071	145.344	5	0.666647	similar to unknown protein [Arabidopsis thaliana] (TAIR:AT2G01031.1)		F1	Figure 2
AT3G62490.1	23112533	356.073	131.775	19	0.000568365	similar to ASY2, DNA binding [Arabidopsis thaliana] (TAIR:AT4G32200.1); similar to filament protein-related [Arabidopsis thaliana] (TAIR:AT4G20730.1); similar to filament protein-related [Arabidopsis thaliana] (TAIR:AT3G10100.1); contains domain (Phosphotyrosine protein) phosphatases II (SSF52799)	Sig	F1	Figure 2
AT3G62499.1	23119845	208.341	105.952	8	0.144306	unlisted protein		F1	Figure 2
AT3G62500.1	23120431	609.513	151.989	23	0.000319484	similar to unknown protein [Arabidopsis thaliana] (TAIR:AT3G61740.2); similar to Os01g0219200 [Oryza sativa (japonica cultivar-group)] (GB:NP_001042418.1); similar to unknown protein [Oryza sativa (japonica cultivar-group)] (GB:BAD81354.1); contains InterPro domain HSP40/DnaJ peptide-binding; (InterPro:IPR008971)	Sig	F1	Figure 2
AT3G62510.1	23123407	755.856	272.857	5	0.197162	protein disulfide isomerase-related; similar to ATPDIL1-2 (PDI-LIKE 1-2), protein disulfide isomerase [Arabidopsis thaliana] (TAIR:AT1G77510.1); similar to protein disulfide isomerase [Brassica carinata] (GB:ABB17025.1); contains domain PROTEIN DISULFIDE ISOMERASE (PTHR18929)		F1	Figure 2
AT3G62520.1	23125297	644.231	50.2981	8	0.0456949	hAT-like transposase family (hobo/Ac/Tam3), has a 1.1e-86 P-value blast match to GB:CAA29005 ORFa of Maize Ac (hAT-element) (Zea mays)	Sig	F1	Figure 2
AT3G62528.1	23131487	405.181	94.4181	4	0.309475	unlisted protein		F1	Figure 2
AT3G62529.1	23131664	1319.02	296.199	7	0.0758591	unlisted protein		F1	Figure 2
AT3G62530.1	23132166	434.308	78.7046	14	0.0117231	PBS lyase HEAT-like repeat-containing protein; similar to PBS lyase HEAT-like repeat-containing protein [Arabidopsis thaliana] (TAIR:AT3G58180.1); similar to Deoxyhypusine hydroxylase-B (Deoxyhypusine monooxygenase-B) (GB:Q2QLW3); similar to Os12g0163300 [Oryza sativa (japonica cultivar-group)] (GB:NP_001066229.1); contains InterPro domain PBS lyase HEAT-like repeat; (InterPro:IPR004155); contain…	Sig	F1	Figure 2
AT3G62540.1	23134708	170.621	74.5719	1	1	pentatricopeptide (PPR) repeat-containing protein; similar to pentatricopeptide (PPR) repeat-containing protein [Arabidopsis thaliana] (TAIR:AT3G62470.1); similar to pentatricopeptide (PPR) repeat-containing protein [Arabidopsis thaliana] (TAIR:AT5G14820.1); similar to Os05g0355200 [Oryza sativa (japonica cultivar-group)] (GB:NP_001055288.1); similar to hypothetical protein [Oryza sativa (japonic…		F1	Figure 2
AT3G62550.1	23135994	527.723	264.151	19	0.00099891	universal stress protein (USP) family protein; similar to ethylene-responsive protein, putative [Arabidopsis thaliana] (TAIR:AT1G09740.1); similar to universal stress protein family [Medicago truncatula] (GB:ABE78101.1); contains InterPro domain Universal stress protein (Usp); (InterPro:IPR006015); contains InterPro domain UspA; (InterPro:IPR006016)	Sig	F1	Figure 2
AT3G62560.1	23137458	784.034	282.94	21	9.1118e-05	GTP-binding protein, putative; similar to ASAR1 (Arabidopsis thaliana secretion-associated RAS super family 2), GTP binding [Arabidopsis thaliana] (TAIR:AT4G02080.1); similar to GTP-binding protein SAR1A (GB:O04266); contains InterPro domain Small GTP-binding protein domain; (InterPro:IPR005225); contains InterPro domain ARF/SAR superfamily; (InterPro:IPR006689); contains InterPro domain Ras GTPa…	Sig	F1	Figure 2
AT3G62570.1	23142516	525.067	193.88	47	2.02095e-05	DNAJ heat shock N-terminal domain-containing protein; similar to DNAJ heat shock N-terminal domain-containing protein [Arabidopsis thaliana] (TAIR:AT4G02100.1); similar to DNAJ heat shock N-terminal domain-containing protein [Arabidopsis thaliana] (TAIR:AT2G47440.1); similar to tetratricopeptide repeat, putative [Medicago truncatula] (GB:ABE90991.1); contains InterPro domain Tetratricopeptide reg…	Sig	F1	Figure 2
AT3G62580.1	23146858	726.64	214.512	24	6.0977e-06	similar to late embryogenesis abundant domain-containing protein / LEA domain-containing protein [Arabidopsis thaliana] (TAIR:AT1G72100.1); similar to Os12g0557400 [Oryza sativa (japonica cultivar-group)] (GB:NP_001067006.1); similar to Os11g0673100 [Oryza sativa (japonica cultivar-group)] (GB:NP_001068440.1); similar to hypothetical protein MtrDRAFT_AC152921g2v1 [Medicago truncatula] (GB:ABE7808…	Sig	F1	Figure 2
AT3G62590.1	23147931	740.763	224.118	56	5.60291e-07	lipase class 3 family protein; similar to lipase class 3 family protein [Arabidopsis thaliana] (TAIR:AT1G02660.1); similar to Lipase, class 3 [Medicago truncatula] (GB:ABE90993.1); contains InterPro domain Lipase, class 3; (InterPro:IPR002921)	Sig	F1	Figure 2
AT3G62600.1	23150790	574.369	190.535	32	0.000108275	DNAJ heat shock family protein; similar to ATJ3 (Arabidopsis thaliana DnaJ homologue 3) [Arabidopsis thaliana] (TAIR:AT3G44110.1); similar to Heat shock protein DnaJ, N-terminal [Medicago truncatula] (GB:ABE90994.1); contains InterPro domain HSP40/DnaJ peptide-binding; (InterPro:IPR008971); contains InterPro domain Chaperone DnaJ, C-terminal; (InterPro:IPR002939); contains InterPro domain Heat sh…	Sig	F1	Figure 2
AT3G62610.1	23154762	501.305	122.909	31	7.72447e-06	Member of the R2R3 factor gene family.	Sig	F1	Figure 2
AT3G62620.1	23159817	520.41	103.494	33	2.73356e-06	sucrose-phosphatase-related; contains InterPro domain Nucleotide-binding, alpha-beta plait; (InterPro:IPR012677)	Sig	F1	Figure 2
AT3G62620.2	23159817	432.235	93.8379	30	2.76474e-05	sucrose-phosphatase-related	Sig	F1	Figure 2
AT3G62630.1	23163777	448.908	239.284	40	0.00498801	similar to calmodulin-binding protein [Arabidopsis thaliana] (TAIR:AT2G15760.1); similar to conserved hypothetical protein [Medicago truncatula] (GB:ABE84267.1); contains InterPro domain Protein of unknown function DUF1645; (InterPro:IPR012442)	Sig	F1	Figure 2
AT3G62640.1	23166291	324.062	82.7061	16	0.000636906	similar to unknown protein [Arabidopsis thaliana] (TAIR:AT2G47480.1); similar to hypothetical protein MtrDRAFT_AC145329g26v1 [Medicago truncatula] (GB:ABE91000.1)	Sig	F1	Figure 2
AT3G62650.2	23168073	386.209	205.626	18	0.0217264	binding; similar to binding [Arabidopsis thaliana] (TAIR:AT2G47485.1); similar to At2g47485 [Medicago truncatula] (GB:ABE84411.1); contains InterPro domain Mitochondrial substrate carrier; (InterPro:IPR001993)	Sig	F1	Figure 2
AT3G62650.1	23168480	348.77	203.113	18	0.0217264	binding; similar to binding [Arabidopsis thaliana] (TAIR:AT2G47485.1); similar to At2g47485 [Medicago truncatula] (GB:ABE84411.1); contains InterPro domain Mitochondrial substrate carrier; (InterPro:IPR001993)	Sig	F1	Figure 2
AT3G62660.1	23172836	471.014	353.424	52	0.0241244	Encodes a protein with putative galacturonosyltransferase activity.	Sig	F1	Figure 2
AT3G62670.1	23176564	673.859	133.038	32	4.62271e-08	member of Response Regulator: B- Type	Sig	F1	Figure 2
AT3G62680.1	23182738	761.621	293.979	29	0.00217525	Proline-rich protein	Sig	F1	Figure 2
AT3G62690.1	23185362	471.332	189.155	36	0.00407561	Encodes a RING-H2 zinc finger protein related to ATL2. The ATL gene family is represented by fifteen sequences that contain, in addition to the RING, a transmembrane domain which is located in most of them towards the N-terminal end.	Sig	F1	Figure 2
AT3G62700.1	23190297	520.606	186.586	126	0	member of MRP subfamily	Sig	F1	Figure 2
AT3G62710.1	23197675	545.474	239.016	54	2.84003e-06	glycosyl hydrolase family 3 protein; similar to glycosyl hydrolase family 3 protein [Arabidopsis thaliana] (TAIR:AT5G20950.2); similar to glycosyl hydrolase family 3 protein [Arabidopsis thaliana] (TAIR:AT5G20940.1); similar to glycosyl hydrolase family 3 protein [Arabidopsis thaliana] (TAIR:AT5G04885.1); similar to exoglucanase precursor [Zea mays] (GB:AAF79936.1); similar to beta-D-glucosidase …	Sig	F1	Figure 2
AT3G62720.1	23201144	456.903	260.433	47	5.1681e-06	Encodes a protein with xylosyltransferase activity, which is specific for UDP-xylose as donor substrate and for oligosaccharides with a degree of polymerization >4. Although the enzyme utilizes either cellopentaose or cellohexaose, its activity is four-fold higher with cellohexaose as an acceptor compared to cellopentaose. The enzyme is able to add several xylosyl residues to the acceptor forming…	Sig	F1	Figure 2
AT3G62720.2	23201330	492.691	273.541	42	1.2327e-05	Encodes a protein with xylosyltransferase activity, which is specific for UDP-xylose as donor substrate and for oligosaccharides with a degree of polymerization >4. Although the enzyme utilizes either cellopentaose or cellohexaose, its activity is four-fold higher with cellohexaose as an acceptor compared to cellopentaose. The enzyme is able to add several xylosyl residues to the acceptor forming…	Sig	F1	Figure 2
AT3G62725.1	23203824	357.472	112.922	76	6.27846e-07	non-LTR retrotransposon family (LINE), has a 1.2e-41 P-value blast match to GB:NP_038607 L1 repeat, Tf subfamily, member 9 (LINE-element) (Mus musculus)	Sig	F1	Figure 2
AT3G62730.1	23207886	582.555	220.583	27	1.29531e-05	similar to unknown protein [Arabidopsis thaliana] (TAIR:AT1G47980.1); similar to Os03g0345300 [Oryza sativa (japonica cultivar-group)] (GB:NP_001050089.1); similar to H0502B11.4 [Oryza sativa (indica cultivar-group)] (GB:CAH66524.1)	Sig	F1	Figure 2
AT3G62740.1	23211445	625.182	272.112	26	0.0045939	glycosyl hydrolase family 1 protein; similar to glycosyl hydrolase family 1 protein [Arabidopsis thaliana] (TAIR:AT4G27820.1); similar to hydrolase, hydrolyzing O-glycosyl compounds [Arabidopsis thaliana] (TAIR:AT3G62750.1); similar to glycosyl hydrolase family 1 protein [Arabidopsis thaliana] (TAIR:AT4G27830.1); similar to Glycoside hydrolase, family 1 [Medicago truncatula] (GB:ABE85054.1); cont…	Sig	F1	Figure 2
AT3G62750.1	23214384	490.652	185.118	25	0.00382688	hydrolase, hydrolyzing O-glycosyl compounds; similar to glycosyl hydrolase family 1 protein [Arabidopsis thaliana] (TAIR:AT4G27820.1); similar to glycosyl hydrolase family 1 protein [Arabidopsis thaliana] (TAIR:AT4G27830.1); similar to glycosyl hydrolase family 1 protein [Arabidopsis thaliana] (TAIR:AT3G62740.1); similar to Glycoside hydrolase, family 1 [Medicago truncatula] (GB:ABE85054.1); cont…	Sig	F1	Figure 2
AT3G62760.1	23217425	572.042	274.789	16	0.0148305	Encodes glutathione transferase belonging to the phi class of GSTs. Naming convention according to Wagner et al. (2002).	Sig	F1	Figure 2
AT3G62770.1	23218641	617.25	306.272	40	0.00231258	Required for autophagosome formation during nutrient deprivation and senescence.	Sig	F1	Figure 2
AT3G62770.3	23218641	605.37	288.691	45	0.000223703	Required for autophagosome formation during nutrient deprivation and senescence.	Sig	F1	Figure 2
AT3G62780.1	23221847	967.141	370.005	31	7.37323e-05	C2 domain-containing protein; similar to C2 domain-containing protein [Arabidopsis thaliana] (TAIR:AT3G16510.1); similar to C2 domain-containing protein / XYPPX domain-containing protein [Musa acuminata] (GB:ABF69997.1); contains InterPro domain C2; (InterPro:IPR000008); contains InterPro domain C2 calcium/lipid-binding region, CaLB; (InterPro:IPR008973)	Sig	F1	Figure 2
AT3G62790.1	23223086	442.227	122.122	14	0.00337976	NADH-ubiquinone oxidoreductase-related; similar to NADH-ubiquinone oxidoreductase-related [Arabidopsis thaliana] (TAIR:AT2G47690.1); similar to fiber protein Fb14 [Gossypium barbadense] (GB:AAP34361.1)	Sig	F1	Figure 2
AT3G62800.1	23225593	353.076	64.985	34	2.29077e-07	Encodes a nuclear dsRNA-binding protein that interacts specifically with DCL4. May regulate DCL4 function and thereby affect miRNA biogenesis.	Sig	F1	Figure 2
AT3G62800.2	23225593	353.076	64.985	34	2.29077e-07	Encodes a nuclear dsRNA-binding protein that interacts specifically with DCL4. May regulate DCL4 function and thereby affect miRNA biogenesis.	Sig	F1	Figure 2
AT3G62800.3	23225749	371.548	60.7283	26	7.37751e-06	unlisted protein	Sig	F1	Figure 2
AT3G62810.1	23227689	523.045	225.444	16	0.0100781	complex 1 family protein / LVR family protein; similar to Complex 1 LYR protein [Medicago truncatula] (GB:ABE84987.1); contains InterPro domain Complex 1 LYR protein; (InterPro:IPR008011)	Sig	F1	Figure 2
AT3G62820.1	23229771	464.628	153.601	21	0.00522614	invertase/pectin methylesterase inhibitor family protein; similar to invertase/pectin methylesterase inhibitor family protein [Arabidopsis thaliana] (TAIR:AT2G47670.1); similar to Pectinesterase inhibitor [Medicago truncatula] (GB:ABE84986.1); contains InterPro domain Plant invertase/pectin methylesterase inhibitor; (InterPro:IPR007186); contains InterPro domain Pectinesterase inhibitor; (InterPr…	Sig	F1	Figure 2
AT3G62830.2	23232329	632.379	253.626	38	4.973e-08	unlisted protein	Sig	F1	Figure 2
AT3G62830.1	23232402	613.2	247.1	40	5.41144e-08	encodes an isoform of UDP-glucuronic acid decarboxylase, which is predicted to be membrane-bound by PSORT. This enzyme produces UDP-xylose, which is a substrate for many cell wall carbohydrates including hemicellulose and pectin. UDP-xylose is also known to feedback regulate several cell wall biosynthetic enzymes.	Sig	F1	Figure 2
AT3G62840.1	23235541	475.097	178.879	14	0.0117231	similar to small nuclear ribonucleoprotein D2, putative / snRNP core protein D2, putative / Sm protein D2, putative [Arabidopsis thaliana] (TAIR:AT2G47640.4); similar to Os05g0314100 [Oryza sativa (japonica cultivar-group)] (GB:NP_001055168.1); similar to putative small nuclear ribonucleoprotein D2 [Oryza sativa (japonica cultivar-group)] (GB:AAV32147.1); contains InterPro domain Like-Sm ribonucl…	Sig	F1	Figure 2
AT3G62840.2	23235541	475.097	178.879	14	0.0117231	similar to small nuclear ribonucleoprotein D2, putative / snRNP core protein D2, putative / Sm protein D2, putative [Arabidopsis thaliana] (TAIR:AT2G47640.3); similar to Os05g0314100 [Oryza sativa (japonica cultivar-group)] (GB:NP_001055168.1); similar to putative small nuclear ribonucleoprotein D2 [Oryza sativa (japonica cultivar-group)] (GB:AAV32147.1); contains InterPro domain Like-Sm ribonucl…	Sig	F1	Figure 2
AT3G62850.1	23237505	542.741	119.756	36	7.3186e-09	zinc finger protein-related; similar to zinc finger (CCCH-type/C3HC4-type RING finger) family protein [Arabidopsis thaliana] (TAIR:AT1G01350.1); similar to 80C09_3 [Brassica rapa subsp. pekinensis] (GB:AAZ41814.1); similar to Os07g0637200 [Oryza sativa (japonica cultivar-group)] (GB:NP_001060400.1); contains InterPro domain Protein of unknown function DUF537; (InterPro:IPR007491); contains InterP…	Sig	F1	Figure 2
AT3G62860.1	23239481	577.626	276.605	30	0.0047503	esterase/lipase/thioesterase family protein; similar to esterase/lipase/thioesterase family protein [Arabidopsis thaliana] (TAIR:AT2G47630.1); similar to Os05g0363100 [Oryza sativa (japonica cultivar-group)] (GB:NP_001055317.1); similar to Alpha/beta hydrolase [Medicago truncatula] (GB:ABE84979.1); contains InterPro domain Esterase/lipase/thioesterase; (InterPro:IPR000379); contains InterPro doma…	Sig	F1	Figure 2
AT3G62870.1	23242671	559.139	232.355	27	0.00522614	60S ribosomal protein L7A (RPL7aB); Identical to 60S ribosomal protein L7a-2 (RPL7AB) [Arabidopsis Thaliana] (GB:Q9LZH9); similar to 60S ribosomal protein L7A (RPL7aA) [Arabidopsis thaliana] (TAIR:AT2G47610.1); similar to 60S ribosomal protein L7A-like protein [Solanum tuberosum] (GB:ABB72809.1); contains InterPro domain Ribosomal protein L7AE; (InterPro:IPR004037); contains InterPro domain Ribos…	Sig	F1	Figure 2
AT3G62880.1	23244674	533.548	211.164	21	0.000243908	Homologous to pea OEP16 and barley pPORA (OEP16), a member of Arabidopsis OEP16 family.	Sig	F1	Figure 2
AT3G62880.2	23244674	533.548	211.164	21	0.000243908	Homologous to pea OEP16 and barley pPORA (OEP16), a member of Arabidopsis OEP16 family.	Sig	F1	Figure 2
AT3G62890.1	23246190	657.565	142.565	47	2.98462e-10	binding; similar to binding [Arabidopsis thaliana] (TAIR:AT5G40405.1); similar to Os01g0176300 [Oryza sativa (japonica cultivar-group)] (GB:NP_001042180.1); similar to Asp/Glu racemase; Tetratricopeptide-like helical [Medicago truncatula] (GB:ABE83029.1); contains InterPro domain Pentatricopeptide repeat; (InterPro:IPR002885); contains InterPro domain Tetratricopeptide-like helical; (InterPro:IPR…	Sig	F1	Figure 2
AT3G62895.1	23248169	574.709	91.8232	18	0.00278752	Unknown gene	Sig	F1	Figure 2
AT3G62900.1	23249189	650.72	255.7	110	9.11044e-14	zinc ion binding; similar to unknown protein [Arabidopsis thaliana] (TAIR:AT1G02990.2); similar to Os05g0371100 [Oryza sativa (japonica cultivar-group)] (GB:NP_001055354.1); similar to hypothetical protein [Oryza sativa (japonica cultivar-group)] (GB:AAV31237.1); similar to Os03g0347300 [Oryza sativa (japonica cultivar-group)] (GB:NP_001050098.1); contains InterPro domain Zinc finger, CW-type; (I…	Sig	F1	Figure 2
AT3G62907.1	23256851	238.011	83.2613	3	0.710763	unlisted protein		F1	Figure 2
AT3G62910.1	23257557	540.86	246.208	30	0.00138241	Isolated in a screen for chloroplast development mutants. Pale green, albino seedlings arrest early in seedling development.	Sig	F1	Figure 2
AT3G62920.1	23260662	533.166	145.651	12	0.0196167	similar to Os05g0371500 [Oryza sativa (japonica cultivar-group)] (GB:NP_001055356.1)	Sig	F1	Figure 2
AT3G62930.1	23261457	325.275	151.199	13	0.0949478	glutaredoxin family protein; Identical to Monothiol glutaredoxin-S6 (AtGrxS6) (GRXS6) [Arabidopsis Thaliana] (GB:Q9LYC8); similar to glutaredoxin family protein [Arabidopsis thaliana] (TAIR:AT1G03020.1); similar to Fgenesh protein 66 [Beta vulgaris] (GB:ABD83292.1); contains InterPro domain Thioredoxin-like fold; (InterPro:IPR012336); contains InterPro domain Glutaredoxin; (InterPro:IPR002109); c…		F1	Figure 2
AT3G62940.1	23262970	637.979	216.99	31	0.000237163	OTU-like cysteine protease family protein; similar to SEC-C motif-containing protein / OTU-like cysteine protease family protein [Arabidopsis thaliana] (TAIR:AT5G67170.1); similar to Fgenesh protein 81 [Beta vulgaris] (GB:ABD83295.1); contains InterPro domain Ovarian tumour, otubain; (InterPro:IPR003323)	Sig	F1	Figure 2
AT3G62940.2	23262970	622.925	209.619	32	0.000134813	OTU-like cysteine protease family protein; similar to SEC-C motif-containing protein / OTU-like cysteine protease family protein [Arabidopsis thaliana] (TAIR:AT5G67170.1); similar to Fgenesh protein 81 [Beta vulgaris] (GB:ABD83295.1); contains InterPro domain Ovarian tumour, otubain; (InterPro:IPR003323)	Sig	F1	Figure 2
AT3G62950.1	23266282	316.558	212.024	18	0.121418	glutaredoxin family protein; Identical to Glutaredoxin-C11 (AtGrxC11) (GRXC11) [Arabidopsis Thaliana] (GB:Q9LYC6); similar to glutaredoxin family protein [Arabidopsis thaliana] (TAIR:AT2G47870.1); similar to glutaredoxin family protein [Musa acuminata] (GB:ABF69994.1); contains InterPro domain Thioredoxin-like fold; (InterPro:IPR012336); contains InterPro domain Glutaredoxin; (InterPro:IPR002109)…		F1	Figure 2
AT3G62960.1	23268742	500.293	243.471	17	0.00134177	glutaredoxin family protein; Identical to Glutaredoxin-C14 (AtGrxC14) (GRXC14) [Arabidopsis Thaliana] (GB:Q9LYC5); similar to glutaredoxin family protein [Arabidopsis thaliana] (TAIR:AT2G47880.1); similar to glutaredoxin 1 [Plantago major] (GB:CAH59431.1); contains InterPro domain Thioredoxin-like fold; (InterPro:IPR012336); contains InterPro domain Glutaredoxin; (InterPro:IPR002109); contains In…	Sig	F1	Figure 2
AT3G62970.1	23270659	679.276	248.069	21	0.00888442	protein binding / zinc ion binding; similar to zinc finger (C3HC4-type RING finger) family protein [Arabidopsis thaliana] (TAIR:AT5G18650.1); similar to Os03g0348900 [Oryza sativa (japonica cultivar-group)] (GB:NP_001050105.1); similar to Os12g0538500 [Oryza sativa (japonica cultivar-group)] (GB:NP_001066941.1); similar to PGPD14 [Petunia x hybrida] (GB:AAD02556.1); contains InterPro domain Zinc …	Sig	F1	Figure 2
AT3G62980.1	23273144	832.08	500.824	63	0.00270425	Encodes an auxin receptor that mediates auxin-regulated transcription. It contains leucine-rich repeats and an F-box and interacts with ASK1, ASK2 and AtCUL1 to form SCF-TIR1, an SCF ubiquitin ligase complex. Related to yeast Grr1p and human SKP2 proteins, involved in ubiquitin-mediated processes. Required for normal response to auxin and repressed in response to flagellin. As part of the SCF com…	Sig	F1	Figure 2
AT3G62988.1	23281912	720.933	515.722	4	0.958368	unlisted protein		F1	Figure 2
AT3G62990.1	23282782	384.301	127.499	16	0.0148305	similar to unknown protein [Arabidopsis thaliana] (TAIR:AT2G47950.1)	Sig	F1	Figure 2
AT3G63000.1	23283626	433.993	224.369	44	0.00800423	NPL4 family protein; Identical to NPL4-like protein 1 [Arabidopsis Thaliana] (GB:Q9LYC2); similar to NPL4 family protein [Arabidopsis thaliana] (TAIR:AT2G47970.1); similar to Os01g0377700 [Oryza sativa (japonica cultivar-group)] (GB:NP_001043084.1); similar to Nuclear pore complex, rNpl4 component (sc Npl4) (ISS) [Ostreococcus tauri] (GB:CAL51738.1); contains InterPro domain NPL4; (InterPro:IPR00…	Sig	F1	Figure 2
AT3G63010.1	23289447	511.276	126.922	50	2.05461e-07	Encodes a gibberellin (GA) receptor ortholog of the rice GA receptor gene (OsGID1). Has GA-binding activity, showing higher affinity to GA4. Interacts with DELLA proteins in vivo in the presence of GA4.	Sig	F1	Figure 2
AT3G63020.2	23294405	1233.19	218.579	14	0.00195191	unlisted protein	Sig	F1	Figure 2
AT3G63020.1	23294441	1078.54	180.088	16	0.000636906	unknown protein	Sig	F1	Figure 2
AT3G63030.1	23295369	959.064	84.4625	20	6.53309e-05	Protein containing methyl-CpG-binding domain.Has sequence similarity to human MBD proteins.	Sig	F1	Figure 2
AT3G63040.1	23296586	669.947	84.4397	18	0.000203493	unknown protein	Sig	F1	Figure 2
AT3G63050.1	23297925	758.057	100.012	13	0.00576432	similar to unknown protein [Arabidopsis thaliana] (TAIR:AT2G48075.1)	Sig	F1	Figure 2
AT3G63052.1	23298932	1462.45	637.821	5	0.197162	unlisted protein		F1	Figure 2
AT3G63060.1	23300296	906.321	336.196	33	1.37246e-07	circadian clock coupling factor, putative; similar to circadian clock coupling factor-related [Arabidopsis thaliana] (TAIR:AT5G15440.1); similar to circadian clock coupling factor ZGT [Nicotiana tabacum] (GB:AAK56924.1)	Sig	F1	Figure 2
AT3G63070.1	23302396	695.377	178.619	113	0	PWWP domain-containing protein; similar to PWWP domain-containing protein [Arabidopsis thaliana] (TAIR:AT2G48160.1); similar to PWWP; Regulation of nuclear pre-mRNA protein [Medicago truncatula] (GB:ABE77466.1); contains InterPro domain Regulation of nuclear pre-mRNA protein; (InterPro:IPR006569); contains InterPro domain PWWP; (InterPro:IPR000313)	Sig	F1	Figure 2
AT3G63080.1	23309749	1011.87	203.06	27	2.60108e-05	Encodes glutathione peroxidase.	Sig	F1	Figure 2
AT3G63088.1	23313069	791.471	564.378	3	0.887322	DVL14/RTFL14 (ROTUNDIFOLIA LIKE 14); contains InterPro domain DVL; (InterPro:IPR012552)		F1	Figure 2
AT3G63090.1	23313428	588.862	114.995	43	1.91394e-09	similar to unknown protein [Arabidopsis thaliana] (TAIR:AT2G31290.2); similar to Protein of unknown function DUF860, plant [Medicago truncatula] (GB:ABE77461.1); contains InterPro domain Protein of unknown function DUF860, plant; (InterPro:IPR008578)	Sig	F1	Figure 2
AT3G63095.1	23315540	1510.86	728.135	20	0.00301091	Encodes a Protease inhibitor/seed storage/LTP family protein	Sig	F1	Figure 2
AT3G63110.1	23318099	571.785	181.019	39	1.15481e-09	Encodes cytokinin synthase.	Sig	F1	Figure 2
AT3G63120.1	23322967	338.394	100.125	26	2.34575e-05	CYCP1;1 (cyclin p1;1); cyclin-dependent protein kinase; similar to CYCP4,1 (cyclin p4,1), cyclin-dependent protein kinase [Arabidopsis thaliana] (TAIR:AT2G44740.1); similar to PREG-like protein [Picea mariana] (GB:AAC32127.1); similar to Os05g0398000 [Oryza sativa (japonica cultivar-group)] (GB:NP_001055471.1); contains InterPro domain Cyclin, N-terminal; (InterPro:IPR006671); contains InterPro d…	Sig	F1	Figure 2
AT3G63130.1	23324645	536.14	143.761	54	5.43927e-08	Encodes a RAN GTPase activating protein involved in nuclear import, cell plate formation and mitotic spindle formation.	Sig	F1	Figure 2
AT3G63140.1	23326898	645.627	233.983	35	7.87728e-06	mRNA-binding protein, putative; similar to catalytic/ coenzyme binding [Arabidopsis thaliana] (TAIR:AT1G09340.1); similar to mRNA-binding protein precursor [Nicotiana tabacum] (GB:AAP87140.1); contains InterPro domain NAD-dependent epimerase/dehydratase; (InterPro:IPR001509)	Sig	F1	Figure 2
AT3G63150.1	23328948	493.487	161.848	57	1.63985e-07	GTP-binding protein-related; similar to EMB2473 (EMBRYO DEFECTIVE 2473), GTP binding / calcium ion binding [Arabidopsis thaliana] (TAIR:AT5G27540.2); similar to Os03g0810600 [Oryza sativa (japonica cultivar-group)] (GB:NP_001051665.1); similar to Os01g0843300 [Oryza sativa (japonica cultivar-group)] (GB:NP_001044775.1); similar to putative mitochondrial Rho 1 [Oryza sativa (japonica cultivar-grou…	Sig	F1	Figure 2
AT3G63160.1	23333518	268.733	123.144	14	0.0189839	similar to outer envelope membrane protein, putative [Arabidopsis thaliana] (TAIR:AT3G52420.1); similar to chloroplast outer envelope membrane protein [Erysimum cheiri] (GB:AAK52964.1)	Sig	F1	Figure 2
AT3G63170.1	23334352	339.95	163.098	32	0.00020534	similar to unknown protein [Arabidopsis thaliana] (TAIR:AT2G26310.1); similar to putative chalcone isomerase [Lycopersicon esculentum] (GB:AAQ55182.1); similar to Os07g0571600 [Oryza sativa (japonica cultivar-group)] (GB:NP_001060052.1)	Sig	F1	Figure 2
AT3G63180.1	23336101	559.399	151.082	83	4.64087e-11	similar to unknown protein [Arabidopsis thaliana] (TAIR:AT3G22380.1); similar to unknown protein [Oryza sativa (japonica cultivar-group)] (GB:BAC84664.1)	Sig	F1	Figure 2
AT3G63180.2	23336101	545.21	146.053	84	3.19246e-11	similar to unknown protein [Arabidopsis thaliana] (TAIR:AT3G22380.1); similar to unknown protein [Oryza sativa (japonica cultivar-group)] (GB:BAC84664.1)	Sig	F1	Figure 2
AT3G63190.1	23342605	525.051	195.184	27	0.000183234	ribosome recycling factor, chloroplast, putative / ribosome releasing factor, chloroplast, putative; Identical to Ribosome recycling factor, chloroplast precursor (Ribosome-releasing factor, chloroplast) (RRF) (CpFrr) (RRFHCP) (RRF) [Arabidopsis Thaliana] (GB:Q9M1X0;GB:Q93V42); similar to ribosome recycling factor family protein / ribosome releasing factor family protein [Arabidopsis thaliana] (T…	Sig	F1	Figure 2
AT3G63200.1	23345908	712.886	392.247	41	0.00306008	PLA IIIB/PLP9 (Patatin-like protein 9); nutrient reservoir; similar to PLA IIB/PLP6 (Patatin-like protein 6), nutrient reservoir [Arabidopsis thaliana] (TAIR:AT2G39220.1); similar to putative lipid acyl hydrolase [Oryza sativa] (GB:AAK72885.1); similar to Os03g0254400 [Oryza sativa (japonica cultivar-group)] (GB:NP_001049586.1); contains InterPro domain Patatin; (InterPro:IPR002641)	Sig	F1	Figure 2
AT3G63210.1	23353637	577.088	178.856	39	6.48735e-06	encodes a novel zinc-finger protein with a proline-rich N-terminus, identical to senescence-associated protein SAG102	Sig	F1	Figure 2
AT3G63220.1	23357410	645.567	244.705	36	3.65508e-07	kelch repeat-containing F-box family protein; similar to kelch repeat-containing F-box family protein [Arabidopsis thaliana] (TAIR:AT1G16250.1); similar to Os10g0388200 [Oryza sativa (japonica cultivar-group)] (GB:NP_001064494.1); similar to Putative protein [Oryza sativa (japonica cultivar-group)] (GB:AAK13101.1); contains InterPro domain Cyclin-like F-box; (InterPro:IPR001810); contains InterPr…	Sig	F1	Figure 2
AT3G63220.2	23357410	591.066	201.737	48	2.83634e-10	kelch repeat-containing F-box family protein; similar to kelch repeat-containing F-box family protein [Arabidopsis thaliana] (TAIR:AT1G16250.1); similar to Os10g0388200 [Oryza sativa (japonica cultivar-group)] (GB:NP_001064494.1); similar to Putative protein [Oryza sativa (japonica cultivar-group)] (GB:AAK13101.1); contains InterPro domain Cyclin-like F-box; (InterPro:IPR001810); contains InterPr…	Sig	F1	Figure 2
AT3G63230.1	23359665	323.828	57.3442	9	0.0456949	senescence-associated protein-related; contains InterPro domain Protein of unknown function DUF581; (InterPro:IPR007650)	Sig	F1	Figure 2
AT3G63233.1	23361568	1171.36	270.009	3	0.476548	unlisted protein		F1	Figure 2
AT3G63240.1	23363901	499.475	221.744	71	1.11638e-08	endonuclease/exonuclease/phosphatase family protein; similar to endonuclease/exonuclease/phosphatase family protein [Arabidopsis thaliana] (TAIR:AT2G32010.1); similar to endonuclease/exonuclease/phosphatase family protein [Arabidopsis thaliana] (TAIR:AT1G05470.1); similar to Inositol polyphosphate related phosphatase [Medicago truncatula] (GB:ABE87137.1); similar to putative inositol polyphosphat…	Sig	F1	Figure 2
AT3G63250.1	23370309	602.935	291.412	34	0.000709917	ATHMT-2/HMT-2; homocysteine S-methyltransferase; Identical to Homocysteine S-methyltransferase 2 (EC 2.1.1.10) (S- methylmethionine:homocysteine methyltransferase 2) (SMM:Hcy S- methyltransferase 2) (AtHMT-2) (HMT-2) [Arabidopsis Thaliana] (GB:Q9M1W4;GB:Q9SDL6); similar to HMT3 (Homocysteine S-methyltransferase 3), homocysteine S-methyltransferase [Arabidopsis thaliana] (TAIR:AT3G22740.1); simila…	Sig	F1	Figure 2
AT3G63250.2	23370309	551.922	225.47	45	2.39687e-06	ATHMT-2/HMT-2; homocysteine S-methyltransferase; Identical to Homocysteine S-methyltransferase 2 (EC 2.1.1.10) (S- methylmethionine:homocysteine methyltransferase 2) (SMM:Hcy S- methyltransferase 2) (AtHMT-2) (HMT-2) [Arabidopsis Thaliana] (GB:Q9M1W4;GB:Q9SDL6); similar to HMT3 (Homocysteine S-methyltransferase 3), homocysteine S-methyltransferase [Arabidopsis thaliana] (TAIR:AT3G22740.1); simila…	Sig	F1	Figure 2
AT3G63260.1	23372907	813.475	310.976	40	2.83264e-07	protein kinase, similar to mammal mixed-lineage kinase and Raf protein kinase	Sig	F1	Figure 2
AT3G63260.2	23373094	722.759	267.535	37	1.55909e-06	protein kinase, similar to mammal mixed-lineage kinase and Raf protein kinase	Sig	F1	Figure 2
AT3G63270.1	23375638	571.934	130.448	43	1.18602e-09	similar to unknown protein [Arabidopsis thaliana] (TAIR:AT3G55350.1); similar to unknown protein [Oryza sativa (japonica cultivar-group)] (GB:BAC24862.1); similar to Os07g0175100 [Oryza sativa (japonica cultivar-group)] (GB:NP_001059011.1); contains InterPro domain Homeodomain-like; (InterPro:IPR009057)	Sig	F1	Figure 2
AT3G63280.1	23377981	557.807	171.467	44	7.62052e-09	protein kinase family protein; similar to protein kinase, putative [Arabidopsis thaliana] (TAIR:AT3G04810.2); similar to Protein kinase [Medicago truncatula] (GB:ABE80294.1); similar to NIMA-related protein kinase [Populus tremula x Populus alba] (GB:AAL79042.1); contains InterPro domain Serine/threonine protein kinase; (InterPro:IPR002290); contains InterPro domain Protein kinase-like; (InterPro…	Sig	F1	Figure 2
AT3G63280.2	23378143	585.673	176.764	43	6.20465e-09	unlisted protein	Sig	F1	Figure 2
AT3G63290.1	23381666	645.101	147.856	45	5.50587e-10	similar to unknown protein [Arabidopsis thaliana] (TAIR:AT4G13400.1); similar to conserved hypothetical protein [Medicago truncatula] (GB:ABE80295.1); contains domain no description (G3D.3.50.60.10); contains domain Clavaminate synthase-like (SSF51197); contains domain FE(II)/ ASCORBATE OXIDASE SUPERFAMILY (PTHR10209)	Sig	F1	Figure 2
AT3G63290.2	23381703	630.36	141.854	51	1.18015e-07	similar to unknown protein [Arabidopsis thaliana] (TAIR:AT4G13400.1); similar to conserved hypothetical protein [Medicago truncatula] (GB:ABE80295.1); contains domain no description (G3D.3.50.60.10); contains domain Clavaminate synthase-like (SSF51197); contains domain FE(II)/ ASCORBATE OXIDASE SUPERFAMILY (PTHR10209)	Sig	F1	Figure 2
AT3G63300.1	23385011	588.351	248.646	43	1.20809e-05	similar to unknown protein [Arabidopsis thaliana] (TAIR:AT3G22810.1); similar to Protein of unknown function DUF828, plant [Medicago truncatula] (GB:ABE80297.1); contains InterPro domain Pleckstrin-like, plant; (InterPro:IPR013666); contains InterPro domain Protein of unknown function DUF828, plant; (InterPro:IPR008546)	Sig	F1	Figure 2
AT3G63300.2	23385011	558.279	242.616	46	3.24559e-06	similar to unknown protein [Arabidopsis thaliana] (TAIR:AT4G14740.2); similar to unknown protein [Arabidopsis thaliana] (TAIR:AT3G22810.1); similar to Protein of unknown function DUF828, plant [Medicago truncatula] (GB:ABE80297.1); contains InterPro domain Pleckstrin-like, plant; (InterPro:IPR013666); contains InterPro domain Protein of unknown function DUF828, plant; (InterPro:IPR008546)	Sig	F1	Figure 2
AT3G63310.1	23387881	1102.38	357.01	22	3.65727e-05	glutamate binding; similar to glutamate binding [Arabidopsis thaliana] (TAIR:AT1G03070.1); similar to putative receptor associated protein [Capsicum chinense] (GB:CAI53895.2); contains InterPro domain Protein of unknown function UPF0005; (InterPro:IPR006214)	Sig	F1	Figure 2
AT3G63320.1	23389857	899.374	225.179	31	2.10642e-05	protein phosphatase 2C-related / PP2C-related; similar to protein phosphatase 2C-related / PP2C-related [Arabidopsis thaliana] (TAIR:AT3G63340.1); similar to MGC82621 protein [Xenopus laevis] (GB:AAH72312.1); contains InterPro domain Protein phosphatase 2C-like; (InterPro:IPR001932)	Sig	F1	Figure 2
AT3G63330.1	23391628	689.712	260.789	38	4.90593e-09	protein kinase family protein; similar to AFC2 (ARABIDOPSIS FUS3-COMPLEMENTING GENE 1), kinase [Arabidopsis thaliana] (TAIR:AT4G24740.1); similar to Serine/threonine-protein kinase Doa, putative, expressed [Oryza sativa (japonica cultivar-group)] (GB:ABA94449.2); similar to Os11g0586100 [Oryza sativa (japonica cultivar-group)] (GB:NP_001068167.1); contains InterPro domain Protein kinase-like; (In…	Sig	F1	Figure 2
AT3G63330.2	23391628	664.023	250.326	37	8.93692e-09	kinase; similar to SnRK1.3 (SNF1-RELATED PROTEIN KINASE 1.3), kinase [Arabidopsis thaliana] (TAIR:AT5G39440.1); similar to Serine/threonine-protein kinase Doa, putative, expressed [Oryza sativa (japonica cultivar-group)] (GB:ABA94449.2); similar to Os11g0586100 [Oryza sativa (japonica cultivar-group)] (GB:NP_001068167.1); contains InterPro domain Serine/threonine protein kinase; (InterPro:IPR0022…	Sig	F1	Figure 2
AT3G63340.1	23394498	667.068	269.04	58	8.88462e-08	protein phosphatase 2C-related / PP2C-related; similar to protein phosphatase 2C-related / PP2C-related [Arabidopsis thaliana] (TAIR:AT3G63320.1); similar to MGC82621 protein [Xenopus laevis] (GB:AAH72312.1); contains InterPro domain Protein phosphatase 2C-like; (InterPro:IPR001932)	Sig	F1	Figure 2
AT3G63350.1	23399490	621.152	264.799	22	0.00262521	member of Heat Stress Transcription Factor (Hsf) family	Sig	F1	Figure 2
AT3G63360.1	23401286	715.415	416.939	5	0.545164	Encodes a defensin-like (DEFL) family protein.		F1	Figure 2
AT3G63370.1	23402081	717.758	185.304	80	5.12531e-12	pentatricopeptide (PPR) repeat-containing protein; similar to pentatricopeptide (PPR) repeat-containing protein [Arabidopsis thaliana] (TAIR:AT3G57430.1); similar to OSJNBa0016O02.23 [Oryza sativa (japonica cultivar-group)] (GB:CAE06013.3); similar to PPR986-12 [Physcomitrella patens] (GB:BAD67155.1); contains InterPro domain Pentatricopeptide repeat; (InterPro:IPR002885); contains InterPro domai…	Sig	F1	Figure 2
AT3G63375.1	23406177	879.067	799.627	2	1	Encodes a microRNA. MicroRNAs are regulatory RNAs with a mature length of ~21-nucleotides that are processed from hairpin precursors by Dicer-like enzymes. MicroRNAs can negatively regulate gene expression by attenuating translation or by directing mRNA cleavage. Mature sequence: TGAAGCTGCCAGCATGATCTA		F1	Figure 2
AT3G63380.1	23406638	643.164	250.976	104	2.56914e-13	calcium-transporting ATPase, plasma membrane-type, putative / Ca(2+)-ATPase, putative (ACA12); Identical to Putative calcium-transporting ATPase 12, plasma membrane-type (EC 3.6.3.8) (Ca(2+)-ATPase isoform 12) (ACA12) [Arabidopsis Thaliana] (GB:Q9LY77); similar to ACA10 (autoinhibited Ca2+ -ATPase 10), calcium-transporting ATPase/ calmodulin binding [Arabidopsis thaliana] (TAIR:AT4G29900.1); simi…	Sig	F1	Figure 2
AT3G63390.1	23411170	724.893	230.275	22	3.65727e-05	similar to Os11g0616200 [Oryza sativa (japonica cultivar-group)] (GB:NP_001068282.1); similar to putative protein [Zea mays] (GB:AAN40032.1); contains domain Protozoan pheromone proteins (SSF47014)	Sig	F1	Figure 2
AT3G63400.1	23412049	599.797	248.388	49	1.60814e-08	peptidyl-prolyl cis-trans isomerase cyclophilin-type family protein; similar to peptidyl-prolyl cis-trans isomerase cyclophilin-type family protein [Arabidopsis thaliana] (TAIR:AT4G32420.1); similar to cyclophilin-like protein [Triticum aestivum] (GB:AAP44536.1); contains InterPro domain Peptidyl-prolyl cis-trans isomerase, cyclophilin type; (InterPro:IPR002130)	Sig	F1	Figure 2
AT3G63400.2	23412049	530.532	205.883	35	1.59388e-06	peptidyl-prolyl cis-trans isomerase cyclophilin-type family protein; similar to peptidyl-prolyl cis-trans isomerase cyclophilin-type family protein [Arabidopsis thaliana] (TAIR:AT4G32420.1); similar to cyclophilin-like protein [Triticum aestivum] (GB:AAP44536.1); contains InterPro domain Peptidyl-prolyl cis-trans isomerase, cyclophilin type; (InterPro:IPR002130)	Sig	F1	Figure 2
AT3G63410.1	23415610	768.143	297.526	34	2.38391e-05	Encodes a MPBQ/MSBQ methyltransferase located in the chloroplast inner envelope membrane. Mutant plants lack plastoquinone (PQ), suggesting that the APG1 protein is involved in the methylation step of PQ biosynthesis. The gene product is also involved in tocopherol (vitamin E) biosynthesis.	Sig	F1	Figure 2
AT3G63420.1	23417292	636.338	205.749	16	0.000636906	heterotrimeric G protein gamma-subunit (AGG1) mRNA,	Sig	F1	Figure 2
AT3G63420.2	23417328	760.796	249.124	9	0.0276537	heterotrimeric G protein gamma-subunit (AGG1) mRNA,	Sig	F1	Figure 2
AT3G63430.1	23420380	682.03	196.85	50	6.46027e-07	similar to unknown protein [Arabidopsis thaliana] (TAIR:AT1G74160.1); similar to Os11g0587300 [Oryza sativa (japonica cultivar-group)] (GB:NP_001068172.1); similar to expressed protein [Oryza sativa (japonica cultivar-group)] (GB:ABA94462.1)	Sig	F1	Figure 2
AT3G63445.2	23422665	494.212	175.549	54	7.68166e-07	Potential natural antisense gene, locus overlaps with AT3G63440	Sig	F1	Figure 2
AT3G63445.1	23422779	509.832	174.092	46	7.28665e-08	Potential natural antisense gene, locus overlaps with AT3G63440	Sig	F1	Figure 2
AT3G63445.3	23422779	443.944	107.598	35	1.2472e-07	Potential natural antisense gene, locus overlaps with AT3G63440	Sig	F1	Figure 2
AT3G63440.1	23424163	799.73	351.15	52	2.71866e-06	This gene used to be called AtCKX7. It encodes a protein whose sequence is similar to cytokinin oxidase/dehydrogenase, which catalyzes the degradation of cytokinins.	Sig	F1	Figure 2
AT3G63450.1	23426772	789.266	209.734	35	1.3207e-05	RNA binding; similar to RNA binding [Arabidopsis thaliana] (TAIR:AT3G51950.2); similar to predicted protein [Populus alba x Populus tremula] (GB:AAR14273.1); contains InterPro domain Nucleotide-binding, alpha-beta plait; (InterPro:IPR012677); contains InterPro domain RNA-binding region RNP-1 (RNA recognition motif); (InterPro:IPR000504)	Sig	F1	Figure 2
AT3G63450.2	23426884	932.04	230.395	32	2.76474e-05	RNA binding; similar to RNA binding [Arabidopsis thaliana] (TAIR:AT3G51950.2); similar to predicted protein [Populus alba x Populus tremula] (GB:AAR14273.1); contains InterPro domain Nucleotide-binding, alpha-beta plait; (InterPro:IPR012677); contains InterPro domain RNA-binding region RNP-1 (RNA recognition motif); (InterPro:IPR000504)	Sig	F1	Figure 2
AT3G63460.1	23430678	702.631	285.756	88	2.24869e-11	EMB2221 (EMBRYO DEFECTIVE 2221); similar to transducin family protein / WD-40 repeat family protein [Arabidopsis thaliana] (TAIR:AT1G18830.1); similar to Sec31p [Oryza sativa] (GB:BAB47154.1); similar to Os07g0657200 [Oryza sativa (japonica cultivar-group)] (GB:NP_001060510.1); contains InterPro domain WD-40 repeat; (InterPro:IPR001680)	Sig	F1	Figure 2
AT3G63460.2	23430678	702.631	285.756	88	2.24869e-11	EMB2221 (EMBRYO DEFECTIVE 2221); similar to transducin family protein / WD-40 repeat family protein [Arabidopsis thaliana] (TAIR:AT1G18830.1); similar to Sec31p [Oryza sativa] (GB:BAB47154.1); similar to Os07g0657200 [Oryza sativa (japonica cultivar-group)] (GB:NP_001060510.1); contains InterPro domain WD-40 repeat; (InterPro:IPR001680); contains InterPro domain WD40-like; (InterPro:IPR011046)	Sig	F1	Figure 2
AT3G63470.1	23438515	855.566	467.162	47	1.79794e-08	SCPL40 (serine carboxypeptidase-like 40); serine carboxypeptidase; similar to SCPL39 (serine carboxypeptidase-like 39), serine carboxypeptidase [Arabidopsis thaliana] (TAIR:AT3G52020.1); similar to putative serine carboxypeptidase [Pisum sativum] (GB:CAC19488.1); contains InterPro domain Esterase/lipase/thioesterase; (InterPro:IPR000379); contains InterPro domain Peptidase S10, serine carboxypept…	Sig	F1	Figure 2
AT3G63480.1	23440899	489.145	197.003	38	0.000105973	kinesin heavy chain, putative; similar to PAKRP1 (PHRAGMOPLAST-ASSOCIATED KINESIN-RELATED PROTEIN 1), microtubule motor [Arabidopsis thaliana] (TAIR:AT4G14150.1); similar to kinesin 1-like [Oryza sativa (japonica cultivar-group)] (GB:BAD33096.1); contains InterPro domain Kinesin, motor region; (InterPro:IPR001752)	Sig	F1	Figure 2
AT3G63480.2	23440899	472.797	187.288	37	0.000133907	kinesin heavy chain, putative; similar to PAKRP1 (PHRAGMOPLAST-ASSOCIATED KINESIN-RELATED PROTEIN 1), microtubule motor [Arabidopsis thaliana] (TAIR:AT4G14150.1); similar to kinesin 1-like [Oryza sativa (japonica cultivar-group)] (GB:BAD33096.1); contains InterPro domain Kinesin, motor region; (InterPro:IPR001752)	Sig	F1	Figure 2
AT3G63490.1	23444224	962.711	323.263	34	1.34027e-08	ribosomal protein L1 family protein; Identical to 50S ribosomal protein L1, chloroplast precursor (CL1) (RPL1) [Arabidopsis Thaliana] (GB:Q9LY66;GB:Q9LWB4); similar to ribosomal protein L1 family protein [Arabidopsis thaliana] (TAIR:AT2G42710.1); similar to 50S ribosomal protein L1, chloroplast precursor (CL1) (GB:Q9LE95); contains InterPro domain Ribosomal protein L1; (InterPro:IPR002143); conta…	Sig	F1	Figure 2
AT3G63490.2	23444224	962.711	323.263	34	1.34027e-08	ribosomal protein L1 family protein; similar to ribosomal protein L1 family protein [Arabidopsis thaliana] (TAIR:AT2G42710.1); similar to 50S ribosomal protein L1, chloroplast precursor (CL1) (GB:Q9LE95); contains InterPro domain Ribosomal protein L1; (InterPro:IPR002143); contains InterPro domain Ribosomal protein L1, bacterial and chloroplast form; (InterPro:IPR005878)	Sig	F1	Figure 2
AT3G63500.1	23446239	1053.2	251.756	85	5.4497e-13	similar to unknown protein [Arabidopsis thaliana] (TAIR:AT1G14740.1); similar to hypothetical protein [Malus x domestica] (GB:CAJ44362.1); contains InterPro domain Arabidopsis thaliana 130.7kDa hypothetical protein; (InterPro:IPR004082)	Sig	F1	Figure 2
AT3G63500.2	23446239	1036.81	268.321	101	0	similar to unknown protein [Arabidopsis thaliana] (TAIR:AT1G14740.1); similar to hypothetical protein [Malus x domestica] (GB:CAJ44362.1); contains InterPro domain Arabidopsis thaliana 130.7kDa hypothetical protein; (InterPro:IPR004082)	Sig	F1	Figure 2
AT3G63510.1	23450556	825.778	246.783	29	3.84826e-06	FAD binding / oxidoreductase; similar to FAD binding / oxidoreductase [Arabidopsis thaliana] (TAIR:AT5G47970.2); similar to Os04g0278900 [Oryza sativa (japonica cultivar-group)] (GB:NP_001052360.1); similar to tRNA-dihydrouridine synthase (ISS) [Ostreococcus tauri] (GB:CAL55090.1); similar to OSIGBa0113C11.1 [Oryza sativa (indica cultivar-group)] (GB:CAH66291.1); contains InterPro domain Dihydrou…	Sig	F1	Figure 2
AT3G63510.2	23450556	803.863	231.684	28	5.43643e-06	FAD binding / oxidoreductase; similar to FAD binding / oxidoreductase [Arabidopsis thaliana] (TAIR:AT5G47970.2); similar to Os04g0278900 [Oryza sativa (japonica cultivar-group)] (GB:NP_001052360.1); similar to tRNA-dihydrouridine synthase (ISS) [Ostreococcus tauri] (GB:CAL55090.1); similar to OSIGBa0113C11.1 [Oryza sativa (indica cultivar-group)] (GB:CAH66291.1); contains InterPro domain Dihydrou…	Sig	F1	Figure 2
AT3G63520.1	23452919	982.318	398.568	38	3.15302e-09	Encodes a protein with 9-<i>cis</i>-epoxycarotenoid dioxygenase activity. The enzyme was shown to act on a variety of carotenoid including &	Sig	F1	Figure 2
AT3G63530.1	23456160	1023.45	263.528	29	6.23861e-06	Encodes a novel E3 ubiquitin ligase that acts as a central negative regulator of Arabidopsis floral organ size. Organ size is limited by restricting the period of proliferative growth, rather than the rate of growth and appears to act in a novel pathway, independent of ANT and JAG. Both mRNA and protein are expressed in all actively growing regions of the plant and the vasculature and the protein…	Sig	F1	Figure 2
AT3G63530.2	23456160	1016.81	253.907	28	1.14249e-05	Encodes a novel E3 ubiquitin ligase that acts as a central negative regulator of Arabidopsis floral organ size. Organ size is limited by restricting the period of proliferative growth, rather than the rate of growth and appears to act in a novel pathway, independent of ANT and JAG. Both mRNA and protein are expressed in all actively growing regions of the plant and the vasculature and the protein…	Sig	F1	Figure 2
AT3G63540.1	23459207	1265.93	597.963	16	0.00233903	unlisted protein	Sig	F1	Figure 2
AT4G02590.1	1137524	540.21	484.322	38	0.879815	UNE12 (unfertilized embryo sac 12); DNA binding / transcription factor; similar to basic helix-loop-helix (bHLH) family protein [Arabidopsis thaliana] (TAIR:AT1G03040.1); similar to unknown [Solanum tuberosum] (GB:ABB16991.1); contains InterPro domain Helix-loop-helix DNA-binding; (InterPro:IPR011598); contains InterPro domain Basic helix-loop-helix dimerisation region bHLH; (InterPro:IPR001092)		F1	Figure 1
AT4G02590.2	1137524	571.425	530.537	34	1	UNE12 (unfertilized embryo sac 12); DNA binding; similar to basic helix-loop-helix (bHLH) family protein [Arabidopsis thaliana] (TAIR:AT1G03040.1); similar to unknown [Solanum tuberosum] (GB:ABB16991.1); contains InterPro domain Helix-loop-helix DNA-binding; (InterPro:IPR011598); contains InterPro domain Basic helix-loop-helix dimerisation region bHLH; (InterPro:IPR001092)		F1	Figure 1
AT4G02590.3	1137524	508.144	439.902	31	0.70438	unlisted protein		F1	Figure 1
AT4G02600.2	1143975	472.679	484.728	43	0.57526	A member of a large family of seven-transmembrane domain proteins specific to plants, homologs of the barley mildew resistance locus o (MLO) protein. The Arabidopsis genome contains 15 genes encoding MLO proteins, with localization in plasma membrane. Phylogenetic analysis revealed four clades of closely-related AtMLO genes. ATMLO1 belongs to the clade II, with ATMLO13 and ATMLO15. The gene is ex…		As	Figure 1
AT4G02600.1	1144011	459.732	460.05	45	0.838591	A member of a large family of seven-transmembrane domain proteins specific to plants, homologs of the barley mildew resistance locus o (MLO) protein. The Arabidopsis genome contains 15 genes encoding MLO proteins, with localization in plasma membrane. Phylogenetic analysis revealed four clades of closely-related AtMLO genes. ATMLO1 belongs to the clade II, with ATMLO13 and ATMLO15. The gene is ex…		As	Figure 1
AT4G02610.1	1147650	367.172	443.924	20	0.102568	tryptophan synthase, alpha subunit, putative; similar to TSA1 (TRYPTOPHAN SYNTHASE ALPHA CHAIN), tryptophan synthase [Arabidopsis thaliana] (TAIR:AT3G54640.1); similar to Os07g0182100 [Oryza sativa (japonica cultivar-group)] (GB:NP_001059049.1); similar to tryptophan synthase, alpha subunit (TSA1) [Isatis tinctoria] (GB:CAH56477.1); contains InterPro domain Tryptophan synthase, alpha chain; (Inte…		As	Figure 1
AT4G02620.1	1149280	347.073	473.68	13	0.0467261	(VACUOLAR ATPASE SUBUNIT F); hydrogen ion transporting ATP synthase, rotational mechanism / hydrogen ion transporting ATPase, rotational mechanism; Identical to Probable vacuolar ATP synthase subunit F (EC 3.6.3.14) (V-ATPase F subunit) (Vacuolar proton pump F subunit) (V-ATPase 14 kDa subunit) (VATF) [Arabidopsis Thaliana] (GB:Q9ZQX4); similar to Os02g0824700 [Oryza sativa (japonica cultivar-gro…	Sig	As	Figure 1
AT4G02630.1	1151624	395.138	397.883	47	0.715422	protein kinase family protein; similar to protein kinase family protein [Arabidopsis thaliana] (TAIR:AT1G01540.2); similar to Protein kinase [Medicago truncatula] (GB:ABE93550.1); contains InterPro domain Protein kinase-like; (InterPro:IPR011009); contains InterPro domain Protein kinase; (InterPro:IPR000719); contains InterPro domain Serine/threonine protein kinase, active site; (InterPro:IPR0082…		As	Figure 1
AT4G02640.1	1154005	746.574	795.77	38	0.0850557	Encodes bZIP protein BZO2H1.		As	Figure 1
AT4G02640.2	1154005	746.574	795.77	38	0.0850557	Encodes bZIP protein BZO2H1.		As	Figure 1
AT4G02650.1	1156483	522.907	553.236	55	0.42952	epsin N-terminal homology (ENTH) domain-containing protein / clathrin assembly protein-related; Identical to Putative clathrin assembly protein At4g02650 [Arabidopsis Thaliana] (GB:Q8GX47;GB:O22762); similar to epsin N-terminal homology (ENTH) domain-containing protein / clathrin assembly protein-related [Arabidopsis thaliana] (TAIR:AT1G03050.1); similar to putative clathrin assembly protein [Ory…		As	Figure 1
AT4G02655.1	1158858	969.882	1044.49	15	0.595224	unlisted protein		As	Figure 1
AT4G02660.1	1159677	587.559	610.475	286	0.896631	WD-40 repeat family protein / beige-related; similar to WD-40 repeat family protein / beige-related [Arabidopsis thaliana] (TAIR:AT1G03060.1); similar to WD-40 repeat family protein, putative, expressed [Oryza sativa (japonica cultivar-group)] (GB:ABF98825.1); similar to putative beige protein [Oryza sativa (japonica cultivar-group)] (GB:AAP12994.1); contains InterPro domain Armadillo-like helica…		As	Figure 1
AT4G02670.1	1176198	418.065	498.566	31	0.897227	ATIDD12 (ARABIDOPSIS THALIANA INDETERMINATE(ID)-DOMAIN 12); nucleic acid binding / transcription factor/ zinc ion binding; similar to ARABIDOPSIS THALIANA INDETERMINATE(ID)-DOMAIN 7/ATIDD7, nucleic acid binding / transcription factor/ zinc ion binding [Arabidopsis thaliana] (TAIR:AT1G55110.1); similar to Zinc finger, C2H2-type [Medicago truncatula] (GB:ABD28501.1); contains InterPro domain Zinc f…		As	Figure 1
AT4G02680.1	1181062	584.098	603.08	89	0.661948	Encodes a paralog of ETO1, which is a negative regulator of ACS5 (a key enzyme in ethylene biosynthesis pathway). EOL1 also interacts with and inhibits the activity of ACS5.		As	Figure 1
AT4G02690.1	1185777	360.173	392.342	33	0.70438	glutamate binding; similar to glutamate binding [Arabidopsis thaliana] (TAIR:AT1G03070.1); similar to putative receptor associated protein [Capsicum chinense] (GB:CAI53895.2); contains InterPro domain Protein of unknown function UPF0005; (InterPro:IPR006214)		As	Figure 1
AT4G02700.1	1188984	593.219	696.279	53	0.148931	SULTR3;2 (SULFATE TRANSPORTER 3;2); sulfate transporter; Identical to Sulfate transporter 3.2 (AST77) (SULTR3;2) [Arabidopsis Thaliana] (GB:O04289); similar to SULTR3,4 (SULTR3,4), sulfate transporter [Arabidopsis thaliana] (TAIR:AT3G15990.1); similar to AST91 (SULFATE TRANSPORTER 91), sulfate transporter [Arabidopsis thaliana] (TAIR:AT1G23090.1); similar to SULTR3,1 (SULFATE TRANSPORTER 1), sulf…		As	Figure 1
AT4G02710.1	1193519	280.774	440.96	89	0.000939856	kinase interacting family protein; similar to kinase interacting family protein [Arabidopsis thaliana] (TAIR:AT1G03080.1); similar to Prefoldin; tRNA-binding arm; t-snare; Protein kinase PKN/PRK1, effector [Medicago truncatula] (GB:ABE80288.1); contains InterPro domain KIP1-like; (InterPro:IPR011684)	Sig	As	Figure 1
AT4G02715.1	1202179	692.356	978.106	17	0.0237495	similar to Os10g0423000 [Oryza sativa (japonica cultivar-group)] (GB:NP_001064634.1); similar to hypothetical protein MtrDRAFT_AC150981g11v1 [Medicago truncatula] (GB:ABE87124.1)	Sig	As	Figure 1
AT4G02720.1	1204332	436.638	677.404	43	0.0109613	similar to DEAD box RNA helicase, putative [Arabidopsis thaliana] (TAIR:AT1G20920.1); similar to Os09g0455400 [Oryza sativa (japonica cultivar-group)] (GB:NP_001063358.1); similar to hypothetical protein PY05066 [Plasmodium yoelii yoelii str. 17XNL] (GB:XP_725465.1); contains InterPro domain Protein of unknown function DUF926; (InterPro:IPR009269)	Sig	As	Figure 1
AT4G02725.1	1206034	267.699	380.266	17	0.232146	similar to hypothetical protein CwatDRAFT_2848 [Crocosphaera watsonii WH 8501] (GB:ZP_00516726.1)		As	Figure 1
AT4G02725.2	1206034	220.826	305.521	23	0.0888124	similar to hypothetical protein CwatDRAFT_2848 [Crocosphaera watsonii WH 8501] (GB:ZP_00516726.1); similar to hypothetical protein ssl1378 [Synechocystis sp. PCC 6803] (GB:NP_442940.1)		As	Figure 1
AT4G02730.1	1207738	409.109	418.758	33	0.829933	transducin family protein / WD-40 repeat family protein; similar to transducin family protein / WD-40 repeat family protein [Arabidopsis thaliana] (TAIR:AT3G49660.1); similar to Os07g0572000 [Oryza sativa (japonica cultivar-group)] (GB:NP_001060055.1); similar to PREDICTED: similar to WD repeat domain 5 isoform 1 [Danio rerio] (GB:XP_688584.1); similar to Chain A, Structural Basis For The Specifi…		As	Figure 1
AT4G02733.1	1210143	92.1102	176.992	21	0.0710098	similar to unknown protein [Arabidopsis thaliana] (TAIR:AT4G02740.1); contains InterPro domain Cyclin-like F-box; (InterPro:IPR001810)		As	Figure 1
AT4G02740.1	1217607	578.284	807.714	37	0.00747228	similar to unknown protein [Arabidopsis thaliana] (TAIR:AT4G02733.1); similar to Hypothetical protein CBG16659 [Caenorhabditis briggsae] (GB:CAE70185.1); contains InterPro domain Leucine-rich repeat, cysteine-containing subtype; (InterPro:IPR006553); contains InterPro domain Cyclin-like F-box; (InterPro:IPR001810)	Sig	As	Figure 1
AT4G02750.1	1221119	874.103	984.67	64	0.0409627	pentatricopeptide (PPR) repeat-containing protein; similar to pentatricopeptide (PPR) repeat-containing protein [Arabidopsis thaliana] (TAIR:AT1G56690.1); similar to pentatricopeptide (PPR) repeat-containing protein [Arabidopsis thaliana] (TAIR:AT1G09410.1); similar to hypothetical protein MtrDRAFT_AC139526g16v1 [Medicago truncatula] (GB:ABE80147.1); similar to hypothetical protein MtrDRAFT_AC139…	Sig	As	Figure 1
AT4G02760.1	1223977	318.79	469.754	56	0.000727189	F-box family protein; similar to unknown protein [Arabidopsis thaliana] (TAIR:AT4G02740.1); similar to Hypothetical protein CBG16659 [Caenorhabditis briggsae] (GB:CAE70185.1); contains InterPro domain Cyclin-like F-box; (InterPro:IPR001810)	Sig	As	Figure 1
AT4G02760.2	1223977	326.68	458.704	62	0.00151618	F-box family protein; similar to unknown protein [Arabidopsis thaliana] (TAIR:AT4G02740.1); similar to Hypothetical protein CBG16659 [Caenorhabditis briggsae] (GB:CAE70185.1); contains InterPro domain Cyclin-like F-box; (InterPro:IPR001810)	Sig	As	Figure 1
AT4G02770.1	1229121	490.529	560.962	21	0.389989	Encodes a protein predicted by sequence similarity with spinach PsaD to be photosystem I reaction center subunit II (PsaD1)		As	Figure 1
AT4G02780.1	1237768	317.838	445.787	59	5.15205e-05	Catalyzes the conversion of geranylgeranyl pyrophosphate (GGPP) to copalyl pyrophosphate (CPP) of gibberellin biosynthesis	Sig	As	Figure 1
AT4G02790.1	1247394	354.312	527.691	32	0.00071813	GTP-binding family protein; similar to GTP-binding family protein [Arabidopsis thaliana] (TAIR:AT2G41670.1); similar to Os05g0430400 [Oryza sativa (japonica cultivar-group)] (GB:NP_001055624.1); similar to COG1161: Predicted GTPases [Nostoc punctiforme PCC 73102] (GB:ZP_00109854.1); contains InterPro domain GTP-binding protein, HSR1-related; (InterPro:IPR002917); contains InterPro domain GTP1/OBG…	Sig	As	Figure 1
AT4G02800.1	1250023	161.169	251.773	34	0.0470896	similar to unknown protein [Arabidopsis thaliana] (TAIR:AT5G01970.1); similar to Os04g0228100 [Oryza sativa (japonica cultivar-group)] (GB:NP_001052288.1); similar to H0209A05.2 [Oryza sativa (indica cultivar-group)] (GB:CAH66085.1)	Sig	As	Figure 1
AT4G02810.1	1256163	189.83	301.245	26	0.155023	similar to unknown protein [Arabidopsis thaliana] (TAIR:AT1G03170.1); similar to hypothetical protein 12 [Plantago major] (GB:CAJ34820.1)		As	Figure 1
AT4G02820.1	1258589	414.792	420.352	52	0.437745	pentatricopeptide (PPR) repeat-containing protein; similar to pentatricopeptide (PPR) repeat-containing protein [Arabidopsis thaliana] (TAIR:AT1G02150.1); similar to Tetratricopeptide-like helical [Medicago truncatula] (GB:ABD28679.1); similar to Os12g0527900 [Oryza sativa (japonica cultivar-group)] (GB:NP_001066910.1); similar to Os01g0301000 [Oryza sativa (japonica cultivar-group)] (GB:NP_00104…		As	Figure 1
AT4G02830.1	1262334	302.948	437.354	20	0.0881004	similar to Os05g0453300 [Oryza sativa (japonica cultivar-group)] (GB:NP_001055714.1); similar to Os01g0850000 [Oryza sativa (japonica cultivar-group)] (GB:NP_001044811.1)		As	Figure 1
AT4G02840.1	1264646	484.062	549.191	14	1	small nuclear ribonucleoprotein D1, putative / snRNP core protein D1, putative / Sm protein D1, putative; similar to small nuclear ribonucleoprotein D1, putative / snRNP core protein D1, putative / Sm protein D1, putative [Arabidopsis thaliana] (TAIR:AT3G07590.1); similar to Like-Sm ribonucleoprotein-related, core [Medicago truncatula] (GB:ABE77444.1); contains InterPro domain Like-Sm ribonucleop…		As	Figure 1
AT4G02850.1	1266473	243.354	489.416	24	0.0118567	phenazine biosynthesis PhzC/PhzF family protein; similar to phenazine biosynthesis PhzC/PhzF family protein [Arabidopsis thaliana] (TAIR:AT1G03210.1); similar to Phenazine biosynthesis PhzC/PhzF protein [Medicago truncatula] (GB:ABE77454.1); contains InterPro domain Phenazine biosynthesis PhzC/PhzF protein; (InterPro:IPR003719)	Sig	As	Figure 1
AT4G02860.1	1268720	328.442	515.26	28	0.105054	catalytic; similar to phenazine biosynthesis PhzC/PhzF family protein [Arabidopsis thaliana] (TAIR:AT1G03210.1); similar to Phenazine biosynthesis PhzC/PhzF protein [Medicago truncatula] (GB:ABE77454.1); contains InterPro domain Phenazine biosynthesis PhzC/PhzF protein; (InterPro:IPR003719)		As	Figure 1
AT4G02870.1	1271670	368.149	447.344	24	0.0373437	similar to unknown protein [Arabidopsis thaliana] (TAIR:AT1G78640.1); similar to hypothetical protein MtrDRAFT_AC136679g14v1 [Medicago truncatula] (GB:ABE92946.1)	Sig	As	Figure 1
AT4G02871.1	1272795	722.135	698.243	3	0.887322	unlisted protein		F1	Figure 1
AT4G02880.1	1274546	247.766	290.76	50	0.0711249	similar to unknown protein [Arabidopsis thaliana] (TAIR:AT1G03290.1); similar to conserved hypothetical protein [Medicago truncatula] (GB:ABE77463.1); contains InterPro domain UBA-like; (InterPro:IPR009060)		As	Figure 1
AT4G02890.2	1278554	544.006	634.299	19	0.261665	Polyubiquitin gene containing 4 ubiquitin repeats.		As	Figure 1
AT4G02890.3	1278554	500.199	617.929	32	0.0348205	Polyubiquitin gene containing 4 ubiquitin repeats.	Sig	As	Figure 1
AT4G02890.4	1278554	540.233	632.035	23	0.150422	unlisted protein		As	Figure 1
AT4G02890.1	1278590	478.129	541.935	19	0.357079	Polyubiquitin gene containing 4 ubiquitin repeats.		As	Figure 1
AT4G02900.1	1284093	467.881	572.836	56	0.0170515	early-responsive to dehydration protein-related / ERD protein-related; similar to early-responsive to dehydration protein-related / ERD protein-related [Arabidopsis thaliana] (TAIR:AT4G04340.1); similar to early-responsive to dehydration protein-related / ERD protein-related [Arabidopsis thaliana] (TAIR:AT3G21620.1); similar to early-responsive to dehydration protein-related / ERD protein-related…	Sig	As	Figure 1
AT4G02910.1	1288531	86.6581	286.244	8	0.181423	unknown protein		As	Figure 1
AT4G02920.2	1292533	300.63	513.04	44	1.25375e-05	similar to unknown protein [Arabidopsis thaliana] (TAIR:AT1G03340.1); similar to IMP dehydrogenase/GMP reductase [Medicago truncatula] (GB:ABE86673.1)	Sig	As	Figure 1
AT4G02920.1	1292644	300.703	530.821	41	1.88777e-05	similar to unknown protein [Arabidopsis thaliana] (TAIR:AT1G03340.1); similar to IMP dehydrogenase/GMP reductase [Medicago truncatula] (GB:ABE86673.1)	Sig	As	Figure 1
AT4G02930.1	1295424	494.284	544.502	41	0.887322	elongation factor Tu, putative / EF-Tu, putative; Identical to Elongation factor Tu, mitochondrial precursor (TUFA) [Arabidopsis Thaliana] (GB:Q9ZT91;GB:Q39206); similar to AtRABE1b/AtRab8D (Arabidopsis Rab GTPase homolog E1b), translation elongation factor [Arabidopsis thaliana] (TAIR:AT4G20360.1); similar to translational elongation factor EF-TuM [Zea mays] (GB:AAG32661.1); similar to Os03g0851…		As	Figure 1
AT4G02940.1	1306520	532.174	620.871	52	0.222846	oxidoreductase, 2OG-Fe(II) oxygenase family protein; similar to oxidoreductase, 2OG-Fe(II) oxygenase family protein [Arabidopsis thaliana] (TAIR:AT2G48080.1); similar to Os05g0401500 [Oryza sativa (japonica cultivar-group)] (GB:NP_001055490.1); similar to hydroxyproline-rich glycoprotein family protein, putative, expressed [Oryza sativa (japonica cultivar-group)] (GB:AAP51882.2); similar to Os10g…		As	Figure 1
AT4G02950.1	1311219	269.946	321.49	7	0.992411	ubiquitin family protein; similar to ubiquitin family protein [Arabidopsis thaliana] (TAIR:AT4G03360.1); contains InterPro domain UV excision repair protein Rad23; (InterPro:IPR004806); contains InterPro domain Ubiquitin; (InterPro:IPR000626)		As	Figure 1
AT4G02960.1	1312555	864.504	777.528	120	0.00629509	a copia-type retrotransposon element containing LTRs and encoding a polyprotein. This retro element exists in two loci in Landsberg erecta but only once in Columbia	Sig	F1	Figure 1
AT4G02970.1	1317500	269.58	287.74	10	1	Signal recognition particle. Type 4 of RNA polymerase III dependent genes.		As	Figure 1
AT4G02980.1	1319661	277.874	332.053	21	0.573063	auxin binding protein involved in cell elongation and cell division		As	Figure 1
AT4G02990.1	1321872	581.631	568.771	52	0.23832	mitochondrial transcription termination factor family protein / mTERF family protein; similar to mitochondrial transcription termination factor-related / mTERF-related [Arabidopsis thaliana] (TAIR:AT2G44020.1); similar to Mitochodrial transcription termination factor-related [Medicago truncatula] (GB:ABE94205.1); similar to Os05g0404000 [Oryza sativa (japonica cultivar-group)] (GB:NP_001055500.1)…		F1	Figure 1
AT4G03000.1	1324125	685.133	728.342	74	0.799776	protein binding / zinc ion binding; similar to C2 domain-containing protein / GRAM domain-containing protein [Arabidopsis thaliana] (TAIR:AT1G03370.1); similar to hypothetical protein cgd4_200 [Cryptosporidium parvum Iowa II] (GB:XP_625629.1); similar to Os05g0141500 [Oryza sativa (japonica cultivar-group)] (GB:NP_001054605.1); similar to Os09g0371700 [Oryza sativa (japonica cultivar-group)] (GB:…		As	Figure 1
AT4G03000.2	1324156	669.768	708.974	82	0.745682	protein binding / zinc ion binding; similar to C2 domain-containing protein / GRAM domain-containing protein [Arabidopsis thaliana] (TAIR:AT1G03370.1); similar to hypothetical protein cgd4_200 [Cryptosporidium parvum Iowa II] (GB:XP_625629.1); similar to Os05g0141500 [Oryza sativa (japonica cultivar-group)] (GB:NP_001054605.1); similar to Os09g0371700 [Oryza sativa (japonica cultivar-group)] (GB:…		As	Figure 1
AT4G03010.1	1329953	613.072	788.862	31	0.0589337	leucine-rich repeat family protein; similar to leucine-rich repeat family protein [Arabidopsis thaliana] (TAIR:AT1G03440.1); similar to putative leucine-rich repeat family protein [Oryza sativa (japonica cultivar-group)] (GB:AAV59431.1); similar to Os05g0406800 [Oryza sativa (japonica cultivar-group)] (GB:NP_001055516.1); contains InterPro domain Leucine-rich repeat; (InterPro:IPR001611); contain…		As	Figure 1
AT4G03620.1	1607073	294.03	260.501	25	0.85093	myosin heavy chain-related		F1	Figure 1
AT4G03630.1	1608751	372.677	352.315	17	0.968843	root nodule development protein-related; similar to F-box family protein (FBL21) [Arabidopsis thaliana] (TAIR:AT4G05470.1); similar to Os02g0317500 [Oryza sativa (japonica cultivar-group)] (GB:NP_001046673.1); similar to N7 protein [Medicago truncatula] (GB:CAA76808.1); similar to Os08g0195800 [Oryza sativa (japonica cultivar-group)] (GB:NP_001061185.1); contains InterPro domain Leucine-rich repe…		F1	Figure 1
AT4G03635.1	1611781	386.238	392.088	18	0.558816	similar to F-box family protein (FBL21) [Arabidopsis thaliana] (TAIR:AT4G05470.1); similar to N7 protein [Medicago truncatula] (GB:CAA76808.1); contains domain no description (G3D.3.80.10.10); contains domain RNI-like (SSF52047); contains domain F-BOX/LEUCINE RICH REPEAT PROTEIN (PTHR23125); contains domain N7-RELATED PROTEIN (PTHR23125:SF23)		As	Figure 1
AT4G03640.1	1614815	194.262	136.094	23	0.626612	similar to unknown protein [Arabidopsis thaliana] (TAIR:AT3G43100.1); similar to hypothetical protein 31.t00031 [Brassica oleracea] (GB:ABD65118.1); contains InterPro domain Nucleic acid-binding, OB-fold, subgroup; (InterPro:IPR012340); contains InterPro domain Protein of unknown function DUF223, Arabidopsis thaliana; (InterPro:IPR003871); contains InterPro domain Nucleic acid-binding, OB-fold; (…		F1	Figure 1
AT4G03650.1	1619841	863.164	886.382	43	0.612176	gypsy-like retrotransposon family, has a 1.3e-314 P-value blast match to GB:AAD27547 polyprotein (Gypsy_Ty3-element) (Oryza sativa subsp. indica)		As	Figure 1
AT4G03660.1	1625164	302.232	75.4859	6	0.123367	similar to replication protein-related [Arabidopsis thaliana] (TAIR:AT4G07440.1); similar to replication protein-related [Arabidopsis thaliana] (TAIR:AT2G05880.1); contains InterPro domain Nucleic acid-binding, OB-fold; (InterPro:IPR008994)		F1	Figure 1
AT4G03670.1	1626752	210.233	35.0901	9	0.0276537	similar to unknown protein [Arabidopsis thaliana] (TAIR:AT2G10836.1); contains InterPro domain Nucleic acid-binding, OB-fold, subgroup; (InterPro:IPR012340)	Sig	F1	Figure 1
AT4G03680.1	1628895	114.527	43.4345	7	0.123367	similar to unknown protein [Arabidopsis thaliana] (TAIR:AT3G30560.1)		F1	Figure 1
AT4G03690.1	1631734	250.219	92.0672	29	3.05664e-05	similar to unknown protein [Arabidopsis thaliana] (TAIR:AT3G30560.1); similar to hypothetical protein 31.t00030 [Brassica oleracea] (GB:ABD65117.1); contains InterPro domain Protein of unknown function DUF889, eukaryote; (InterPro:IPR010285)	Sig	F1	Figure 1
AT4G03695.1	1637789	176.118	26.6185	21	0.000183513	pseudogene, hypothetical protein	Sig	F1	Figure 1
AT4G03700.1	1641504	89.7048	24.5422	18	0.0122123	pseudogene, replication protein-related, similar to immunoglobulin heavy chain variable region (GI:4456528) (Homo sapiens);	Sig	F1	Figure 1
AT4G03710.1	1642878	234.708	76.5426	69	7.52127e-06	CACTA-like transposase family (En/Spm), has a 1.8e-111 P-value blast match to GB:AAD55677 putative transposase protein (CACTA-element) transposon=Shooter (Zea mays)	Sig	F1	Figure 1
AT4G03720.1	1649066	209.09	27.641	10	0.0166214	pseudogene, similar to putative AP endonuclease/reverse transcriptase, blastp match of 44% identity and 1.5e-21 P-value to GP|21952510|gb|AAM82604.1|AF525305_2|AF525305 putative AP endonuclease/reverse transcriptase {Brassica napus}	Sig	F1	Figure 1
AT4G03723.1	1649681	447.443	46.8311	7	0.123367	pseudogene, hypothetical protein		F1	Figure 1
AT4G03726.1	1650736	456.556	111.636	32	0.000134813	pseudogene, hypothetical protein	Sig	F1	Figure 1
AT4G03728.1	1652244	387.683	200.934	10	0.0887885	unlisted protein		F1	Figure 1
AT4G03730.1	1653597	156.592	59.8978	61	2.76995e-05	CACTA-like transposase family (En/Spm), has a 1.3e-102 P-value blast match to GB:AAD55677 putative transposase protein (CACTA-element) transposon=Shooter (Zea mays)	Sig	F1	Figure 1
AT4G03732.1	1656749	154.547	60.2397	12	0.0416112	pseudogene, hypothetical protein	Sig	F1	Figure 1
AT4G03740.1	1661996	262.001	90.0087	21	0.00144473	similar to SLL3 ORF2 protein [Brassica oleracea] (GB:ABD65153.1)	Sig	F1	Figure 1
AT4G03745.1	1665245	359.188	138.811	41	1.45815e-05	CACTA-like transposase family (Ptta/En/Spm), has a 9.4e-105 P-value blast match to At5g36655.1/81-333 CACTA-like transposase family (Ptta/En/Spm) (CACTA-element) (Arabidopsis thaliana)	Sig	F1	Figure 1
AT4G03750.1	1667232	352.111	111.953	4	0.309475	similar to disease resistance protein (TIR-NBS-LRR class), putative [Arabidopsis thaliana] (TAIR:AT4G16900.1)		F1	Figure 1
AT4G03760.1	1670710	182.71	114.307	50	0.002293	pseudogene of unknown protein	Sig	F1	Figure 1
AT4G03770.2	1673742	614.551	395.425	94	4.22905e-11	gypsy-like retrotransposon family, has a 2.8e-206 P-value blast match to GB:AAD11615 prpol (gypsy_Ty3-element) (Zea mays)	Sig	F1	Figure 1
AT4G03775.1	1680687	472.997	226.205	45	5.92071e-06	CACTA-like transposase family (En/Spm), has a 9.9e-25 P-value blast match to dbj|BAB64937.1| TdcA1-ORF1-ORF2 (Daucus carota) Spm/En-like (CACTA-like)	Sig	F1	Figure 1
AT4G03780.1	1683527	861.071	486.504	38	0.000605266	gypsy-like retrotransposon family (Athila), has a 1.9e-59 P-value blast match to GB:CAA57397 Athila ORF 1 (Arabidopsis thaliana)	Sig	F1	Figure 1
AT4G03790.1	1688279	603.493	405.194	82	1.72719e-05	gypsy-like retrotransposon family (Athila), has a 2.2e-286 P-value blast match to GB:CAA57397 Athila ORF 1 (Arabidopsis thaliana)	Sig	F1	Figure 1
AT4G03795.1	1695332	575.003	344.434	27	0.000282534	gypsy-like retrotransposon family (Athila), has a 2.2e-111 P-value blast match to GB:CAA57397 Athila ORF 1 (Arabidopsis thaliana)	Sig	F1	Figure 1
AT4G03800.1	1743798	80.6883	75.6716	101	0.792563	gypsy-like retrotransposon family, has a 1.5e-125 P-value blast match to GB:AAD19359 polyprotein (gypsy_Ty3-element) (Sorghum bicolor)		F1	Figure 1
AT4G03810.1	1751431	113.178	128.877	40	0.574895	copia-like retrotransposon family, has a 0. P-value blast match to GB:BAA22288 pol polyprotein (Ty1_Copia-element) (Oryza australiensis)GB:BAA22288 polyprotein (Ty1_Copia-element) (Oryza australiensis)gi|2443320|dbj|BAA22288.1| polyprotein (RIRE1) (Oryza australiensis) (Ty1_Copia-element)		As	Figure 1
AT4G03811.1	1756586	170.48	28.5161	9	0.0617781	Unknown gene		F1	Figure 1
AT4G03813.1	1761971	161.353	31.2046	53	4.39562e-07	non-LTR retrotransposon family (LINE), has a 3.1e-16 P-value blast match to GB:NP_038603 L1 repeat, Tf subfamily, member 23 (LINE-element) (Mus musculus)	Sig	F1	Figure 1
AT4G03816.1	1764992	172.794	51.3842	123	9.11044e-14	copia-like retrotransposon family, has a 8.6e-22 P-value blast match to GB:BAA11674 ORF(AA 1-1338) (Ty1_Copia-element) (Nicotiana tabacum)	Sig	F1	Figure 1
AT4G03820.1	1771866	265.45	307.026	42	0.351022	similar to unknown protein [Arabidopsis thaliana] (TAIR:AT4G22270.1); similar to AT3g20300/MQC12_5 [Medicago truncatula] (GB:ABD32643.1)		As	Figure 1
AT4G12990.1	7595030	448.134	41.2925	11	0.00985197	unknown protein	Sig	F1	Supplementary Figure 9
AT4G13000.1	7598101	483.247	435.493	30	0.0757927	protein kinase family protein; similar to AGC2-1 (OXIDATIVE SIGNAL-INDUCIBLE1), kinase [Arabidopsis thaliana] (TAIR:AT3G25250.1); similar to Os02g0603000 [Oryza sativa (japonica cultivar-group)] (GB:NP_001047362.1); similar to Os04g0488700 [Oryza sativa (japonica cultivar-group)] (GB:NP_001053154.1); similar to putative viroid symptom modulation protein [Oryza sativa (japonica cultivar-group)] (G…		F1	Supplementary Figure 9
AT4G13010.1	7600590	652.543	815.843	31	0.109021	oxidoreductase, zinc-binding dehydrogenase family protein; Identical to Putative chloroplastic quinone-oxidoreductase homolog (EC 1.-.-.-) [Arabidopsis Thaliana] (GB:Q9SV68); similar to oxidoreductase, zinc-binding dehydrogenase family protein [Arabidopsis thaliana] (TAIR:AT1G23740.1); similar to ripening regulated protein-like [Solanum tuberosum] (GB:ABA81857.1); contains InterPro domain GroES-l…		As	Supplementary Figure 9
AT4G13020.1	7603119	274.399	389.397	45	0.00580778	Encodes a member of the cdc2+ family of protein kinases MHK. Similar to the mak genes of rats. mak encodes a protein kinase that may play a role in spermatogenesis.	Sig	As	Supplementary Figure 9
AT4G13020.4	7603119	274.399	389.397	45	0.00580778	unlisted protein	Sig	As	Supplementary Figure 9
AT4G13020.2	7603853	285.639	401.816	39	0.0248907	Encodes a member of the cdc2+ family of protein kinases MHK. Similar to the mak genes of rats. mak encodes a protein kinase that may play a role in spermatogenesis.	Sig	As	Supplementary Figure 9
AT4G13020.3	7603853	285.639	401.816	39	0.0248907	Encodes a member of the cdc2+ family of protein kinases MHK. Similar to the mak genes of rats. mak encodes a protein kinase that may play a role in spermatogenesis.	Sig	As	Supplementary Figure 9
AT4G13030.2	7607294	152.793	437.784	40	6.32664e-07	similar to hypothetical protein S250_18C08.34 [Sorghum bicolor] (GB:AAS82599.1); similar to Os05g0274300 [Oryza sativa (japonica cultivar-group)] (GB:NP_001055071.1); contains domain ATP_GTP_A2 (PS50101); contains domain no description (G3D.3.40.50.300); contains domain P-loop containing nucleoside triphosphate hydrolases (SSF52540)	Sig	As	Supplementary Figure 9
AT4G13030.1	7607333	155.783	455.665	39	7.82664e-07	similar to hypothetical protein S250_18C08.34 [Sorghum bicolor] (GB:AAS82599.1); similar to Os05g0274300 [Oryza sativa (japonica cultivar-group)] (GB:NP_001055071.1); contains domain ATP_GTP_A2 (PS50101); contains domain no description (G3D.3.40.50.300); contains domain P-loop containing nucleoside triphosphate hydrolases (SSF52540)	Sig	As	Supplementary Figure 9
AT4G13040.1	7613333	555.453	582.988	21	0.626355	AP2 domain-containing transcription factor family protein; similar to Os02g0499000 [Oryza sativa (japonica cultivar-group)] (GB:NP_001046900.1); contains InterPro domain Pathogenesis-related transcriptional factor and ERF; (InterPro:IPR001471)		As	Supplementary Figure 9
AT4G13040.2	7613333	553.909	580.992	20	0.643425	AP2 domain-containing transcription factor family protein; similar to ovule development protein, putative [Arabidopsis thaliana] (TAIR:AT1G16060.1); similar to Os02g0499000 [Oryza sativa (japonica cultivar-group)] (GB:NP_001046900.1); contains InterPro domain Pathogenesis-related transcriptional factor and ERF; (InterPro:IPR001471)		As	Supplementary Figure 9
AT4G13040.3	7614079	760.464	791.108	15	0.815774	unlisted protein		As	Supplementary Figure 9
AT4G13050.1	7617576	416.292	474.789	38	0.8046	acyl-(acyl carrier protein) thioesterase, putative / acyl-ACP thioesterase, putative / oleoyl-(acyl-carrier protein) hydrolase, putative / S-acyl fatty acid synthase thioesterase, putative; similar to ATFATA (ARABIDOPSIS FATA ACYL-ACP THIOESTERASE), acyl carrier/ acyl-ACP thioesterase [Arabidopsis thaliana] (TAIR:AT3G25110.1); similar to acyl-ACP thioesterase; oleoyl-[acyl-carrier protein] hydrol…		As	Supplementary Figure 9
AT4G13060.1	7619943	136.634	144.475	28	0.927313	F-box family protein-related; similar to F-box family protein [Arabidopsis thaliana] (TAIR:AT4G21240.1); similar to Probable disease resistance RPP8-like protein 2 (GB:Q9MAG6); contains InterPro domain F-box associated type 3; (InterPro:IPR013187); contains InterPro domain F-box associated type 1; (InterPro:IPR006527)		As	Supplementary Figure 9
AT4G13070.1	7621383	169.078	209.046	47	0.246727	group II intron splicing factor CRS1-related; similar to unknown protein [Arabidopsis thaliana] (TAIR:AT2G28480.1); similar to Os06g0304500 [Oryza sativa (japonica cultivar-group)] (GB:NP_001057465.1); similar to CFM6 [Zea mays] (GB:ABD63903.1); contains InterPro domain CRS1/YhbY; (InterPro:IPR001890)		As	Supplementary Figure 9
AT4G13075.1	7624692	157.153	215.036	14	0.277224	Rapid alkalinization factor (RALF) family protein. Member of a diversely expressed predicted peptide family showing sequence similarity to tobacco Rapid Alkalinization Factor (RALF), and is believed to play an essential role in the physiology of Arabidopsis. Consists of a single exon and is characterized by a conserved C-terminal motif and N-terminal signal peptide.		As	Supplementary Figure 9
AT4G13080.1	7626615	244.926	280.214	22	0.18095	xyloglucan:xyloglucosyl transferase, putative / xyloglucan endotransglycosylase, putative / endo-xyloglucan transferase, putative; Identical to Putative xyloglucan endotransglucosylase/hydrolase protein 1 precursor (EC 2.4.1.207) (At-XTH1) (XTH-1) (XTH1) [Arabidopsis Thaliana] (GB:Q9SV61); similar to xyloglucan:xyloglucosyl transferase, putative / xyloglucan endotransglycosylase, putative / endo-…		As	Supplementary Figure 9
AT4G13090.1	7631538	485.215	502.128	21	0.726518	xyloglucan:xyloglucosyl transferase, putative / xyloglucan endotransglycosylase, putative / endo-xyloglucan transferase, putative; Identical to Xyloglucan endotransglucosylase/hydrolase protein 2 precursor (EC 2.4.1.207) (At-XTH2) (XTH-2) (XTH2) [Arabidopsis Thaliana] (GB:Q9SV60;GB:Q4PSI7); similar to xyloglucan:xyloglucosyl transferase, putative / xyloglucan endotransglycosylase, putative / endo…		As	Supplementary Figure 9
AT4G13095.1	7635007	232.754	391.157	5	0.309475	Encodes a member of a family of small,secreted, cysteine rich protein with sequence similarity to the PCP (pollen coat protein) gene family.		As	Supplementary Figure 9
AT4G13100.2	7636464	683.602	948.056	24	0.138117	zinc finger (C3HC4-type RING finger) family protein; similar to calmodulin binding / protein binding / zinc ion binding [Arabidopsis thaliana] (TAIR:AT3G25030.2); similar to zinc finger-like protein [Phaseolus vulgaris] (GB:AAO49653.1); contains InterPro domain Zinc finger, RING-type; (InterPro:IPR001841)		As	Supplementary Figure 9
AT4G13100.3	7636464	541.626	717.783	31	0.0736077	zinc finger (C3HC4-type RING finger) family protein; similar to calmodulin binding / protein binding / zinc ion binding [Arabidopsis thaliana] (TAIR:AT3G25030.2); similar to Zinc finger, RING-type [Medicago truncatula] (GB:ABE85544.1); contains InterPro domain Zinc finger, RING-type; (InterPro:IPR001841)		As	Supplementary Figure 9
AT4G13100.1	7636576	587.144	783.647	28	0.158931	zinc finger (C3HC4-type RING finger) family protein; similar to calmodulin binding / protein binding / zinc ion binding [Arabidopsis thaliana] (TAIR:AT3G25030.2); similar to Zinc finger, RING-type [Medicago truncatula] (GB:ABE85544.1); contains InterPro domain Zinc finger, RING-type; (InterPro:IPR001841)		As	Supplementary Figure 9
AT4G13110.1	7641385	195.725	338.245	32	0.041849	BSD domain-containing protein; similar to BSD domain-containing protein [Arabidopsis thaliana] (TAIR:AT1G03350.1); similar to Os01g0273300 [Oryza sativa (japonica cultivar-group)] (GB:NP_001042714.1); similar to hypothetical protein [Solanum melongena] (GB:BAD14380.1); similar to Os07g0647400 [Oryza sativa (japonica cultivar-group)] (GB:NP_001060469.1); contains InterPro domain BSD; (InterPro:IPR…	Sig	As	Supplementary Figure 9
AT4G13120.1	7644116	400.218	507.099	68	0.0487576	hAT-like transposase family (hobo/Ac/Tam3), has a 2.6e-50 P-value blast match to GB:AAD24567 transposase Tag2 (hAT-element) (Arabidopsis thaliana)	Sig	As	Supplementary Figure 9
AT4G13130.1	7647413	480.889	581.002	66	0.19186	DC1 domain-containing protein; similar to DC1 domain-containing protein [Arabidopsis thaliana] (TAIR:AT1G62030.1); similar to DC1 domain-containing protein [Arabidopsis thaliana] (TAIR:AT4G02540.1); similar to DC1 domain-containing protein [Arabidopsis thaliana] (TAIR:AT5G48320.1); similar to DC1 domain-containing protein [Brassica oleracea] (GB:ABD65623.1); contains InterPro domain Zinc finger, …		As	Supplementary Figure 9
AT4G13150.1	7650235	588.879	635.414	25	0.7324	unknown protein		As	Supplementary Figure 9
AT4G13160.1	7653670	283.078	341.594	30	0.973564	similar to unknown protein [Arabidopsis thaliana] (TAIR:AT4G13630.1); similar to Os03g0708700 [Oryza sativa (japonica cultivar-group)] (GB:NP_001051039.1); similar to Protein of unknown function, DUF593, putative [Oryza sativa (japonica cultivar-group)] (GB:AAX95673.1); similar to Os04g0311500 [Oryza sativa (japonica cultivar-group)] (GB:NP_001052441.1); contains InterPro domain Protein of unknow…		As	Supplementary Figure 9
AT4G13170.1	7654963	634.851	876.632	20	0.643425	60S ribosomal protein L13A (RPL13aC); Identical to 60S ribosomal protein L13a-3 (RPL13AC) [Arabidopsis Thaliana] (GB:Q9SVR0); similar to 60S ribosomal protein L13A (RPL13aD) [Arabidopsis thaliana] (TAIR:AT5G48760.2); similar to 60S ribosomal protein L13a-like protein [Solanum tuberosum] (GB:ABA46790.1); contains InterPro domain Ribosomal protein L13; (InterPro:IPR005822); contains InterPro domain…		As	Supplementary Figure 9
AT4G13180.1	7657226	475.257	683.33	26	0.118073	short-chain dehydrogenase/reductase (SDR) family protein; similar to short-chain dehydrogenase/reductase (SDR) family protein [Arabidopsis thaliana] (TAIR:AT3G03980.1); similar to short chain dehydrogenase [Solanum tuberosum] (GB:BAE46415.1); contains InterPro domain Short-chain dehydrogenase/reductase SDR; (InterPro:IPR002198); contains InterPro domain Glucose/ribitol dehydrogenase; (InterPro:IP…		As	Supplementary Figure 9
AT4G13190.1	7659461	292.18	528.441	28	0.00713128	kinase; similar to kinase [Arabidopsis thaliana] (TAIR:AT3G24790.1); similar to putative serine/threonine protein kinase [Oryza sativa (japonica cultivar-group)] (GB:AAT58829.1); similar to Os01g0936100 [Oryza sativa (japonica cultivar-group)] (GB:NP_001045326.1); contains InterPro domain Serine/threonine protein kinase; (InterPro:IPR002290); contains InterPro domain Protein kinase-like; (InterPr…	Sig	As	Supplementary Figure 9
AT4G13195.1	7662398	301.697	441.612	20	0.0357846	Belongs to a large gene family, called CLE for CLAVATA3/ESR-related, encoding small peptides with conserved carboxyl termini. The C-terminal 12 amino acid sequence of CLE44 is identical to that of a dodeca peptide (TDIF, tracheary element differentiation inhibitory factor) isolated from Arabidopsis and functions as a suppressor of plant stem cell differentiation. TDIF sequence is also identical t…	Sig	As	Supplementary Figure 9
AT4G13200.1	7668152	332.715	493.717	18	0.316051	similar to COG0840: Methyl-accepting chemotaxis protein [Nostoc punctiforme PCC 73102] (GB:ZP_00112432.1); similar to Os04g0513000 [Oryza sativa (japonica cultivar-group)] (GB:NP_001053301.1)		As	Supplementary Figure 9
AT4G13210.1	7670059	410.139	508.016	27	0.125296	pectate lyase family protein; Identical to Putative pectate lyase 14 precursor (EC 4.2.2.2) [Arabidopsis Thaliana] (GB:Q9SVQ6); similar to pectate lyase family protein [Arabidopsis thaliana] (TAIR:AT3G24670.1); similar to pectate lyase family protein [Arabidopsis thaliana] (TAIR:AT5G48900.1); similar to pectate lyase family protein [Arabidopsis thaliana] (TAIR:AT3G07010.1); similar to pectate lya…		As	Supplementary Figure 9
AT4G13215.1	7673242	211.13	482.503	13	0.165727	pseudogene, leucine-rich repeat transmembrane protein kinase -related, similar to leucine-rich repeat transmembrane protein kinase, putative; blastp match of 44% identity and 2.7e-12 P-value to GP|28071311|dbj|BAC56000.1||AP004623 putative leucine-rich repeat transmembrane protein kinase {Oryza sativa (japonica cultivar-group)}		As	Supplementary Figure 9
AT4G13230.1	7675682	185.154	422.298	15	0.107713	late embryogenesis abundant domain-containing protein / LEA domain-containing protein; similar to late embryogenesis abundant domain-containing protein / LEA domain-containing protein [Arabidopsis thaliana] (TAIR:AT1G72100.1); similar to late embryogenesis abundant protein [Picea glauca] (GB:AAA85367.1); contains InterPro domain Late embryogenesis abundant protein; (InterPro:IPR004238)		As	Supplementary Figure 9
AT4G13235.1	7677877	855.06	909.739	6	0.763004	Encodes a defensin-like (DEFL) family protein.		As	Supplementary Figure 9
AT4G13240.1	7680181	631.471	740.386	43	0.0359805	Encodes a member of KPP-like gene family, homolog of KPP (kinase partner protein) gene in tomato. Also a member of the RopGEF (guanine nucleotide exchange factor) family, containing the novel PRONE domain (plant-specific Rop nucleotide exchanger), which is exclusively active towards members of the Rop subfamily.	Sig	As	Supplementary Figure 9
AT4G13245.1	7684080	1320.55	1153.94	2	0.710763	snoRNA; snoRNA		F1	Supplementary Figure 9
AT4G13250.1	7684251	529.449	559.195	44	0.517429	short-chain dehydrogenase/reductase (SDR) family protein; similar to short-chain dehydrogenase/reductase (SDR) family protein [Arabidopsis thaliana] (TAIR:AT5G04900.1); similar to Os01g0227100 [Oryza sativa (japonica cultivar-group)] (GB:NP_001042468.1); similar to unknown [Xerophyta humilis] (GB:AAT45005.1); contains InterPro domain Short-chain dehydrogenase/reductase SDR; (InterPro:IPR002198); …		As	Supplementary Figure 9
AT4G13251.1	7688654	738.611	1284.15	2	1	CACTA-like transposase family (Tnp2/En/Spm), has a 6.5e-48 P-value blast match to gb|AAG52024.1|AC022456_5 Tam1-homologous transposon protein TNP2, putative; 12762-16371 (Arabidopsis thaliana) (CACTA-element)		As	Supplementary Figure 9
AT4G13252.1	7691009	2047.7	2924.36	1	1	Mutator-like transposase family, has a 1.1e-22 P-value blast match to Q9S9L1 /206-367 Pfam PF03108 MuDR family transposase (MuDr-element domain)		As	Supplementary Figure 9
AT4G13253.1	7691875	84.6393	156.262	5	0.402997	CACTA-like transposase family (Tnp2/En/Spm), has a 1.5e-42 P-value blast match to gb|AAG52024.1|AC022456_5 Tam1-homologous transposon protein TNP2, putative; 12762-16371 (Arabidopsis thaliana) (CACTA-element)		As	Supplementary Figure 9
AT4G13254.1	7694312	60.3379	211.963	1	1	Mutator-like transposase family, has a 2.5e-28 P-value blast match to Q9S9L1 /206-367 Pfam PF03108 MuDR family transposase (MuDr-element domain)		As	Supplementary Figure 9
AT4G13255.1	7695688	111.562	114.004	1	1	CACTA-like transposase family (Tnp2/En/Spm), has a 1.3e-41 P-value blast match to gb|AAG52024.1|AC022456_5 Tam1-homologous transposon protein TNP2, putative; 12762-16371 (Arabidopsis thaliana) (CACTA-element)		As	Supplementary Figure 9
AT4G13256.1	7697540	226.317	2094.45	1	1	Mutator-like transposase family, has a 1.4e-29 P-value blast match to Q9S9L1 /206-367 Pfam PF03108 MuDR family transposase (MuDr-element domain)		As	Supplementary Figure 9
AT4G13257.1	7698584	131.11	198.87	5	0.545164	CACTA-like transposase family (En/Spm), has a 6.6e-40 P-value blast match to GB:AAD55677 putative transposase protein (CACTA-element) transposon=Shooter (Zea mays)		As	Supplementary Figure 9
AT4G13258.1	7700761	575.53	512.097	3	0.887322	Mutator-like transposase family, has a 2.9e-24 P-value blast match to Q9S9L1 /206-367 Pfam PF03108 MuDR family transposase (MuDr-element domain)		F1	Supplementary Figure 9
AT4G13259.1	7702271	111.105	300.321	4	0.309475	CACTA-like transposase family (En/Spm), has a 7.2e-42 P-value blast match to GB:AAD55677 putative transposase protein (CACTA-element) transposon=Shooter (Zea mays)		As	Supplementary Figure 9
AT4G13264.1	7704067	452.822	754.059	5	0.309475	Mutator-like transposase family, has a 4.3e-23 P-value blast match to Q9S9L1 /206-367 Pfam PF03108 MuDR family transposase (MuDr-element domain)		As	Supplementary Figure 9
AT4G13266.1	7705766	335.225	468.59	26	0.00377244	similar to unknown protein [Arabidopsis thaliana] (TAIR:AT3G13950.1); similar to conserved hypothetical protein [Medicago truncatula] (GB:ABE80572.1)	Sig	As	Supplementary Figure 9
AT4G13261.1	7708821	280.313	673.103	3	0.476548	similar to unknown protein [Arabidopsis thaliana] (TAIR:AT4G13263.1); contains InterPro domain Protein of unknown function DUF784, Arabidopsis thaliana; (InterPro:IPR008502)		As	Supplementary Figure 9
AT4G13262.1	7709662	198.578	477.941	23	1.11324e-05	pseudogene, Phosphoribosylanthranilate transferase, similar to Phosphoribosylanthranilate transferase; blastp match of 28% identity and 1.1e-27 P-value to GP|1396054|dbj|BAA13032.1||D86180 phosphoribosylanthranilate transferase {Pisum sativum}	Sig	As	Supplementary Figure 9
AT4G13263.1	7711316	245.014	315.476	5	0.806349	similar to unknown protein [Arabidopsis thaliana] (TAIR:AT4G13261.1); contains InterPro domain Protein of unknown function DUF784, Arabidopsis thaliana; (InterPro:IPR008502)		As	Supplementary Figure 9
AT4G13260.1	7721647	528.996	544.086	45	0.541999	YUC2 (YUCCA2); monooxygenase/ oxidoreductase; similar to YUC6 (YUCCA6), monooxygenase [Arabidopsis thaliana] (TAIR:AT5G25620.1); similar to Pyridine nucleotide-disulphide oxidoreductase, class I; FAD-dependent pyridine nucleotide-disulphide oxidoreductase [Medicago truncatula] (GB:ABE83417.1); contains InterPro domain Flavin-containing monooxygenase FMO; (InterPro:IPR000960); contains InterPro do…		As	Supplementary Figure 9
AT4G13270.1	7731205	509.414	550.659	27	0.832392	similar to unknown protein [Arabidopsis thaliana] (TAIR:AT1G52330.1); similar to Os03g0696000 [Oryza sativa (japonica cultivar-group)] (GB:NP_001050978.1); similar to hypothetical protein [Oryza sativa (japonica cultivar-group)] (GB:AAO19373.1)		As	Supplementary Figure 9
AT4G13280.1	7733151	305.639	302.133	27	0.620551	Catalyzes the conversion of farnesyl diphosphate to (Z)-gamma-bisabolene and the additional minor products E-nerolidol and alpha-bisabolol. Expressed in cortex and sub-epidermal layers of roots, leaf hydathodes and flower stigmata. Induced by wounding.		F1	Supplementary Figure 9
AT4G13285.1	7738686	541.282	632.045	5	0.545164	unlisted protein		As	Supplementary Figure 9
AT4G13290.1	7740296	371.91	443.064	47	0.0170515	putative cytochrome P450	Sig	As	Supplementary Figure 9
AT4G13300.1	7742880	462.555	570.543	35	0.096428	Catalyzes the conversion of farnesyl diphosphate to (Z)-gamma-bisabolene and the additional minor products E-nerolidol and alpha-bisabolol. Expressed in cortex and sub-epidermal layers of roots, leaf hydathodes and flower stigmata. Induced by wounding.		As	Supplementary Figure 9
AT4G13310.1	7750331	438.78	546.533	42	6.6486e-05	putative cytochrome P450	Sig	As	Supplementary Figure 9
AT4G13310.2	7750331	374.957	470.236	36	0.000154564	putative cytochrome P450	Sig	As	Supplementary Figure 9
AT4G13320.1	7753344	218.195	370.057	21	0.0127823	similar to gag-pol polyprotein [Zea mays] (GB:AAM94350.1); contains InterPro domain Peptidase aspartic, catalytic; (InterPro:IPR009007)	Sig	As	Supplementary Figure 9
AT4G13330.1	7754251	414.572	478.082	35	0.0272641	similar to conserved hypothetical protein [Medicago truncatula] (GB:ABE83614.1); contains domain UNCHARACTERIZED (PTHR12176); contains domain no description (G3D.3.40.50.150); contains domain S-adenosyl-L-methionine-dependent methyltransferases (SSF53335)	Sig	As	Supplementary Figure 9
AT4G13340.1	7758621	453.745	583.047	66	0.000158546	leucine-rich repeat family protein / extensin family protein; similar to LRX2 (LEUCINE-RICH REPEAT/EXTENSIN 2), protein binding / structural constituent of cell wall [Arabidopsis thaliana] (TAIR:AT1G62440.1); similar to leucine-rich repeat family protein / extensin family protein [Arabidopsis thaliana] (TAIR:AT3G24480.1); similar to leucine-rich repeat family protein / extensin family protein [Ar…	Sig	As	Supplementary Figure 9
AT4G13345.1	7765100	320.984	378.56	47	0.0327544	MEE55 (maternal effect embryo arrest 55); similar to TMS membrane family protein / tumour differentially expressed (TDE) family protein [Arabidopsis thaliana] (TAIR:AT3G24460.1); similar to TMS membrane protein/tumour differentially expressed protein [Medicago truncatula] (GB:ABE91594.1); contains InterPro domain TMS membrane protein/tumour differentially expressed protein; (InterPro:IPR005016)	Sig	As	Supplementary Figure 9
AT4G13345.2	7765135	308.383	360.262	45	0.0614556	MEE55 (maternal effect embryo arrest 55); similar to TMS membrane family protein / tumour differentially expressed (TDE) family protein [Arabidopsis thaliana] (TAIR:AT3G24460.1); similar to TMS membrane protein/tumour differentially expressed protein [Medicago truncatula] (GB:ABE91594.1); contains InterPro domain TMS membrane protein/tumour differentially expressed protein; (InterPro:IPR005016)		As	Supplementary Figure 9
AT4G13350.1	7769795	450.514	462.618	55	0.389811	human Rev interacting-like protein-related / hRIP protein-related; similar to unknown protein [Arabidopsis thaliana] (TAIR:AT4G32630.1); similar to Arf GTPase activating protein [Medicago truncatula] (GB:ABE91595.1); contains InterPro domain Arf GTPase activating protein; (InterPro:IPR001164)		As	Supplementary Figure 9
AT4G13350.2	7769795	453.645	466.877	59	0.349251	human Rev interacting-like protein-related / hRIP protein-related; similar to unknown protein [Arabidopsis thaliana] (TAIR:AT4G32630.1); similar to Arf GTPase activating protein [Medicago truncatula] (GB:ABE91595.1); contains InterPro domain Arf GTPase activating protein; (InterPro:IPR001164)		As	Supplementary Figure 9
AT4G13360.1	7775153	561.07	591.296	32	0.983048	catalytic; similar to enoyl-CoA hydratase/isomerase family protein [Arabidopsis thaliana] (TAIR:AT3G24360.1); similar to Enoyl-CoA hydratase/isomerase [Medicago truncatula] (GB:ABE91609.1); similar to Os06g0594100 [Oryza sativa (japonica cultivar-group)] (GB:NP_001057978.1); contains InterPro domain Enoyl-CoA hydratase/isomerase; (InterPro:IPR001753)		As	Supplementary Figure 9
AT4G13370.1	7777825	403.427	304.443	56	0.399292	similar to unknown protein [Arabidopsis thaliana] (TAIR:AT1G08760.1); similar to Os12g0120000 [Oryza sativa (japonica cultivar-group)] (GB:NP_001066016.1); similar to unknown protein [Oryza sativa (japonica cultivar-group)] (GB:BAD44860.1); similar to Os11g0120200 [Oryza sativa (japonica cultivar-group)] (GB:NP_001065607.1); contains InterPro domain Nucleic acid-binding, OB-fold; (InterPro:IPR008…		F1	Supplementary Figure 9
AT4G13380.1	7781803	328.593	304.715	13	0.683301	MEE56 (maternal effect embryo arrest 56); metal ion binding; similar to heavy-metal-associated domain-containing protein [Arabidopsis thaliana] (TAIR:AT1G57780.1); similar to PREDICTED: similar to CG32580-PA [Tribolium castaneum] (GB:XP_968002.1); contains InterPro domain Heavy metal transport/detoxification protein; (InterPro:IPR006121)		F1	Supplementary Figure 9
AT4G13390.1	7783842	320.62	455.735	36	0.00228377	proline-rich extensin-like family protein; similar to proline-rich extensin-like family protein [Arabidopsis thaliana] (TAIR:AT5G49080.1); similar to proline-rich extensin-like family protein [Arabidopsis thaliana] (TAIR:AT5G06640.1); similar to proline-rich extensin-like family protein [Arabidopsis thaliana] (TAIR:AT4G08400.1); similar to Extensin-like re (GB:ABD65126.1); similar to extensin, pu…	Sig	As	Supplementary Figure 9
AT4G13395.1	7785694	252.991	313.185	12	0.315914	DVL10/RTFL12 (ROTUNDIFOLIA LIKE 12); similar to DVL19/RTFL10 (ROTUNDIFOLIA LIKE 10) [Arabidopsis thaliana] (TAIR:AT3G14362.1); similar to ROT4 (ROTUNDIFOLIA4) [Arabidopsis thaliana] (TAIR:AT2G36985.1); contains InterPro domain DVL; (InterPro:IPR012552)		As	Supplementary Figure 9
AT4G13400.1	7787851	391.406	502.765	22	0.0707364	similar to unknown protein [Arabidopsis thaliana] (TAIR:AT3G63290.1); similar to hypothetical protein MXAN_7307 [Myxococcus xanthus DK 1622] (GB:YP_635420.1); similar to Os05g0556000 [Oryza sativa (japonica cultivar-group)] (GB:NP_001056277.1); contains domain no description (G3D.3.50.60.10); contains domain Clavaminate synthase-like (SSF51197)		As	Supplementary Figure 9
AT4G13410.1	7792227	557.315	596.357	38	0.983048	encodes a gene similar to cellulose synthase		As	Supplementary Figure 9
AT4G13420.1	7796859	696.938	729.917	68	1	Encodes a protein of the KUP/HAK/KT potassium channel class that is upregulated in the roots by K levels.		As	Supplementary Figure 9
AT4G13430.1	7803943	439.918	496.58	43	0.2028	aconitase family protein / aconitate hydratase family protein; similar to aconitate hydratase, cytoplasmic, putative / citrate hydro-lyase/aconitase, putative [Arabidopsis thaliana] (TAIR:AT4G26970.1); similar to 3-isopropylmalate dehydratase large subunit [Medicago truncatula] (GB:ABE92947.1); similar to Os02g0125100 [Oryza sativa (japonica cultivar-group)] (GB:NP_001045743.1); similar to homoac…		As	Supplementary Figure 9
AT4G13440.1	7810248	577.301	775.706	12	0.914368	calcium-binding EF hand family protein; contains InterPro domain EF-Hand type; (InterPro:IPR011992); contains InterPro domain Calcium-binding EF-hand; (InterPro:IPR002048)		As	Supplementary Figure 9
AT4G13442.1	7812760	26.2163	33.2537	33	0.187362	pseudogene, similar to putative AP endonuclease/reverse transcriptase, blastp match of 37% identity and 9.1e-67 P-value to GP|21952510|gb|AAM82604.1|AF525305_2|AF525305 putative AP endonuclease/reverse transcriptase {Brassica napus}		As	Supplementary Figure 9
AT4G13450.1	7814982	557.712	676.729	22	1	universal stress protein (USP) family protein; similar to MRH6 (morphogenesis of root hair 6) [Arabidopsis thaliana] (TAIR:AT2G03720.1); similar to UspA [Medicago truncatula] (GB:ABE79823.1); contains InterPro domain UspA; (InterPro:IPR006016)		As	Supplementary Figure 9
AT4G13450.2	7815057	375.51	440.661	26	1	universal stress protein (USP) family protein; similar to UspA [Medicago truncatula] (GB:ABE79823.1); contains InterPro domain UspA; (InterPro:IPR006016)		As	Supplementary Figure 9
AT4G35590.1	16893057	465.975	462.995	26	0.887322	RWP-RK domain-containing protein; similar to RWP-RK domain-containing protein [Arabidopsis thaliana] (TAIR:AT1G18790.1); similar to OSJNBa0017B10.3 [Oryza sativa (japonica cultivar-group)] (GB:CAE03088.2); similar to pentatricopeptide (PPR) repeat-containing protein-like [Oryza sativa (japonica cultivar-group)] (GB:BAD37262.1); similar to Os04g0564000 [Oryza sativa (japonica cultivar-group)] (GB:…		F1	Supplementary Figure 10
AT4G35600.1	16896252	755.937	823.963	39	0.411962	plant-type connexin (gap junction-type protein), a component of plasmodesmata		As	Supplementary Figure 10
AT4G35610.1	16899427	661.417	1661.52	22	2.02095e-05	zinc finger (C2H2 type) family protein; similar to zinc finger (C2H2 type) family protein [Arabidopsis thaliana] (TAIR:AT4G35700.1); contains InterPro domain Zinc finger, C2H2-type; (InterPro:IPR007087)	Sig	As	Supplementary Figure 10
AT4G35620.1	16901661	364.757	684.382	35	1.3207e-05	CYCB2;2 (CYCLIN B2;2); cyclin-dependent protein kinase regulator; similar to CYCB2,1 (CYCLIN B2,1), cyclin-dependent protein kinase regulator [Arabidopsis thaliana] (TAIR:AT2G17620.1); similar to Cyclin, N-terminal domain, putative [Medicago truncatula] (GB:ABE77664.1); contains InterPro domain Cyclin, N-terminal; (InterPro:IPR006671); contains InterPro domain Cyclin-like; (InterPro:IPR011028); c…	Sig	As	Supplementary Figure 10
AT4G35630.1	16904082	482.562	880.97	43	9.74372e-11	Encodes a phosphoserine aminotransferase which is involved in serine biosynthesis in the chloroplast which operates via the phosphorylated pathway.	Sig	As	Supplementary Figure 10
AT4G35640.1	16905583	456.262	1001.81	38	2.15762e-09	Encodes a cytosolic serine O-acetyltransferase involved in sulfur assimilation and cysteine biosynthesis. Expressed in the vascular system. Expression is induced in both roots and shoots under sulfur-starved conditions.	Sig	As	Supplementary Figure 10
AT4G35650.1	16908531	379.238	727.5	34	0.00141323	isocitrate dehydrogenase, putative / NAD+ isocitrate dehydrogenase, putative; Identical to Isocitrate dehydrogenase [NAD] regulatory subunit 3, mitochondrial precursor (EC 1.1.1.41) (Isocitric dehydrogenase 3) (NAD(+)-specific ICDH 3) (IDH-III) (IDH3) [Arabidopsis Thaliana] (GB:O81796); similar to IDH1 (ISOCITRATE DEHYDROGENASE 1), isocitrate dehydrogenase (NAD+) [Arabidopsis thaliana] (TAIR:AT4G…	Sig	As	Supplementary Figure 10
AT4G35655.1	16910777	787.051	444.058	5	0.806349	similar to nitrate-responsive NOI protein, putative [Arabidopsis thaliana] (TAIR:AT2G17660.1); similar to Nitrate-induced NOI [Medicago truncatula] (GB:ABE84626.1); contains InterPro domain Nitrate-induced NOI; (InterPro:IPR008700)		F1	Supplementary Figure 10
AT4G35660.1	16912526	389.784	804.127	30	0.000130585	similar to unknown protein [Arabidopsis thaliana] (TAIR:AT4G35690.1); similar to hypothetical protein [Glycine max] (GB:AAK01735.1); contains InterPro domain Protein of unknown function DUF241, plant; (InterPro:IPR004320)	Sig	As	Supplementary Figure 10
AT4G35670.1	16915106	422.73	1183.59	26	1.79037e-06	glycoside hydrolase family 28 protein / polygalacturonase (pectinase) family protein; similar to glycoside hydrolase family 28 protein / polygalacturonase (pectinase) family protein [Arabidopsis thaliana] (TAIR:AT5G27530.1); similar to PGN [Glycine max] (GB:AAY21049.1); contains InterPro domain Virulence factor, pectin lyase fold; (InterPro:IPR011050); contains InterPro domain Glycoside hydrolase…	Sig	As	Supplementary Figure 10
AT4G35680.1	16917783	197.393	207.882	50	0.743943	similar to unknown protein [Arabidopsis thaliana] (TAIR:AT4G01590.1); similar to hypothetical protein [Glycine max] (GB:AAK01735.1); contains InterPro domain Protein of unknown function DUF241, plant; (InterPro:IPR004320)		As	Supplementary Figure 10
AT4G35690.1	16921824	365.147	295.344	32	0.239525	similar to unknown protein [Arabidopsis thaliana] (TAIR:AT4G35710.1); similar to hypothetical protein [Glycine max] (GB:AAK01735.1); contains InterPro domain Protein of unknown function DUF241, plant; (InterPro:IPR004320)		F1	Supplementary Figure 10
AT4G35700.1	16923342	290.107	416.522	26	0.337955	zinc finger (C2H2 type) family protein; similar to zinc finger (C2H2 type) family protein [Arabidopsis thaliana] (TAIR:AT4G35610.1); contains InterPro domain Zinc finger, C2H2-type; (InterPro:IPR007087)		As	Supplementary Figure 10
AT4G35710.1	16925304	342.591	367.774	22	0.242656	similar to unknown protein [Arabidopsis thaliana] (TAIR:AT4G35690.1); similar to hypothetical protein [Glycine max] (GB:AAK01735.1); contains InterPro domain Protein of unknown function DUF241, plant; (InterPro:IPR004320)		As	Supplementary Figure 10
AT4G35720.1	16927995	465.97	487.965	33	0.924147	similar to unknown protein [Arabidopsis thaliana] (TAIR:AT3G51400.1); similar to hypothetical protein [Glycine max] (GB:AAK01735.1); contains InterPro domain Protein of unknown function DUF241, plant; (InterPro:IPR004320)		As	Supplementary Figure 10
AT4G35725.1	16929966	309.847	340.368	12	0.462148	unknown protein		As	Supplementary Figure 10
AT4G35730.1	16931047	535.608	627.229	39	0.0799241	similar to unknown protein [Arabidopsis thaliana] (TAIR:AT1G34220.2); similar to unknown protein [Oryza sativa (japonica cultivar-group)] (GB:BAD46466.1); similar to Os09g0547200 [Oryza sativa (japonica cultivar-group)] (GB:NP_001063848.1); contains InterPro domain Protein of unknown function DUF292, eukaryotic; (InterPro:IPR005061)		As	Supplementary Figure 10
AT4G35731.1	16933580	366.598	538.345	10	0.0887885	unlisted protein		As	Supplementary Figure 10
AT4G35733.1	16934269	488.712	642.714	31	7.72447e-06	unlisted protein	Sig	As	Supplementary Figure 10
AT4G35740.1	16936123	969.627	1103.15	57	9.13347e-05	RecQl3 (Recq-like 3); ATP binding / ATP-dependent helicase; similar to RECQL2 (Arabidopsis RecQ helicase l2), ATP-dependent helicase/ protein binding [Arabidopsis thaliana] (TAIR:AT1G31360.1); similar to predicted protein [Populus alba x Populus tremula] (GB:AAR14271.1); similar to DNA helicase RECQE-like [Oryza sativa (japonica cultivar-group)] (GB:BAD19436.1); contains InterPro domain DEAD/DEAH…	Sig	As	Supplementary Figure 10
AT4G35740.2	16936123	969.627	1103.15	57	9.13347e-05	RecQl3 (Recq-like 3); ATP binding / ATP-dependent helicase; similar to RECQL2 (Arabidopsis RecQ helicase l2) [Arabidopsis thaliana] (TAIR:AT1G31360.2); similar to predicted protein [Populus alba x Populus tremula] (GB:AAR14271.1); contains InterPro domain DEAD/DEAH box helicase; (InterPro:IPR001410); contains InterPro domain DEAD/DEAH box helicase, N-terminal; (InterPro:IPR011545); contains Inter…	Sig	As	Supplementary Figure 10
AT4G35750.1	16940520	436.839	476.256	30	0.127511	Rho-GTPase-activating protein-related; similar to unknown protein [Arabidopsis thaliana] (TAIR:AT3G10210.1); similar to OSJNBa0084K11.12 [Oryza sativa (japonica cultivar-group)] (GB:CAD41068.2); similar to Cellular retinaldehyde-binding/triple function, C-terminal [Medicago truncatula] (GB:ABD28324.1); similar to Os04g0561200 [Oryza sativa (japonica cultivar-group)] (GB:NP_001053551.1); contains …		As	Supplementary Figure 10
AT4G35760.1	16942337	561.178	712.425	39	0.000187732	electron carrier/ protein disulfide oxidoreductase; similar to unnamed protein product [Ostreococcus tauri] (GB:CAL55978.1); similar to Os03g0131500 [Oryza sativa (japonica cultivar-group)] (GB:NP_001048864.1); contains InterPro domain Thioredoxin-related; (InterPro:IPR006662); contains InterPro domain Vitamin K epoxide reductase; (InterPro:IPR012932); contains InterPro domain Thioredoxin fold; (…	Sig	As	Supplementary Figure 10
AT4G35770.1	16944965	469.452	520.176	22	0.190007	Senescence-associated gene that is strongly induced by phosphate starvation. Transcripts are differentially regulated at the level of mRNA stability at different times of day. mRNAs are targets of the mRNA degradation pathway mediated by the downstream (DST) instability determinant.		As	Supplementary Figure 10
AT4G35770.2	16944965	424.146	449.984	24	0.415857	Senescence-associated gene that is strongly induced by phosphate starvation. Transcripts are differentially regulated at the level of mRNA stability at different times of day. mRNAs are targets of the mRNA degradation pathway mediated by the downstream (DST) instability determinant.		As	Supplementary Figure 10
AT4G35770.3	16944965	469.452	520.176	22	0.190007	Senescence-associated gene that is strongly induced by phosphate starvation. Transcripts are differentially regulated at the level of mRNA stability at different times of day. mRNAs are targets of the mRNA degradation pathway mediated by the downstream (DST) instability determinant.		As	Supplementary Figure 10
AT4G35780.1	16946550	477.899	546.959	49	0.105704	protein kinase family protein; similar to protein kinase family protein [Arabidopsis thaliana] (TAIR:AT2G17700.1); similar to protein kinase family protein [Arabidopsis thaliana] (TAIR:AT4G38470.1); similar to flag-tagged protein kinase domain of putative mitogen-activated protein kinase kinase kinase [synthetic construct] (GB:ABK06436.1); similar to Protein kinase; Amino acid-binding ACT [Medica…		As	Supplementary Figure 10
AT4G35783.1	16952408	376.291	415.687	10	0.507078	DVL17/RTFL6 (ROTUNDIFOLIA LIKE 6); similar to DVL18/RTFL5 (ROTUNDIFOLIA LIKE 5) [Arabidopsis thaliana] (TAIR:AT5G59510.1); contains InterPro domain DVL; (InterPro:IPR012552)		As	Supplementary Figure 10
AT4G35785.1	16952972	441.056	502.757	24	0.580104	transformer serine/arginine-rich ribonucleoprotein, putative; similar to transformer serine/arginine-rich ribonucleoprotein, putative [Arabidopsis thaliana] (TAIR:AT1G07350.1); similar to transformer-SR ribonucleoprotein [Nicotiana tabacum] (GB:CAA70700.1); contains InterPro domain RNA-binding region RNP-1 (RNA recognition motif); (InterPro:IPR000504)		As	Supplementary Figure 10
AT4G35785.2	16952972	441.056	502.757	24	0.580104	transformer serine/arginine-rich ribonucleoprotein, putative; similar to transformer serine/arginine-rich ribonucleoprotein, putative [Arabidopsis thaliana] (TAIR:AT1G07350.1); similar to transformer-SR ribonucleoprotein [Nicotiana tabacum] (GB:CAA70700.1); contains InterPro domain Nucleotide-binding, alpha-beta plait; (InterPro:IPR012677); contains InterPro domain RNA-binding region RNP-1 (RNA r…		As	Supplementary Figure 10
AT4G35785.3	16952972	511.792	529.984	32	0.904333	unlisted protein		As	Supplementary Figure 10
AT4G35790.1	16955552	666.694	588.574	77	0.136461	Encodes a protein with phospholipase D activity. Involved in phospolipase metabolism. Mutants are affected in hydrogen peroxide mediated cell death.		F1	Supplementary Figure 10
AT4G38050.1	17869387	821.513	783.537	56	0.655106	permease; Identical to Nucleobase-ascorbate transporter 11 (AtNAT11) (NAT11) [Arabidopsis Thaliana] (GB:Q6SZ87;GB:Q8GWX5;GB:Q8LC52;GB:Q9SZK5); similar to xanthine/uracil permease family protein [Arabidopsis thaliana] (TAIR:AT2G27810.1); similar to putative permease 1 [Oryza sativa (japonica cultivar-group)] (GB:BAB61205.1); similar to Os07g0490500 [Oryza sativa (japonica cultivar-group)] (GB:NP_0…		F1
AT4G38052.1	17872767	1290.34	1283.09	2	1	unlisted protein		F1
AT4G38060.2	17873514	320.344	324.726	23	0.762801	similar to unknown protein [Arabidopsis thaliana] (TAIR:AT5G65480.1); similar to unknown [Lycopersicon esculentum] (GB:AAK84476.1)		As
AT4G38060.1	17873839	361.045	372.868	26	0.813965	similar to unknown protein [Arabidopsis thaliana] (TAIR:AT5G65480.1); similar to unknown [Lycopersicon esculentum] (GB:AAK84476.1)		As
AT4G38070.1	17876571	468.312	456.825	122	0.78892	bHLH family protein; similar to unknown protein [Arabidopsis thaliana] (TAIR:AT1G65010.1); similar to putative centromere protein [Lycopersicon esculentum] (GB:AAK84477.1); contains InterPro domain Helix-loop-helix DNA-binding; (InterPro:IPR011598); contains InterPro domain Basic helix-loop-helix dimerisation region bHLH; (InterPro:IPR001092)		F1
AT4G38080.1	17882977	950.561	1041.77	18	0.250986	hydroxyproline-rich glycoprotein family protein; similar to hydroxyproline-rich glycoprotein family protein [Arabidopsis thaliana] (TAIR:AT2G22510.1); similar to F14J16.29 [Medicago truncatula] (GB:ABE93086.1)		As
AT4G38090.1	17883725	618.98	592.215	19	0.89921	similar to Os08g0478100 [Oryza sativa (japonica cultivar-group)] (GB:NP_001062049.1); similar to hypothetical protein TTC0689 [Thermus thermophilus HB27] (GB:YP_004664.1); contains InterPro domain Protein of unknown function UPF0029; (InterPro:IPR001498)		F1
AT4G38090.2	17883725	629.917	613.287	22	0.932473	similar to Os08g0478100 [Oryza sativa (japonica cultivar-group)] (GB:NP_001062049.1); similar to hypothetical protein TTC0689 [Thermus thermophilus HB27] (GB:YP_004664.1); contains InterPro domain Protein of unknown function UPF0029; (InterPro:IPR001498)		F1
AT4G38090.3	17883725	612.585	493.759	22	0.554796	unlisted protein		F1
AT4G38092.1	17885703	282.03	229.441	7	0.84733	unlisted protein		F1
AT4G38100.1	17886904	738.832	602.452	16	0.951301	threonine endopeptidase; similar to unknown protein [Arabidopsis thaliana] (TAIR:AT4G01150.1); similar to Os06g0217700 [Oryza sativa (japonica cultivar-group)] (GB:NP_001057152.1); similar to Os09g0465800 [Oryza sativa (japonica cultivar-group)] (GB:NP_001063416.1); similar to unknown (GB:AAB00107.1); contains InterPro domain 20S proteasome, A and B subunits; (InterPro:IPR001353)		F1
AT4G38120.1	17888553	586.075	564.929	85	0.531047	contains InterPro domain Hpt; (InterPro:IPR008207)		F1
AT4G38120.2	17893224	748.987	678.989	37	0.222668	unlisted protein		F1
AT4G38130.1	17896308	941.35	940.878	49	0.818818	Encodes a histone deacetylase that enhances AtERF7-mediated transcriptional repression. Binds SIM3 and ERF7. Expressed in the nucleus in most tissues examined and throughout the life of the plant. Involved in jasmonic acid and ethylene dependent pathogen resistance. The sequence in GenBank has 17 AG dinucleotide repeats missing, which is also missing in Ler shotgun sequence from Cereon. Although …		F1
AT4G38130.2	17896308	977.779	975.599	52	0.777045	Encodes a histone deacetylase that enhances AtERF7-mediated transcriptional repression. Binds SIM3 and ERF7. Expressed in the nucleus in most tissues examined and throughout the life of the plant. Involved in jasmonic acid and ethylene dependent pathogen resistance. The sequence in GenBank has 17 AG dinucleotide repeats missing, which is also missing in Ler shotgun sequence from Cereon. Although …		F1
AT4G38140.1	17899907	806.631	748.145	11	0.72839	zinc finger (C3HC4-type RING finger) family protein; Identical to Putative RING-H2 finger protein ATL4N precursor (ATL4N) [Arabidopsis Thaliana] (GB:Q9SZL4); similar to MEE16 (maternal effect embryo arrest 16), protein binding / zinc ion binding [Arabidopsis thaliana] (TAIR:AT2G18650.1); similar to hypothetical protein [Oryza sativa (japonica cultivar-group)] (GB:BAD25417.1); similar to Os02g0790…		F1
AT4G38150.1	17900623	528.998	435.08	42	0.000805666	pentatricopeptide (PPR) repeat-containing protein; similar to pentatricopeptide (PPR) repeat-containing protein [Arabidopsis thaliana] (TAIR:AT5G61990.1); similar to Tetratricopeptide-like helical [Medicago truncatula] (GB:ABE80342.1); similar to Os06g0308200 [Oryza sativa (japonica cultivar-group)] (GB:NP_001057474.1); similar to Os01g0546500 [Oryza sativa (japonica cultivar-group)] (GB:NP_00104…	Sig	F1
AT4G38150.2	17901190	595.749	482.809	27	0.00616228	pentatricopeptide (PPR) repeat-containing protein; similar to pentatricopeptide (PPR) repeat-containing protein [Arabidopsis thaliana] (TAIR:AT5G61990.1); similar to Tetratricopeptide-like helical [Medicago truncatula] (GB:ABE80342.1); similar to Os06g0308200 [Oryza sativa (japonica cultivar-group)] (GB:NP_001057474.1); similar to Os01g0546500 [Oryza sativa (japonica cultivar-group)] (GB:NP_00104…	Sig	F1
AT4G38160.1	17902298	509.033	344.25	33	0.000213753	PDE191 (PIGMENT DEFECTIVE 191); similar to mitochondrial transcription termination factor family protein / mTERF family protein [Arabidopsis thaliana] (TAIR:AT4G02990.1); similar to Os08g0515800 [Oryza sativa (japonica cultivar-group)] (GB:NP_001062235.1); similar to mTERF [Medicago truncatula] (GB:ABE87961.1); contains InterPro domain Mitochodrial transcription termination factor-related; (Inter…	Sig	F1
AT4G38160.2	17902298	557.491	411.032	43	0.000450844	PDE191 (PIGMENT DEFECTIVE 191); similar to mitochondrial transcription termination factor family protein / mTERF family protein [Arabidopsis thaliana] (TAIR:AT4G02990.1); similar to Os08g0515800 [Oryza sativa (japonica cultivar-group)] (GB:NP_001062235.1); similar to mTERF [Medicago truncatula] (GB:ABE87961.1); contains InterPro domain Mitochodrial transcription termination factor-related; (Inter…	Sig	F1
[truncated: 307 more rows]
