# Supplementary material for: Homoeolog-specific retention and use in allotetraploid Arabidopsis suecica depends on parent of origin and network partners
Source: Genome Biol. 2010 Dec 23;11(12):R125. doi: 10.1186/gb-2010-11-12-r125 (PMC3046485; doi:10.1186/gb-2010-11-12-r125)
Supplement: Additional file 3 — Outline of genes included and analyzed. Excel table outlining the number of genes discarded and included at each step in the analysis. [file gb-2010-11-12-r125-S3.xls]

## Sheet: S3
Comparison of Non-normalized Probe Intensities between As and F1As	Genes
Total Genes	38568
Total Genes Tested	38568
Wilcoxon Rank Sum Test, FDR < 0.05	6790
Homeolog Specific Hybridization	in As DNA	in As cDNA
Total Genes	38568	38568
After Removing Transposable Elements	34747	34747
After Removing Genes < 10 Probes	31530	31530
After Removing Low Intensity Genes (insufficient binding, non-expressed)	24344	18876
Total Genes Tested	24344	18876
Aa-biased	614	4150
At-biased	324	3458
