# Supplementary material for: Homoeolog-specific retention and use in allotetraploid Arabidopsis suecica depends on parent of origin and network partners
Source: Genome Biol. 2010 Dec 23;11(12):R125. doi: 10.1186/gb-2010-11-12-r125 (PMC3046485; doi:10.1186/gb-2010-11-12-r125)
Supplement: Additional file 4 — Homoeolog-specific retention in As DNA. Excel table showing 938 genes with homoeolog-specific retention in As DNA. [file gb-2010-11-12-r125-S4.xls]

## Sheet: S4
Gene ID	Position	Annotation	Classification
AT1G01570.1	205181	fringe-related protein; similar to fringe-related protein [Arabidopsis thaliana] (TAIR:AT4G00300.1); similar to hypothetical protein [Trifolium pratense] (GB:BAE71200.1); contains InterPro domain Protein of unknown function DUF604; (InterPro:IPR006740)	Aa-biased
AT1G01910.5	313243	unlisted protein	Aa-biased
AT1G01950.1	325403	armadillo/beta-catenin repeat family protein / kinesin motor family protein; similar to PAK (PHOSPHATIDIC ACID KINASE), microtubule motor [Arabidopsis thaliana] (TAIR:AT1G12430.1); similar to Os06g0137100 [Oryza sativa (japonica cultivar-group)] (GB:NP_001056731.1); similar to Os03g0152900 [Oryza sativa (japonica cultivar-group)] (GB:NP_001048996.1); similar to Kinesin motor domain containing pro…	At-biased
AT1G01950.3	325403	unlisted protein	At-biased
AT1G01980.1	340194	member of Reticuline oxidase-like family	At-biased
AT1G02020.1	352643	nitroreductase family protein; similar to hypothetical protein [Oryza sativa (japonica cultivar-group)] (GB:AAM93466.1); contains domain no description (G3D.3.40.109.10); contains domain NADH oxidase/flavin reductase (SSF55469)	Aa-biased
AT1G02020.2	352643	nitroreductase family protein; similar to hypothetical protein [Oryza sativa (japonica cultivar-group)] (GB:AAM93466.1); contains domain no description (G3D.3.40.109.10); contains domain NADH oxidase/flavin reductase (SSF55469)	Aa-biased
AT1G02120.1	395766	VAD1 (VASCULAR ASSOCIATED DEATH1); similar to C2 domain-containing protein / GRAM domain-containing protein [Arabidopsis thaliana] (TAIR:AT3G59660.1); similar to unnamed protein product [Ostreococcus tauri] (GB:CAL53388.1); contains InterPro domain GRAM; (InterPro:IPR004182)	At-biased
AT1G02150.1	408644	pentatricopeptide (PPR) repeat-containing protein; similar to pentatricopeptide (PPR) repeat-containing protein [Arabidopsis thaliana] (TAIR:AT4G02820.1); similar to Tetratricopeptide-like helical [Medicago truncatula] (GB:ABD28679.1); similar to Os12g0527900 [Oryza sativa (japonica cultivar-group)] (GB:NP_001066910.1); similar to Os04g0544400 [Oryza sativa (japonica cultivar-group)] (GB:NP_00105…	Aa-biased
AT1G02205.2	418799	Expression of the CER1 gene associated with production of stem epicuticular wax and pollen fertility. Biochemical studies showed that cer1 mutants are blocked in the conversion of stem wax C30 aldehydes to C29 alkanes, and they also lack the secondary alcohols and ketones. These suggested the CER1 protein is a aldehyde decarbonylase.	At-biased
AT1G02370.1	474518	pentatricopeptide (PPR) repeat-containing protein; similar to pentatricopeptide (PPR) repeat-containing protein [Arabidopsis thaliana] (TAIR:AT4G01990.1); similar to H0107B07.5 [Oryza sativa (indica cultivar-group)] (GB:CAH66166.1); similar to Os01g0301000 [Oryza sativa (japonica cultivar-group)] (GB:NP_001042820.1); similar to Os04g0320200 [Oryza sativa (japonica cultivar-group)] (GB:NP_00105245…	Aa-biased
AT1G02400.1	486822	Encodes a gibberellin 2-oxidase.	Aa-biased
AT1G02550.1	536495	invertase/pectin methylesterase inhibitor family protein; similar to invertase/pectin methylesterase inhibitor family protein [Arabidopsis thaliana] (TAIR:AT2G47340.1); similar to Plant invertase/pectin methylesterase inhibitor family protein, expressed [Oryza sativa (japonica cultivar-group)] (GB:ABA95341.1); contains InterPro domain Plant invertase/pectin methylesterase inhibitor; (InterPro:IPR…	Aa-biased
AT1G02560.1	537874	One of several nuclear-encoded ClpPs (caseinolytic protease). Contains a highly conserved catalytic triad of Ser-type proteases (Ser-His-Asp). The name reflects nomenclature described in Adam et. al (2001).	Aa-biased
AT1G03290.1	807399	similar to unknown protein [Arabidopsis thaliana] (TAIR:AT4G02880.1); similar to conserved hypothetical protein [Medicago truncatula] (GB:ABE77463.1); contains InterPro domain UBA-like; (InterPro:IPR009060)	Aa-biased
AT1G03410.1	844461	2A6; similar to 2-oxoglutarate-dependent dioxygenase, putative [Arabidopsis thaliana] (TAIR:AT1G03400.1); similar to unknown [Prunus armeniaca] (GB:AAD38147.1); contains InterPro domain 2OG-Fe(II) oxygenase; (InterPro:IPR005123)	Aa-biased
AT1G03457.1	860799	RNA-binding protein, putative; similar to RNA-binding protein, putative [Arabidopsis thaliana] (TAIR:AT4G03110.1); similar to Os01g0938200 [Oryza sativa (japonica cultivar-group)] (GB:NP_001045340.1); similar to Os05g0373400 [Oryza sativa (japonica cultivar-group)] (GB:NP_001055367.1); similar to 'unknown protein, contains RNA recognition motif,PF00076' [Oryza sativa (japonica cultivar-group)] (G…	Aa-biased
AT1G03457.2	860799	RNA-binding protein, putative; similar to RNA-binding protein, putative [Arabidopsis thaliana] (TAIR:AT4G03110.1); similar to Os01g0938200 [Oryza sativa (japonica cultivar-group)] (GB:NP_001045340.1); similar to Os05g0373400 [Oryza sativa (japonica cultivar-group)] (GB:NP_001055367.1); similar to 'unknown protein, contains RNA recognition motif,PF00076' [Oryza sativa (japonica cultivar-group)] (G…	Aa-biased
AT1G03590.1	894263	protein phosphatase 2C family protein / PP2C family protein; similar to protein phosphatase 2C family protein / PP2C family protein [Arabidopsis thaliana] (TAIR:AT4G03415.1); similar to Protein phosphatase 2C-like [Medicago truncatula] (GB:ABE77622.1); contains InterPro domain Protein phosphatase 2C-like; (InterPro:IPR001932)	Aa-biased
AT1G03610.1	900899	similar to unknown protein [Arabidopsis thaliana] (TAIR:AT4G03420.1); similar to Os10g0494000 [Oryza sativa (japonica cultivar-group)] (GB:NP_001064942.1); similar to hypothetical protein [Oryza sativa (japonica cultivar-group)] (GB:AAP46235.1); contains InterPro domain Protein of unknown function DUF789; (InterPro:IPR008507)	At-biased
AT1G04300.1	1148695	similar to meprin and TRAF homology domain-containing protein / MATH domain-containing protein [Arabidopsis thaliana] (TAIR:AT5G43560.2); similar to MATH domain, putative [Medicago truncatula] (GB:ABE87963.1); similar to Os12g0597100 [Oryza sativa (japonica cultivar-group)] (GB:NP_001067191.1); contains InterPro domain TRAF-like; (InterPro:IPR008974); contains InterPro domain MATH; (InterPro:IPR0…	Aa-biased
AT1G04300.2	1148695	similar to meprin and TRAF homology domain-containing protein / MATH domain-containing protein [Arabidopsis thaliana] (TAIR:AT5G43560.2); similar to MATH domain, putative [Medicago truncatula] (GB:ABE87963.1); contains InterPro domain TRAF-like; (InterPro:IPR008974); contains InterPro domain MATH; (InterPro:IPR002083); contains InterPro domain TRAF-type; (InterPro:IPR013322)	Aa-biased
AT1G04300.3	1148695	similar to meprin and TRAF homology domain-containing protein / MATH domain-containing protein [Arabidopsis thaliana] (TAIR:AT5G43560.2); similar to MATH domain, putative [Medicago truncatula] (GB:ABE87963.1); similar to Os12g0597100 [Oryza sativa (japonica cultivar-group)] (GB:NP_001067191.1); contains InterPro domain TRAF-like; (InterPro:IPR008974); contains InterPro domain MATH; (InterPro:IPR0…	Aa-biased
AT1G04400.1	1185569	Blue light receptor mediating blue-light regulated cotyledon expansion and flowering time. Positive regulator of the flowering-time gene CONSTANS. This gene possesses a light-induced CNT2 N-terminal homodimerisation domain.Involved in blue-light induced stomatal opening. Involved in triggering chromatin decondensation.	Aa-biased
AT1G04400.2	1185569	Blue light receptor mediating blue-light regulated cotyledon expansion and flowering time. Positive regulator of the flowering-time gene CONSTANS. This gene possesses a light-induced CNT2 N-terminal homodimerisation domain.Involved in blue-light induced stomatal opening. Involved in triggering chromatin decondensation.	Aa-biased
AT1G04635.1	1291349	EMB1687 (EMBRYO DEFECTIVE 1687); ribonuclease P; Identical to Probable ribonuclease P protein subunit 2 (EC 3.1.26.5) [Arabidopsis Thaliana] (GB:Q6AWV1;GB:O23021); similar to unknown protein [Oryza sativa (japonica cultivar-group)] (GB:AAV67833.1); similar to Os04g0295100 [Oryza sativa (japonica cultivar-group)] (GB:NP_001052398.1); similar to OSJNBa0041M21.1 [Oryza sativa (japonica cultivar-grou…	Aa-biased
AT1G05060.1	1451041	similar to conserved hypothetical protein [Medicago truncatula] (GB:ABE78856.1)	Aa-biased
AT1G05061.1	1453232	unlisted protein	Aa-biased
AT1G05640.1	1687437	ankyrin repeat family protein; similar to ankyrin repeat family protein [Arabidopsis thaliana] (TAIR:AT2G31820.1); similar to Os08g0542700 [Oryza sativa (japonica cultivar-group)] (GB:NP_001062394.1); similar to ankyrin-like protein [Oryza sativa (japonica cultivar-group)] (GB:BAD08980.1); similar to Os09g0518500 [Oryza sativa (japonica cultivar-group)] (GB:NP_001063687.1); contains InterPro doma…	Aa-biased
AT1G05960.1	1807999	binding; similar to cyclin-related [Arabidopsis thaliana] (TAIR:AT2G41830.1); similar to At1g05960/T21E18_20 [Medicago truncatula] (GB:ABE90589.1); similar to hypothetical protein MtrDRAFT_AC136506g30v1 [Medicago truncatula] (GB:ABE82339.1); similar to Os01g0898300 [Oryza sativa (japonica cultivar-group)] (GB:NP_001045092.1); contains InterPro domain Armadillo-like helical; (InterPro:IPR011989)	Aa-biased
AT1G05960.2	1807999	unlisted protein	Aa-biased
AT1G06149.1	1868989	unlisted protein	At-biased
AT1G06150.1	1868989	EMB1444 (EMBRYO DEFECTIVE 1444); transcription factor; similar to basic helix-loop-helix (bHLH) protein-related [Arabidopsis thaliana] (TAIR:AT2G31280.1); similar to Prf interactor 30137 [Lycopersicon esculentum] (GB:AAV80420.1); contains InterPro domain Helix-loop-helix DNA-binding; (InterPro:IPR011598); contains InterPro domain Basic helix-loop-helix dimerisation region bHLH; (InterPro:IPR00109…	At-biased
AT1G06240.1	1911136	oxidoreductase/ transition metal ion binding; similar to oxidoreductase/ transition metal ion binding [Arabidopsis thaliana] (TAIR:AT5G04520.1); similar to unknown protein [Oryza sativa (japonica cultivar-group)] (GB:BAD73001.1); contains InterPro domain Ferritin/ribonucleotide reductase-like; (InterPro:IPR009078); contains InterPro domain Protein of unknown function DUF455; (InterPro:IPR007402)	At-biased
AT1G06250.1	1913261	lipase class 3 family protein; similar to lipase class 3 family protein [Arabidopsis thaliana] (TAIR:AT4G18550.1); similar to Ipomoea nil Pn47p (GB:AAB07724.1); similar to Os05g0574000 [Oryza sativa (japonica cultivar-group)] (GB:NP_001056386.1); similar to Os05g0574100 [Oryza sativa (japonica cultivar-group)] (GB:NP_001056387.1); contains InterPro domain Lipase, class 3; (InterPro:IPR002921)	At-biased
AT1G06265.1	1914950	Potential natural antisense gene, locus overlaps with AT1G06260	Aa-biased
AT1G06390.2	1946826	encodes a GSK3/shaggy-like protein kinase. Gene expression is induced by NaCl and ABA but not KCl, suggesting that this gene may be involved in response to osmotic stress.	Aa-biased
AT1G06660.1	2037360	similar to unknown protein [Arabidopsis thaliana] (TAIR:AT2G30820.2); similar to hypothetical protein [Oryza sativa (japonica cultivar-group)] (GB:AAM19018.1)	Aa-biased
AT1G07010.2	2152862	unlisted protein	At-biased
AT1G07210.1	2215237	30S ribosomal protein S18 family; similar to Mitochondrial/chloroplast ribosomal protein S18 (ISS) [Ostreococcus tauri] (GB:CAL56850.1); similar to Os10g0500500 [Oryza sativa (japonica cultivar-group)] (GB:NP_001064980.1); similar to Ribosomal protein S18 [Psychroflexus torquis ATCC 700755] (GB:ZP_01257753.1); contains InterPro domain Ribosomal protein S18; (InterPro:IPR001648)	Aa-biased
AT1G07530.1	2313600	scarecrow-like transcription factor 14 (SCL14); similar to scarecrow transcription factor family protein [Arabidopsis thaliana] (TAIR:AT2G29060.1); similar to SCARECROW-like protein [Lilium lon (GB:BAC77269.2); contains InterPro domain GRAS transcription factor; (InterPro:IPR005202)	At-biased
AT1G07810.1	2416272	Encodes an ER-type Ca2+-pumping ATPase.	At-biased
AT1G07830.1	2422252	ribosomal protein L29 family protein; similar to Mitochondrial/chloroplast ribosomal protein L4/L29 (ISS) [Ostreococcus tauri] (GB:CAL53798.1); similar to Os06g0128500 [Oryza sativa (japonica cultivar-group)] (GB:NP_001056673.1); contains InterPro domain Ribosomal protein L47, mitochondrial; (InterPro:IPR010729); contains InterPro domain Ribosomal protein L29; (InterPro:IPR001854)	At-biased
AT1G07840.1	2424081	leucine zipper factor-related; similar to Sas10/U3 ribonucleoprotein (Utp) family protein [Arabidopsis thaliana] (TAIR:AT2G43650.1); similar to neuroguidin isoform 1 [Homo sapiens] (GB:NP_001036100.1); similar to PREDICTED: neuroguidin isoform 5 [Pan troglodytes] (GB:XP_001163084.1); similar to Os01g0911000 [Oryza sativa (japonica cultivar-group)] (GB:NP_001045157.1); contains InterPro domain Sas…	Aa-biased
AT1G07840.2	2424081	leucine zipper factor-related; similar to Sas10/U3 ribonucleoprotein (Utp) family protein [Arabidopsis thaliana] (TAIR:AT2G43650.1); similar to neuroguidin isoform 1 [Homo sapiens] (GB:NP_001036100.1); similar to PREDICTED: neuroguidin isoform 5 [Pan troglodytes] (GB:XP_001163084.1); similar to Os01g0911000 [Oryza sativa (japonica cultivar-group)] (GB:NP_001045157.1); contains InterPro domain Sas…	Aa-biased
AT1G07840.3	2424081	leucine zipper factor-related; similar to Sas10/U3 ribonucleoprotein (Utp) family protein [Arabidopsis thaliana] (TAIR:AT2G43650.1); similar to Disrupter of silencing SAS10 (ISS) [Ostreococcus tauri] (GB:CAL52517.1); similar to Os01g0911000 [Oryza sativa (japonica cultivar-group)] (GB:NP_001045157.1); contains InterPro domain Sas10/Utp3; (InterPro:IPR007146)	Aa-biased
AT1G08660.1	2757052	glycosyl transferase family 29 protein / sialyltransferase family protein; similar to glycosyl transferase family 29 protein / sialyltransferase family protein [Arabidopsis thaliana] (TAIR:AT3G48820.1); similar to sialyltransferase like protein [Aquile (GB:CAJ44461.1); similar to sialyltransferase-like protein [Solanum lycopersicum] (GB:CAJ15147.2); similar to sialyltransferase-like protein [Sola…	Aa-biased
AT1G08680.1	2762615	A member of ARF GAP domain (AGD), A thaliana has 15 members, grouped into four classes. AGD14 belongs to the class 4, together with AGD15.	At-biased
AT1G08680.2	2762615	A member of ARF GAP domain (AGD), A thaliana has 15 members, grouped into four classes. AGD14 belongs to the class 4, together with AGD15.	At-biased
AT1G08680.3	2762615	A member of ARF GAP domain (AGD), A thaliana has 15 members, grouped into four classes. AGD14 belongs to the class 4, together with AGD15.	At-biased
AT1G08820.1	2821571	Encodes VAP33-like protein that interacts with cowpea mosaic virus protein 60K. Is a SNARE-like protein that may be involved in vesicular transport to or from the ER.	Aa-biased
AT1G08820.2	2821571	Encodes VAP33-like protein that interacts with cowpea mosaic virus protein 60K. Is a SNARE-like protein that may be involved in vesicular transport to or from the ER.	Aa-biased
AT1G08930.1	2873482	encodes a putative sucrose transporter whose gene expression is induced by dehydration and cold.	At-biased
AT1G08930.2	2873482	encodes a putative sucrose transporter whose gene expression is induced by dehydration and cold.	At-biased
AT1G09570.1	3095274	Light-labile cytoplasmic red/far-red light photoreceptor involved in the regulation of photomorphogenesis. It exists in two inter-convertible forms: Pr and Pfr (active) and functions as a dimer.The N terminus carries a single tetrapyrrole chromophore, and the C terminus is involved in dimerization. It is the sole photoreceptor mediating the FR high irradiance response (HIR). Major regulator in re…	At-biased
AT1G09570.2	3095274	unlisted protein	At-biased
AT1G10020.1	3269608	similar to unknown protein [Arabidopsis thaliana] (TAIR:AT4G29310.1); similar to IMP dehydrogenase/GMP reductase [Medicago truncatula] (GB:ABE93135.1); contains InterPro domain Protein of unknown function DUF1005; (InterPro:IPR010410)	At-biased
AT1G10340.1	3390344	ankyrin repeat family protein; similar to ankyrin repeat family protein [Arabidopsis thaliana] (TAIR:AT2G24600.3); similar to Ankyrin [Medicago truncatula] (GB:ABE80931.1); contains InterPro domain Ankyrin; (InterPro:IPR002110)	At-biased
AT1G10340.2	3390344	ankyrin repeat family protein; similar to ankyrin repeat family protein [Arabidopsis thaliana] (TAIR:AT2G24600.3); similar to Ankyrin [Medicago truncatula] (GB:ABE80931.1); contains InterPro domain Ankyrin; (InterPro:IPR002110)	At-biased
AT1G10380.1	3400628	similar to unknown protein [Arabidopsis thaliana] (TAIR:AT3G17350.1); similar to Os05g0409100 [Oryza sativa (japonica cultivar-group)] (GB:NP_001055526.1); similar to Os06g0364500 [Oryza sativa (japonica cultivar-group)] (GB:NP_001057608.1); similar to unknown protein [Oryza sativa (japonica cultivar-group)] (GB:AAV44115.1)	Aa-biased
AT1G10385.1	3403228	similar to unknown protein [Arabidopsis thaliana] (TAIR:AT5G49830.1); similar to expressed protein (with alternative splicing) [Oryza sativa (japonica cultivar-group)] (GB:AAS07222.1); similar to AT5g49830/K21G20_4 [Medicago truncatula] (GB:ABE86338.1); similar to Os07g0200000 [Oryza sativa (japonica cultivar-group)] (GB:NP_001059127.1); contains domain gb def: F14N23.28 (PTHR21426:SF4); contains…	Aa-biased
AT1G10870.1	3616648	A member of ARF GAP domain (AGD), A thaliana has 15 members, grouped into four classes. AGD4 belongs to the Class 1, together with AGD1, AGD2, and AGD3.	At-biased
AT1G10930.1	3647921	DNA helicase involved in the maintenance of genome stability by modulation of the DNA damage response and suppression of homologous recombination.	At-biased
AT1G11270.1	3785703	F-box family protein; similar to S locus F-box-related / SLF-related [Arabidopsis thaliana] (TAIR:AT2G34280.1); similar to predicted F-box and bHLH containing protein [Overexpression vector pFC12860OE] (GB:ABK41847.1); contains InterPro domain Cyclin-like F-box; (InterPro:IPR001810); contains InterPro domain Galactose oxidase, central; (InterPro:IPR011043); contains InterPro domain F-box associat…	At-biased
AT1G11270.2	3780441	F-box family protein; similar to S locus F-box-related / SLF-related [Arabidopsis thaliana] (TAIR:AT2G34280.1); similar to predicted F-box and bHLH containing protein [Overexpression vector pFC12860OE] (GB:ABK41847.1); contains InterPro domain Cyclin-like F-box; (InterPro:IPR001810); contains InterPro domain Galactose oxidase, central; (InterPro:IPR011043); contains InterPro domain F-box associat…	At-biased
AT1G11270.3	3780480	F-box family protein; similar to S locus F-box-related / SLF-related [Arabidopsis thaliana] (TAIR:AT2G34280.1); similar to predicted F-box and bHLH containing protein [Overexpression vector pFC12860OE] (GB:ABK41847.1); contains InterPro domain Cyclin-like F-box; (InterPro:IPR001810)	At-biased
AT1G11950.1	4034613	transcription factor jumonji (jmjC) domain-containing protein; similar to transcription factor jumonji (jmjC) domain-containing protein [Arabidopsis thaliana] (TAIR:AT1G62310.1); similar to jmjC domain containing protein [Oryza sativa (japonica cultivar-group)] (GB:AAT81741.1); contains InterPro domain Transcription factor jumonji; (InterPro:IPR013129); contains InterPro domain Transcription fact…	Aa-biased
AT1G12140.1	4121386	flavin-containing monooxygenase family protein / FMO family protein; similar to flavin-containing monooxygenase family protein / FMO family protein [Arabidopsis thaliana] (TAIR:AT1G62570.1); similar to flavin-containing monooxygenase family protein / FMO family protein [Arabidopsis thaliana] (TAIR:AT1G62560.1); similar to flavin-containing monooxygenase family protein / FMO family protein [Arabid…	At-biased
AT1G12140.2	4121386	flavin-containing monooxygenase family protein / FMO family protein; similar to flavin-containing monooxygenase family protein / FMO family protein [Arabidopsis thaliana] (TAIR:AT1G62570.1); similar to flavin-containing monooxygenase family protein / FMO family protein [Arabidopsis thaliana] (TAIR:AT1G62560.1); similar to flavin-containing monooxygenase family protein / FMO family protein [Arabid…	At-biased
AT1G12150.1	4123538	similar to myosin heavy chain-related [Arabidopsis thaliana] (TAIR:AT4G17210.1); similar to Prefoldin [Medicago truncatula] (GB:ABD28587.1); contains InterPro domain Protein of unknown function DUF827, plant; (InterPro:IPR008545)	At-biased
AT1G12330.1	4194668	similar to unknown protein [Arabidopsis thaliana] (TAIR:AT5G12900.1); similar to Peptidase M14, carboxypeptidase A [Medicago truncatula] (GB:ABE94280.1); contains domain TNF receptor-like (SSF57586)	Aa-biased
AT1G12470.1	4251037	Pep3/Vps18/deep orange family protein; similar to vacuolar protein sorting protein 18 [Danio rerio] (GB:CAI11898.1); similar to Os08g0178100 [Oryza sativa (japonica cultivar-group)] (GB:NP_001061126.1); contains InterPro domain 7-Fold repeat in clathrin and VPS proteins; (InterPro:IPR000547); contains InterPro domain Pep3/Vps18/deep orange; (InterPro:IPR007810); contains InterPro domain Zinc fing…	At-biased
AT1G12610.1	4289946	encodes a member of the DREB subfamily A-1 of ERF/AP2 transcription factor family (DDF1). The protein contains one AP2 domain. There are six members in this subfamily, including CBF1, CBF2, and CBF3. Overexpression of this gene results in delayed flowering and dwarfism, reduction of gibberellic acid biosynthesis, and increased tolerance to high levels of salt. This gene is expressed in all tissue…	Aa-biased
AT1G13000.1	4436114	similar to unknown protein [Arabidopsis thaliana] (TAIR:AT3G26440.2); similar to Protein of unknown function DUF707 [Medicago truncatula] (GB:ABE91787.1); contains InterPro domain Protein of unknown function DUF707; (InterPro:IPR007877)	Aa-biased
AT1G13000.2	4436114	similar to unknown protein [Arabidopsis thaliana] (TAIR:AT3G26440.2); similar to Protein of unknown function DUF707 [Medicago truncatula] (GB:ABE91787.1); contains InterPro domain Protein of unknown function DUF707; (InterPro:IPR007877)	Aa-biased
AT1G13320.1	4563491	one of three genes encoding the 65 kDa regulatory subunit of protein phosphatase 2A (PP2A)	At-biased
AT1G13320.2	4563491	one of three genes encoding the 65 kDa regulatory subunit of protein phosphatase 2A (PP2A)	At-biased
AT1G13630.1	4669809	pentatricopeptide (PPR) repeat-containing protein; similar to pentatricopeptide (PPR) repeat-containing protein [Arabidopsis thaliana] (TAIR:AT3G22470.1); similar to Os10g0479200 [Oryza sativa (japonica cultivar-group)] (GB:NP_001064867.1); similar to putative membrane-associated salt-inducible protein [Oryza sativa] (GB:AAG13570.1); contains InterPro domain Pentatricopeptide repeat; (InterPro:IP…	Aa-biased
AT1G14390.1	4924296	leucine-rich repeat transmembrane protein kinase, putative; similar to leucine-rich repeat transmembrane protein kinase, putative [Arabidopsis thaliana] (TAIR:AT2G02780.1); similar to putative receptor-like protein kinase [Oryza sativa (japonica cultivar-group)] (GB:BAD32906.1); contains InterPro domain Serine/threonine protein kinase; (InterPro:IPR002290); contains InterPro domain Protein kinase…	At-biased
AT1G14430.1	4934138	glyoxal oxidase-related; similar to glyoxal oxidase-related [Arabidopsis thaliana] (TAIR:AT3G57620.1); similar to Os03g0258900 [Oryza sativa (japonica cultivar-group)] (GB:NP_001049609.1); similar to Os01g0677000 [Oryza sativa (japonica cultivar-group)] (GB:NP_001043851.1); similar to glyoxal oxidase [Vitis pseudoreticulata] (GB:ABA42922.1); contains InterPro domain Galactose oxidase, central; (I…	Aa-biased
AT1G14640.1	5023686	SWAP (Suppressor-of-White-APricot)/surp domain-containing protein; similar to SWAP (Suppressor-of-White-APricot)/surp domain-containing protein / ubiquitin family protein [Arabidopsis thaliana] (TAIR:AT1G14650.1); similar to SWAP/Surp; Ubiquitin [Medicago truncatula] (GB:ABE94283.1); similar to Os02g0245000 [Oryza sativa (japonica cultivar-group)] (GB:NP_001046418.1); contains InterPro domain Pro…	Aa-biased
AT1G14650.1	5027668	SWAP (Suppressor-of-White-APricot)/surp domain-containing protein / ubiquitin family protein; Identical to Probable splicing factor 3 subunit 1 [Arabidopsis Thaliana] (GB:Q8RXF1;GB:Q9MA20); similar to SWAP (Suppressor-of-White-APricot)/surp domain-containing protein [Arabidopsis thaliana] (TAIR:AT1G14640.1); similar to SWAP/Surp; Ubiquitin [Medicago truncatula] (GB:ABE94283.1); similar to Os02g02…	At-biased
AT1G14840.1	5112104	Encodes a microtubule associated protein (MAP70-4). Expressed in all tissues.	At-biased
AT1G15140.1	5210212	oxidoreductase NAD-binding domain-containing protein; similar to ATLFNR2 (LEAF FNR 2) [Arabidopsis thaliana] (TAIR:AT1G20020.3); similar to Phenol hydroxylase reductase [Medicago truncatula] (GB:ABE92236.1); contains InterPro domain Phenol hydroxylase reductase; (InterPro:IPR001221); contains InterPro domain Oxidoreductase FAD-binding region; (InterPro:IPR008333); contains InterPro domain Oxidore…	Aa-biased
AT1G15140.2	5210318	oxidoreductase NAD-binding domain-containing protein; similar to ATLFNR2 (LEAF FNR 2) [Arabidopsis thaliana] (TAIR:AT1G20020.3); similar to Phenol hydroxylase reductase [Medicago truncatula] (GB:ABE92236.1); contains InterPro domain Phenol hydroxylase reductase; (InterPro:IPR001221); contains InterPro domain Oxidoreductase FAD-binding region; (InterPro:IPR008333); contains InterPro domain Oxidore…	Aa-biased
AT1G15140.3	5210248	oxidoreductase NAD-binding domain-containing protein; similar to ATLFNR2 (LEAF FNR 2) [Arabidopsis thaliana] (TAIR:AT1G20020.3); similar to Phenol hydroxylase reductase [Medicago truncatula] (GB:ABE92236.1); contains InterPro domain Phenol hydroxylase reductase; (InterPro:IPR001221); contains InterPro domain Oxidoreductase FAD-binding region; (InterPro:IPR008333); contains InterPro domain Oxidore…	Aa-biased
AT1G15220.2	5240034	Encodes a protein with oxidoreductase activity present in the inner membrane of mitochondria. CCMH is postulated to play a central role in mitochondrial cytochrome c maturation, probably as part of a heme lyase complex that also holds activity of reducing apocytochrome c. CCMH interacts with apocytochrome AtCYTc-a and is shown to be present in a 500 kDa-complex along with CcmFN2.	At-biased
AT1G15530.1	5339974	receptor lectin kinase, putative; similar to lectin protein kinase, putative [Arabidopsis thaliana] (TAIR:AT3G53810.1); similar to lectin protein kinase, putative [Arabidopsis thaliana] (TAIR:AT3G55550.1); similar to OSJNBa0081C01.16 [Oryza sativa (japonica cultivar-group)] (GB:CAD41144.2); similar to Os03g0823000 [Oryza sativa (japonica cultivar-group)] (GB:NP_001051739.1); similar to lectin-lik…	At-biased
AT1G15780.1	5430210	similar to unknown protein [Arabidopsis thaliana] (TAIR:AT2G10440.1); similar to Globin-like [Medicago truncatula] (GB:ABE79971.1); similar to Os08g0564800 [Oryza sativa (japonica cultivar-group)] (GB:NP_001062533.1); similar to CTV.22 [Poncirus trifoliata] (GB:AAN62354.1); contains domain no description (G3D.1.10.246.20); contains domain Kix domain of CBP (creb binding protein) (SSF47040)	At-biased
AT1G15810.1	5444448	ribosomal protein S15 family protein; similar to ribosomal protein S15 family protein [Arabidopsis thaliana] (TAIR:AT1G80620.1); similar to Os02g0803200 [Oryza sativa (japonica cultivar-group)] (GB:NP_001048424.1); similar to ribosomal protein S15-like [Oryza sativa (japonica cultivar-group)] (GB:BAD44816.1); contains InterPro domain S15/NS1, RNA-binding; (InterPro:IPR009068); contains InterPro d…	Aa-biased
AT1G15820.1	5446473	Lhcb6 protein (Lhcb6), light harvesting complex of photosystem II.	At-biased
AT1G17060.1	5832126	Encodes a protein with similarity to other cytochrome P450's and is a homolog of BAS1. Over expression causes a dwarf phenotype resembling brassinolide resistant mutants. Double mutant analysis of sob7/bas1 loss of function mutants suggests these genes have redundant functions in light responsiveness. SOB7 may function in metabolizing brassinolides. Expressed in leaf, root, stem and silique but e…	Aa-biased
AT1G17230.1	5891346	leucine-rich repeat family protein / protein kinase family protein; similar to leucine-rich repeat transmembrane protein kinase, putative [Arabidopsis thaliana] (TAIR:AT2G33170.1); similar to leucine-rich repeat transmembrane protein kinase, putative [Arabidopsis thaliana] (TAIR:AT5G48940.1); similar to leucine-rich repeat transmembrane protein kinase, putative [Arabidopsis thaliana] (TAIR:AT5G63…	Aa-biased
AT1G17260.1	5904062	belongs to H+-APTase gene family, involved in proanthocyanidin biosynthesis, disturbs the vacuolar biogenesis and acidification process	At-biased
AT1G17540.1	6029309	kinase; similar to protein kinase family protein [Arabidopsis thaliana] (TAIR:AT1G72760.1); similar to Os02g0218400 [Oryza sativa (japonica cultivar-group)] (GB:NP_001046304.1); similar to Os01g0581400 [Oryza sativa (japonica cultivar-group)] (GB:NP_001043411.1); similar to High mobility group protein HMG14 and HMG17; Protein kinase [Medicago truncatula] (GB:ABE79015.1); contains InterPro domain …	At-biased
AT1G17840.1	6142599	ABC transporter family protein; Identical to White-brown complex homolog protein 11 (WBC11) [Arabidopsis Thaliana] (GB:Q8RXN0;GB:Q9LMU4); similar to CER5 (ECERIFERUM 5), ATPase, coupled to transmembrane movement of substances [Arabidopsis thaliana] (TAIR:AT1G51500.1); similar to ABC transporter family protein [Arabidopsis thaliana] (TAIR:AT1G51460.1); similar to ABC transporter family protein [Ar…	Aa-biased
AT1G18500.1	6369366	Encodes an active Arabidopsis isopropylmalate synthase IPMS1. Involved in leucine biosynthesis. Do not participate in the chain elongation of glucosinolates. Expressed constitutively throughout the plant. Loss of IPMS1 can be compensated by a second isopropylmalate synthase gene IPMS2 (At1g74040).	At-biased
AT1G18510.1	6373314	Member of TETRASPANIN family	At-biased
AT1G19715.1	6816718	jacalin lectin family protein; similar to jacalin lectin family protein [Arabidopsis thaliana] (TAIR:AT1G73040.1); similar to Agglutinin (CCA) (GB:P82859); similar to Os01g0775500 [Oryza sativa (japonica cultivar-group)] (GB:NP_001044410.1); similar to Os05g0508400 [Oryza sativa (japonica cultivar-group)] (GB:NP_001055995.1); contains InterPro domain Jacalin-related lectin; (InterPro:IPR001229)	At-biased
AT1G19835.1	6855964	similar to unknown protein [Arabidopsis thaliana] (TAIR:AT1G47900.1); similar to Putative myosin-like protein [Oryza sativa (japonica cultivar-group)] (GB:AAL77142.1); similar to Os03g0246500 [Oryza sativa (japonica cultivar-group)] (GB:NP_001049544.1); contains InterPro domain Prefoldin; (InterPro:IPR009053); contains InterPro domain Protein of unknown function DUF869, plant; (InterPro:IPR008587)	Aa-biased
AT1G20120.1	6975400	family II extracellular lipase, putative; similar to family II extracellular lipase, putative [Arabidopsis thaliana] (TAIR:AT1G20130.1); similar to anther-specific proline-rich protein [Brassica oleracea] (GB:AAL67433.1); contains InterPro domain Lipolytic enzyme, G-D-S-L; (InterPro:IPR001087); contains InterPro domain Lipolytic enzyme, G-D-S-L, active site; (InterPro:IPR008265)	Aa-biased
AT1G20225.1	7007760	similar to unknown protein [Arabidopsis thaliana] (TAIR:AT1G76020.1); similar to unknown [Solanum tuberosum] (GB:ABB55396.1); contains InterPro domain Thioredoxin-like fold; (InterPro:IPR012336); contains InterPro domain Thioredoxin fold; (InterPro:IPR012335)	At-biased
AT1G20520.1	7106942	similar to unknown protein [Arabidopsis thaliana] (TAIR:AT1G76210.1); similar to hypothetical protein [Glycine max] (GB:AAK01735.1); contains InterPro domain Protein of unknown function DUF241, plant; (InterPro:IPR004320)	Aa-biased
AT1G21640.1	7588614	Encodes a protein with NAD kinase activity. The protein was also shown to bind calmodulin.	Aa-biased
AT1G22750.1	8050895	similar to Os06g0581300 [Oryza sativa (japonica cultivar-group)] (GB:NP_001057938.1); similar to unknown protein [Oryza sativa (japonica cultivar-group)] (GB:BAD68608.1); contains InterPro domain Protein of unknown function DUF1475; (InterPro:IPR009943)	Aa-biased
AT1G22750.2	8050895	similar to Os06g0581300 [Oryza sativa (japonica cultivar-group)] (GB:NP_001057938.1); similar to unknown protein [Oryza sativa (japonica cultivar-group)] (GB:BAD68608.1); contains InterPro domain Protein of unknown function DUF1475; (InterPro:IPR009943)	Aa-biased
AT1G22750.3	8050895	similar to Os06g0581300 [Oryza sativa (japonica cultivar-group)] (GB:NP_001057938.1); similar to unknown protein [Oryza sativa (japonica cultivar-group)] (GB:BAD68608.1); contains InterPro domain Protein of unknown function DUF1475; (InterPro:IPR009943)	Aa-biased
AT1G22750.4	8050895	similar to unknown protein [Oryza sativa (japonica cultivar-group)] (GB:BAD68608.1); contains InterPro domain Protein of unknown function DUF1475; (InterPro:IPR009943)	Aa-biased
AT1G23790.1	8409963	similar to unknown protein [Arabidopsis thaliana] (TAIR:AT1G70340.1); similar to Os03g0181800 [Oryza sativa (japonica cultivar-group)] (GB:NP_001049172.1); similar to unknown protein [Oryza sativa (japonica cultivar-group)] (GB:BAD44860.1); similar to Os01g0108800 [Oryza sativa (japonica cultivar-group)] (GB:NP_001041791.1); contains InterPro domain Nucleic acid-binding, OB-fold; (InterPro:IPR008…	Aa-biased
AT1G23820.1	8420292	Spermidine synthase.	Aa-biased
AT1G23820.2	8420292	Spermidine synthase.	Aa-biased
AT1G23850.1	8425761	similar to unknown protein [Arabidopsis thaliana] (TAIR:AT1G23840.1)	Aa-biased
AT1G23940.1	8466425	adaptin family protein; similar to GAMMA-ADAPTIN 1 (GAMMA-ADAPTIN 1), clathrin binding [Arabidopsis thaliana] (TAIR:AT1G23900.2); similar to Os06g0167100 [Oryza sativa (japonica cultivar-group)] (GB:NP_001056918.1); similar to Os02g0805000 [Oryza sativa (japonica cultivar-group)] (GB:NP_001048436.1); similar to Putative gamma-adaptin 1 [Oryza sativa] (GB:AAK98709.1); contains InterPro domain Adap…	Aa-biased
AT1G25220.1	8837217	Catalyzes the first step of tryptophan biosynthesis: Chorismate L-Glutamine = Anthranilate Pyruvate L-Glutamate. Functions as a heterocomplex with anthranilate synthase alpha subunit (ASA1 or ASA2).	Aa-biased
AT1G26110.1	9024373	similar to unknown protein [Arabidopsis thaliana] (TAIR:AT5G45330.1); similar to hypothetical protein [Glycine max] (GB:BAB41197.1); contains domain UNCHARACTERIZED (PTHR13586:SF5); contains domain UNCHARACTERIZED (PTHR13586)	Aa-biased
AT1G26110.2	9024373	unlisted protein	Aa-biased
AT1G27210.1	9455398	binding; similar to binding [Arabidopsis thaliana] (TAIR:AT1G59850.1); similar to Os06g0244700 [Oryza sativa (japonica cultivar-group)] (GB:NP_001057275.1); similar to putative potyviral helper component protease-interacting protein 2 [Oryza sativa (japonica cultivar-group)] (GB:BAD45803.1); contains InterPro domain Armadillo-like helical; (InterPro:IPR011989); contains InterPro domain HEAT; (Int…	At-biased
AT1G27600.1	9603591	glycosyl transferase family 43 protein; similar to IRX9 (IRREGULAR XYLEM 9), transferase, transferring glycosyl groups [Arabidopsis thaliana] (TAIR:AT2G37090.1); similar to beta-1,3-glucuronosyltransferase [Lotus japonicus] (GB:CAI93173.1); contains InterPro domain Glycosyl transferase, family 43; (InterPro:IPR005027)	Aa-biased
AT1G27880.1	9708931	ATP-dependent DNA helicase, putative; similar to RecQl3 (Recq-like 3), ATP binding / ATP-dependent helicase [Arabidopsis thaliana] (TAIR:AT4G35740.1); similar to OJ991113_30.2 [Oryza sativa (japonica cultivar-group)] (GB:CAD41320.2); similar to H0302E05.5 [Oryza sativa (indica cultivar-group)] (GB:CAD79702.2); similar to Os04g0486800 [Oryza sativa (japonica cultivar-group)] (GB:NP_001053140.1); c…	Aa-biased
AT1G28300.1	9896869	Transcription factor that contains a B3 domain, a DNA-binding motif unique to plants and characteristic of several transcription factors. Plays critical roles both early and late during embryo development. LEC2 RNA accumulates primarily during seed development. LEC2 is required for the maintenance of suspensor morphology, specification of cotyledon identity, progression through the maturation pha…	At-biased
AT1G28380.1	9963598	NSL1 (NECROTIC SPOTTED LESIONS 1); similar to unknown protein [Arabidopsis thaliana] (TAIR:AT4G24290.2); similar to Os05g0557400 [Oryza sativa (japonica cultivar-group)] (GB:NP_001056288.1); similar to Membrane attack complex component/perforin/complement C9 [Medicago truncatula] (GB:ABE79564.1); contains InterPro domain Membrane attack complex component/perforin/complement C9; (InterPro:IPR00186…	At-biased
AT1G28520.1	10029176	similar to unknown protein [Arabidopsis thaliana] (TAIR:AT2G42400.1); similar to putative vascular plant one zinc finger protein [Oryza sativa (japonica cultivar-group)] (GB:BAD87186.1); contains InterPro domain Colicin E3, catalytic; (InterPro:IPR009105)	Aa-biased
AT1G28520.2	10029176	similar to unknown protein [Arabidopsis thaliana] (TAIR:AT2G42400.1); similar to putative vascular plant one zinc finger protein [Oryza sativa (japonica cultivar-group)] (GB:BAD87186.1); contains InterPro domain Colicin E3, catalytic; (InterPro:IPR009105)	Aa-biased
AT1G28680.1	10078220	transferase family protein; similar to transferase family protein [Arabidopsis thaliana] (TAIR:AT5G07080.1); similar to elicitor inducible gene product EIG-I24 [Nicotiana tabacum] (GB:BAB16426.1); contains InterPro domain Transferase; (InterPro:IPR003480)	Aa-biased
AT1G28685.1	10077927	Potential natural antisense gene, locus overlaps with AT1G28680	Aa-biased
AT1G28690.1	10080062	pentatricopeptide (PPR) repeat-containing protein; similar to pentatricopeptide (PPR) repeat-containing protein [Arabidopsis thaliana] (TAIR:AT4G14820.1); similar to PPR868-14 [Physcomitrella patens] (GB:BAD67154.1); similar to Os03g0369700 [Oryza sativa (japonica cultivar-group)] (GB:NP_001050194.1); contains InterPro domain Pentatricopeptide repeat; (InterPro:IPR002885); contains InterPro domai…	At-biased
AT1G30160.1	10606481	similar to unknown protein [Arabidopsis thaliana] (TAIR:AT1G05540.1); contains InterPro domain Protein of unknown function DUF295; (InterPro:IPR005174)	Aa-biased
AT1G30160.2	10606481	similar to unknown protein [Arabidopsis thaliana] (TAIR:AT1G05540.1); contains InterPro domain Protein of unknown function DUF295; (InterPro:IPR005174)	Aa-biased
AT1G30720.1	10898193	FAD-binding domain-containing protein; similar to FAD-binding domain-containing protein [Arabidopsis thaliana] (TAIR:AT1G30730.1); similar to FAD linked oxidase, N-terminal [Medicago truncatula] (GB:ABD32603.1); contains InterPro domain FAD linked oxidase, N-terminal; (InterPro:IPR006094); contains InterPro domain Berberine/berberine-like; (InterPro:IPR012951)	Aa-biased
AT1G30730.1	10900870	FAD-binding domain-containing protein; similar to FAD-binding domain-containing protein [Arabidopsis thaliana] (TAIR:AT1G30720.1); similar to FAD linked oxidase, N-terminal [Medicago truncatula] (GB:ABD32603.1); contains InterPro domain FAD linked oxidase, N-terminal; (InterPro:IPR006094); contains InterPro domain Berberine/berberine-like; (InterPro:IPR012951)	Aa-biased
AT1G31140.1	11118017	AGL63 (AGAMOUS-LIKE 63); DNA binding / transcription factor; similar to AGL20 (AGAMOUS-LIKE 20), transcription factor [Arabidopsis thaliana] (TAIR:AT2G45660.1); similar to MADS-box protein FBP24 (Floral-binding protein 24) (GB:Q9ATE5); contains InterPro domain Transcription factor, MADS-box; (InterPro:IPR002100)	Aa-biased
AT1G32090.1	11540042	early-responsive to dehydration protein-related / ERD protein-related; similar to early-responsive to dehydration protein-related / ERD protein-related [Arabidopsis thaliana] (TAIR:AT4G02900.1); similar to early-responsive to dehydration protein-related / ERD protein-related [Arabidopsis thaliana] (TAIR:AT3G21620.1); similar to early-responsive to dehydration protein-related / ERD protein-related…	Aa-biased
AT1G32210.1	11605879	Encodes protein involved in suppression of apoptosis. Complements a mammalian apoptosis suppressor mutation.	At-biased
AT1G32220.1	11607873	catalytic/ coenzyme binding; similar to catalytic/ coenzyme binding [Arabidopsis thaliana] (TAIR:AT5G10730.1); similar to Os04g0403500 [Oryza sativa (japonica cultivar-group)] (GB:NP_001052699.1); similar to hypothetical protein [Cleome spinosa] (GB:ABD96868.1); similar to Os02g0556100 [Oryza sativa (japonica cultivar-group)] (GB:NP_001047127.1); contains InterPro domain NAD-dependent epimerase/d…	Aa-biased
AT1G33350.1	12089406	pentatricopeptide (PPR) repeat-containing protein; similar to pentatricopeptide (PPR) repeat-containing protein [Arabidopsis thaliana] (TAIR:AT2G20540.1); similar to IMP dehydrogenase/GMP reductase [Medicago truncatula] (GB:ABE78713.1); contains InterPro domain Pentatricopeptide repeat; (InterPro:IPR002885); contains InterPro domain Protein prenyltransferase; (InterPro:IPR008940); contains InterP…	Aa-biased
AT1G33360.1	12091892	ATP-dependent Clp protease ATP-binding subunit ClpX, putative; similar to CLPX (Clp protease regulatory subunit X), ATPase [Arabidopsis thaliana] (TAIR:AT5G53350.1); similar to ClpX, ATPase regulatory subunit [Medicago truncatula] (GB:ABE78698.1); similar to putative ATP-dependent Clp protease ATP-binding subunit ClpX1 (CLPX) [Oryza sativa (japonica cultivar-group)] (GB:BAD15818.1); similar to Os…	Aa-biased
AT1G33470.2	12144572	RNA recognition motif (RRM)-containing protein; similar to RNA recognition motif (RRM)-containing protein [Arabidopsis thaliana] (TAIR:AT1G22910.2); similar to Os01g0876800 [Oryza sativa (japonica cultivar-group)] (GB:NP_001044971.1); similar to Os01g0958500 [Oryza sativa (japonica cultivar-group)] (GB:NP_001045454.1); similar to RNA-binding re (GB:ABE82599.1); contains InterPro domain Nucleotide…	Aa-biased
AT1G34320.1	12520189	similar to unknown protein [Arabidopsis thaliana] (TAIR:AT5G08660.1); similar to Os05g0430300 [Oryza sativa (japonica cultivar-group)] (GB:NP_001055623.1); similar to Trp repressor/replication initiator [Medicago truncatula] (GB:ABE83667.1); similar to unknown protein [Oryza sativa (japonica cultivar-group)] (GB:BAD82727.1); contains InterPro domain Protein of unknown function DUF668; (InterPro:I…	Aa-biased
AT1G34430.1	12587783	EMB3003 (EMBRYO DEFECTIVE 3003); dihydrolipoyllysine-residue acetyltransferase; similar to LTA2 (PLASTID E2 SUBUNIT OF PYRUVATE DECARBOXYLASE), dihydrolipoyllysine-residue acetyltransferase [Arabidopsis thaliana] (TAIR:AT3G25860.1); similar to Os12g0182200 [Oryza sativa (japonica cultivar-group)] (GB:NP_001066319.1); similar to dihydrolipoamide S-acetyltransferase, putative, expressed [Oryza sati…	Aa-biased
AT1G35260.1	12936879	Bet v I allergen family protein; Identical to MLP-like protein 165 (MLP165) [Arabidopsis Thaliana] (GB:Q9C7I7); similar to Bet v I allergen family protein [Arabidopsis thaliana] (TAIR:AT1G35310.1); similar to major latex-like protein [Prunus persica] (GB:AAK14060.1); contains InterPro domain Bet v I allergen; (InterPro:IPR000916)	Aa-biased
AT1G36070.1	13466922	WD-40 repeat family protein; similar to WD-40 repeat family protein [Arabidopsis thaliana] (TAIR:AT1G78070.2); similar to WD-40 repeat family protein, putative, expressed [Oryza sativa (japonica cultivar-group)] (GB:ABF96310.1); similar to WD domain, G-beta repeat containing protein [Oryza sativa (japonica cultivar-group)] (GB:AAT85309.1); contains InterPro domain WD-40 repeat; (InterPro:IPR00168…	Aa-biased
AT1G43781.1	16568993	unlisted protein	Aa-biased
AT1G43800.1	16577631	acyl-(acyl-carrier-protein) desaturase, putative / stearoyl-ACP desaturase, putative; similar to SSI2 (fatty acid biosynthesis 2), acyl-[acyl-carrier-protein] desaturase [Arabidopsis thaliana] (TAIR:AT2G43710.1); similar to stearoyl acyl carrier protein desaturase Lldd3A20 [Lupinus luteus] (GB:AAD28287.1); contains InterPro domain Fatty acid desaturase, type 2; (InterPro:IPR005067); contains Inte…	Aa-biased
AT1G47128.1	17282835	cysteine proteinase (RD21A) / thiol protease; Identical to Cysteine proteinase RD21a precursor (EC 3.4.22.-) (RD21) (RD21A) [Arabidopsis Thaliana] (GB:P43297); similar to cysteine proteinase, putative / thiol protease, putative [Arabidopsis thaliana] (TAIR:AT5G43060.1); similar to senescence-associated cysteine protease [Brassica oleracea] (GB:AAL60579.1); similar to Granulin; Peptidase C1A, papa…	Aa-biased
AT1G47590.1	17486692	Member of a family of proteins related to PUP1, a purine transporter. May be involved in the transport of purine and purine derivatives such as cytokinins, across the plasma membrane.	At-biased
AT1G47820.1	17612057	similar to unknown protein [Arabidopsis thaliana] (TAIR:AT1G47813.1); similar to hypothetical protein [Oryza sativa] (GB:AAL79720.1)	Aa-biased
AT1G49760.1	18416502	polyadenylate-binding protein, putative / PABP, putative, similar to poly(A)-binding protein GB:AAF66825 GI:7673359 from (Nicotiana tabacum). Highly and ubiquitously expressed. Member of the class II PABP family.	Aa-biased
AT1G49960.2	18498669	xanthine/uracil permease family protein; Identical to Nucleobase-ascorbate transporter 4 (AtNAT4) (AtPER) (NAT4) [Arabidopsis Thaliana] (GB:P93039;GB:Q93ZL2;GB:Q9LPM0); similar to permease, putative [Arabidopsis thaliana] (TAIR:AT5G62890.4); similar to root uracil permease 1 [Oryza sativa (japonica cultivar-group)] (GB:CAJ84113.1); similar to Os02g0741800 [Oryza sativa (japonica cultivar-group)] …	Aa-biased
AT1G50890.1	18862202	binding; similar to TOR1 (TORTIFOLIA 1) [Arabidopsis thaliana] (TAIR:AT4G27060.1); similar to Os07g0520400 [Oryza sativa (japonica cultivar-group)] (GB:NP_001059802.1); similar to potyviral helper component protease-interacting protein 2 [Solanum tuberosum subsp. andigena] (GB:CAD45375.1); similar to putative potyviral helper component protease-interacting protein [Oryza sativa (japonica cultivar…	At-biased
AT1G50900.1	18866214	similar to unnamed protein product [Ostreococcus tauri] (GB:CAL57548.1); similar to Os07g0520800 [Oryza sativa (japonica cultivar-group)] (GB:NP_001059804.1); contains InterPro domain Ankyrin; (InterPro:IPR002110)	At-biased
AT1G51520.2	19106721	nucleic acid binding; similar to RNA binding [Arabidopsis thaliana] (TAIR:AT3G21100.2); similar to predicted protein [Populus alba x Populus tremula] (GB:AAR14273.1); contains InterPro domain RNA-binding region RNP-1 (RNA recognition motif); (InterPro:IPR000504)	Aa-biased
AT1G51670.1	19157155	similar to unknown protein [Arabidopsis thaliana] (TAIR:AT1G48180.1); contains domain Cysteine proteinases (SSF54001)	At-biased
AT1G52620.1	19603833	pentatricopeptide (PPR) repeat-containing protein; similar to pentatricopeptide (PPR) repeat-containing protein [Arabidopsis thaliana] (TAIR:AT1G74580.1); similar to Tetratricopeptide-like helical [Medicago truncatula] (GB:ABD28711.1); contains InterPro domain Pentatricopeptide repeat; (InterPro:IPR002885); contains InterPro domain Protein prenyltransferase; (InterPro:IPR008940); contains InterPr…	Aa-biased
AT1G53520.1	19976439	chalcone-flavanone isomerase-related; similar to TT5 (TRANSPARENT TESTA 5), chalcone isomerase [Arabidopsis thaliana] (TAIR:AT3G55120.1); similar to chalcone-flavanone isomerase family protein [Arabidopsis thaliana] (TAIR:AT5G05270.2); similar to putative chalcone isomerase 3 [Glycine max] (GB:AAT94361.1); contains domain Chalcone isomerase (SSF54626); contains domain no description (G3D.3.50.70.…	At-biased
AT1G53700.1	20048607	The WAG1 and its homolog, WAG2 each encodes a protein-serine/threonine kinase that are nearly 70% identical to PsPK3 protein. All three together with CsPK3 belong to PsPK3-type kinases. At the N-terminus, all four possess a serine/threonine-rich domain. They are closely related to Arabidopsis kinases PINOID. wag1/wag2 double mutants exhibit a pronounced wavy root phenotype when grown vertically o…	At-biased
AT1G53770.1	20071339	similar to unknown protein [Arabidopsis thaliana] (TAIR:AT1G17270.1); similar to unknown protein [Arabidopsis thaliana] (TAIR:AT5G50420.1); similar to hypothetical protein MtrDRAFT_AC135796g16v1 [Medicago truncatula] (GB:ABE82081.1)	At-biased
AT1G54310.1	20273622	RNA binding; similar to Os02g0173700 [Oryza sativa (japonica cultivar-group)] (GB:NP_001046042.1); similar to predicted serine-pyruvate aminotransferase (ISS) [Ostreococcus tauri] (GB:CAL58570.1); contains InterPro domain PUA; (InterPro:IPR002478)	Aa-biased
AT1G54310.2	20273588	RNA binding; similar to Os02g0173700 [Oryza sativa (japonica cultivar-group)] (GB:NP_001046042.1); similar to SAM-dependent methyltransferase [Le (GB:YP_095222.1); contains InterPro domain SAM (and some other nucleotide) binding motif; (InterPro:IPR000051); contains InterPro domain PUA; (InterPro:IPR002478)	Aa-biased
AT1G55370.1	20674805	similar to unknown protein [Arabidopsis thaliana] (TAIR:AT1G64770.2); similar to Os03g0748300 [Oryza sativa (japonica cultivar-group)] (GB:NP_001051267.1); similar to Os03g0158300 [Oryza sativa (japonica cultivar-group)] (GB:NP_001049021.1); contains InterPro domain Galactose mutarotase-like; (InterPro:IPR011013)	At-biased
AT1G55370.2	20674805	similar to unknown protein [Arabidopsis thaliana] (TAIR:AT1G64770.1); similar to Os03g0748300 [Oryza sativa (japonica cultivar-group)] (GB:NP_001051267.1); similar to Os03g0158300 [Oryza sativa (japonica cultivar-group)] (GB:NP_001049021.1); similar to Hypothetical protein [Oryza sativa (japonica cultivar-group)] (GB:AAN06836.1); contains InterPro domain Galactose mutarotase-like; (InterPro:IPR01…	At-biased
AT1G55430.1	20697653	DC1 domain-containing protein; similar to DC1 domain-containing protein [Arabidopsis thaliana] (TAIR:AT1G55380.1); similar to DC1 domain-containing protein [Arabidopsis thaliana] (TAIR:AT1G55390.1); similar to EDA11 (embryo sac development arrest 11) [Arabidopsis thaliana] (TAIR:AT1G55420.1); similar to DC1 domain-containing protein [Brassica oleracea] (GB:ABD65623.1); contains InterPro domain C1…	At-biased
AT1G56010.1	20946571	Encodes a transcription factor involved in shoot apical meristem formation and auxin-mediated lateral root formation. The gene is thought not to be involved in stress responses (NaCl, auxins, ethylene). NAC1 (NAC1)	Aa-biased
AT1G56010.2	20946571	Encodes a transcription factor involved in shoot apical meristem formation and auxin-mediated lateral root formation. The gene is thought not to be involved in stress responses (NaCl, auxins, ethylene). NAC1 (NAC1)	Aa-biased
AT1G56200.1	21030818	EMB1303 (EMBRYO DEFECTIVE 1303); similar to unknown protein [Arabidopsis thaliana] (TAIR:AT1G30475.3); similar to Os02g0152900 [Oryza sativa (japonica cultivar-group)] (GB:NP_001045922.1); similar to unknown protein [Oryza sativa (japonica cultivar-group)] (GB:BAD38599.1)	At-biased
AT1G56200.2	21030818	EMB1303 (EMBRYO DEFECTIVE 1303); similar to unknown protein [Arabidopsis thaliana] (TAIR:AT1G30475.3); similar to Os02g0152900 [Oryza sativa (japonica cultivar-group)] (GB:NP_001045922.1); similar to unknown protein [Oryza sativa (japonica cultivar-group)] (GB:BAD38599.1)	At-biased
AT1G58470.1	21727329	encodes an RNA-binding protein	At-biased
AT1G59600.1	21889721	ZCW7; similar to Os01g0593100 [Oryza sativa (japonica cultivar-group)] (GB:NP_001043458.1); similar to hypothetical protein [Oryza sativa (japonica cultivar-group)] (GB:BAD52709.1); contains domain FAMILY NOT NAMED (PTHR12484); contains domain SUBFAMILY NOT NAMED (PTHR12484:SF3)	Aa-biased
AT1G59650.1	21919789	Encodes CW14.	Aa-biased
AT1G60050.1	22121583	nodulin-related; similar to nodulin MtN21 family protein [Arabidopsis thaliana] (TAIR:AT1G70260.1); similar to Os09g0426500 [Oryza sativa (japonica cultivar-group)] (GB:NP_001063226.1); similar to Integral membrane protein DUF6 containing protein, expressed [Oryza sativa (japonica cultivar-group)] (GB:ABF93996.1); similar to Os01g0297700 [Oryza sativa (japonica cultivar-group)] (GB:NP_001042809.1…	Aa-biased
AT1G60560.1	22308606	SWIM zinc finger family protein; similar to zinc ion binding [Arabidopsis thaliana] (TAIR:AT4G13970.1); similar to hypothetical protein [Oryza sativa (japonica cultivar-group)] (GB:BAC84431.1); similar to Os09g0309100 [Oryza sativa (japonica cultivar-group)] (GB:NP_001062830.1); similar to Os07g0227700 [Oryza sativa (japonica cultivar-group)] (GB:NP_001059218.1); contains InterPro domain Zinc fin…	Aa-biased
AT1G60560.2	22308570	SWIM zinc finger family protein; similar to zinc ion binding [Arabidopsis thaliana] (TAIR:AT4G13970.1); similar to hypothetical protein [Oryza sativa (japonica cultivar-group)] (GB:BAC84431.1); similar to Os09g0309100 [Oryza sativa (japonica cultivar-group)] (GB:NP_001062830.1); similar to Os07g0227700 [Oryza sativa (japonica cultivar-group)] (GB:NP_001059218.1)	Aa-biased
AT1G60890.1	22412272	phosphatidylinositol-4-phosphate 5-kinase family protein; Identical to Phosphatidylinositol-4-phosphate 5-kinase 8 (EC 2.7.1.68) (AtPIP5K8) (1-phosphatidylinositol-4-phosphate kinase 8) (PtdIns(4)P-5-kinase 8) (Diphosphoinositide kinase 8) (PIP5K8) [Arabidopsis Thaliana] (GB:Q8RY89;GB:Q9C962); similar to phosphatidylinositol-4-phosphate 5-kinase family protein [Arabidopsis thaliana] (TAIR:AT1G109…	Aa-biased
AT1G61850.1	22856206	patatin family protein; similar to leucine-rich repeat family protein [Arabidopsis thaliana] (TAIR:AT2G19330.1); similar to phospholipase, patatin family, putative [Medicago truncatula] (GB:ABE77790.1); similar to Os07g0520900 [Oryza sativa (japonica cultivar-group)] (GB:NP_001059805.1); similar to putative calcium-independent phospholipase A2 [Oryza sativa (japonica cultivar-group)] (GB:BAD30421…	Aa-biased
AT1G62670.1	23204945	pentatricopeptide (PPR) repeat-containing protein; similar to binding [Arabidopsis thaliana] (TAIR:AT1G62930.1); similar to pentatricopeptide (PPR) repeat-containing protein [Arabidopsis thaliana] (TAIR:AT1G62910.1); similar to pentatricopeptide (PPR) repeat-containing protein [Arabidopsis thaliana] (TAIR:AT1G63130.1); similar to fertility restorer homologue [Raphanus sativus] (GB:CAD61286.1); co…	Aa-biased
AT1G63080.1	23387653	Transacting siRNA generating locus. Is targeted by TAS2-derived ta-siR2140 for cleavage.	Aa-biased
AT1G63260.1	23466818	Member of TETRASPANIN family	At-biased
AT1G63560.1	23573110	similar to protein kinase-related [Arabidopsis thaliana] (TAIR:AT1G63600.1); similar to Protein kinase [Medicago truncatula] (GB:ABE84759.1); similar to Protein of unknown function DUF26 [Medicago truncatula] (GB:ABE89786.1); contains InterPro domain Four-helical cytokine; (InterPro:IPR009079); contains InterPro domain Protein of unknown function DUF26; (InterPro:IPR002902)	Aa-biased
AT1G63700.1	23624673	member of MEKK subfamily	At-biased
AT1G64720.1	24046571	membrane related protein CP5	Aa-biased
AT1G64880.1	24105678	ribosomal protein S5 family protein; similar to ribosomal protein S5 family protein [Arabidopsis thaliana] (TAIR:AT2G33800.1); similar to Ribosomal protein S5, eukaryotic and archaeal form [Medicago truncatula] (GB:ABE85036.1); contains InterPro domain Ribosomal protein S5, bacterial and chloroplast; (InterPro:IPR005712); contains InterPro domain Ribosomal protein S5, C-terminal; (InterPro:IPR005…	Aa-biased
AT1G65030.1	24156778	transducin family protein / WD-40 repeat family protein; similar to transducin family protein / WD-40 repeat family protein [Arabidopsis thaliana] (TAIR:AT3G49660.1); similar to transducin family protein, putative, expressed [Oryza sativa (japonica cultivar-group)] (GB:ABA99855.1); contains InterPro domain Quinonprotein alcohol dehydrogenase-like; (InterPro:IPR011047); contains InterPro domain WD…	Aa-biased
AT1G65080.1	24176614	OXA1 family protein; Identical to Inner membrane ALBINO3-like protein 2, chloroplast precursor (Ath5) (ALB3L2) [Arabidopsis Thaliana] (GB:Q8L718;GB:Q9SS52); similar to binding [Arabidopsis thaliana] (TAIR:AT3G44370.1); similar to conserved hypothetical protein [Medicago truncatula] (GB:ABD28559.1); similar to Os06g0171600 [Oryza sativa (japonica cultivar-group)] (GB:NP_001056935.1); contains Inte…	Aa-biased
AT1G65090.2	24180843	unlisted protein	Aa-biased
AT1G65240.1	24230899	aspartyl protease family protein; Identical to Aspartic proteinase-like protein 2 precursor (EC 3.4.23.-) [Arabidopsis Thaliana] (GB:Q9S9K4); similar to aspartyl protease family protein [Arabidopsis thaliana] (TAIR:AT5G36260.1); similar to Os02g0473200 [Oryza sativa (japonica cultivar-group)] (GB:NP_001046837.1); similar to Eukaryotic aspartyl protease [Medicago truncatula] (GB:ABE89788.1); simil…	Aa-biased
AT1G66340.1	24734179	Similar to prokaryote sensory transduction proteins. Contains a histidine kinase and a response regulator domain. Homodimer. Membrane component. Binds ethylene. Mutations affect ethylene binding and metabolism of other plant hormones such as auxin, cytokinins, ABA and gibberellic acid. Ethylene receptor. Has histidine kinase activity.	Aa-biased
AT1G66820.1	24930060	glycine-rich protein; similar to glycine-rich protein [Arabidopsis thaliana] (TAIR:AT4G10330.1); similar to Os11g0242700 [Oryza sativa (japonica cultivar-group)] (GB:NP_001067592.1); similar to hypothetical protein Bpse11_03001995 [Burkholderia pseudomallei 1106a] (GB:ZP_01489329.1); similar to hypothetical protein Bpse4_03000890 [Burkholderia pseudomallei 406e] (GB:ZP_01336410.1)	Aa-biased
AT1G67190.1	25132601	F-box family protein; similar to F-box family protein [Arabidopsis thaliana] (TAIR:AT1G10780.1); similar to Os01g0859600 [Oryza sativa (japonica cultivar-group)] (GB:NP_001044869.1); similar to Cyclin-like F-box [Medicago truncatula] (GB:ABE77844.1); contains InterPro domain Cyclin-like F-box; (InterPro:IPR001810); contains InterPro domain Leucine-rich repeat; (InterPro:IPR001611); contains Inter…	Aa-biased
AT1G67350.1	25235272	unknown protein	At-biased
AT1G67560.1	25319914	lipoxygenase family protein; similar to LOX3 (Lipoxygenase 3), iron ion binding / lipoxygenase [Arabidopsis thaliana] (TAIR:AT1G17420.1); similar to lipoxygenase, putative [Arabidopsis thaliana] (TAIR:AT1G72520.1); similar to LOX2 (LIPOXYGENASE 2) [Arabidopsis thaliana] (TAIR:AT3G45140.1); similar to lipoxygenase [Zantedeschia aethiopica] (GB:AAG18376.1); similar to lipoxygenase [Nicotiana attenu…	Aa-biased
AT1G69220.1	26020112	Encodes a putative serine/threonine kinase (SIK1).	Aa-biased
AT1G69680.1	26204810	similar to mog1 protein [Xenopus laevis] (GB:CAC35704.1); similar to Os04g0459600 [Oryza sativa (japonica cultivar-group)] (GB:NP_001052985.1); contains InterPro domain Ran-interacting Mog1 protein; (InterPro:IPR007681)	At-biased
AT1G70170.1	26423893	mutant has Late flowering; Early senescence; Matrix Metalloproteinase	Aa-biased
AT1G70310.1	26485307	Spermidine synthase.	At-biased
AT1G71528.1	26939581	unlisted protein	Aa-biased
AT1G72320.1	27228862	APUM23 (ARABIDOPSIS PUMILIO 23); RNA binding; similar to Os10g0390100 [Oryza sativa (japonica cultivar-group)] (GB:NP_001064503.1); similar to Predicted RNA-binding protein, contains Pumilio domains (ISS) [Ostreococcus tauri] (GB:CAL52476.1); contains InterPro domain Armadillo-like helical; (InterPro:IPR011989); contains InterPro domain Pumilio/Puf RNA-binding; (InterPro:IPR001313)	Aa-biased
AT1G72660.1	27353819	developmentally regulated GTP-binding protein, putative; similar to ATDRG1 (ARABIDOPSIS THALIANA DEVELOPMENTALLY REGULATED G-PROTEIN 1) [Arabidopsis thaliana] (TAIR:AT1G17470.2); similar to developmentally regulated GTP binding protein [Pisum sativum] (GB:AAB67829.1); similar to Os05g0357600 [Oryza sativa (japonica cultivar-group)] (GB:NP_001055297.1); contains InterPro domain GTP-binding protein…	Aa-biased
AT1G72660.2	27353895	GTP binding; similar to ATDRG1 (ARABIDOPSIS THALIANA DEVELOPMENTALLY REGULATED G-PROTEIN 1) [Arabidopsis thaliana] (TAIR:AT1G17470.2); similar to developmentally regulated GTP binding protein [Pisum sativum] (GB:AAB67829.1); similar to Os05g0357600 [Oryza sativa (japonica cultivar-group)] (GB:NP_001055297.1); contains InterPro domain GTP-binding protein, HSR1-related; (InterPro:IPR002917); contai…	Aa-biased
AT1G72830.1	27405487	Encodes a subunit of CCAAT-binding complex, binds to CCAAT box motif present in some plant promoter sequences. One of three members of this class (HAP2A, HAP2B, HAP2C), it is expressed in vegetative and reproductive tissues.	Aa-biased
AT1G72830.2	27405487	Encodes a subunit of CCAAT-binding complex, binds to CCAAT box motif present in some plant promoter sequences. One of three members of this class (HAP2A, HAP2B, HAP2C), it is expressed in vegetative and reproductive tissues.	Aa-biased
AT1G72830.3	27405487	Encodes a subunit of CCAAT-binding complex, binds to CCAAT box motif present in some plant promoter sequences. One of three members of this class (HAP2A, HAP2B, HAP2C), it is expressed in vegetative and reproductive tissues.	Aa-biased
AT1G73740.1	27734295	glycosyl transferase family 28 protein; similar to undecaprenyldiphospho-muramoylpentapeptide beta-N-acetylglucosaminyltransferase [Gramella forsetii KT0803] (GB:CAL67722.1); similar to undecaprenyldiphospho-muramoylpentapeptide beta-N-acetylglucosaminyltransferase [Salinibacter ruber DSM 13855] (GB:YP_444703.1); similar to Os01g0516700 [Oryza sativa (japonica cultivar-group)] (GB:NP_001043195.1)…	At-biased
AT1G73810.1	27752404	DNA binding; similar to unknown protein [Arabidopsis thaliana] (TAIR:AT1G68390.1); similar to Protein of unknown function DUF266, plant [Medicago truncatula] (GB:ABE91847.1); similar to Os02g0327500 [Oryza sativa (japonica cultivar-group)] (GB:NP_001046711.1); similar to Protein of unknown function DUF266, plant [Medicago truncatula] (GB:ABE78946.1); contains InterPro domain Transcription factor …	Aa-biased
AT1G73940.1	27798339	similar to unknown protein [Arabidopsis thaliana] (TAIR:AT5G49410.2); similar to Os08g0360000 [Oryza sativa (japonica cultivar-group)] (GB:NP_001061634.1); similar to Os03g0852500 [Oryza sativa (japonica cultivar-group)] (GB:NP_001051924.1)	Aa-biased
AT1G74960.1	28152395	Encodes a plastidic beta-ketoacyl-ACP synthase II, involved in fatty acid elongation from 16:0-ACP to 18:0-ACP. Homozygous knock-out mutants are embryo lethal, indicating early embryo development is sensitive to elevated 16:0.	At-biased
AT1G74960.2	28152004	Encodes a plastidic beta-ketoacyl-ACP synthase II, involved in fatty acid elongation from 16:0-ACP to 18:0-ACP. Homozygous knock-out mutants are embryo lethal, indicating early embryo development is sensitive to elevated 16:0.	At-biased
AT1G75690.1	28422121	chaperone protein dnaJ-related; similar to Os03g0244000 [Oryza sativa (japonica cultivar-group)] (GB:NP_001049532.1); contains domain Cysteine-rich domain of the chaperone protein DnaJ. (SSF57938); contains domain no description (G3D.2.10.230.10)	Aa-biased
AT1G76030.1	28533809	Encodes the vacuolar ATP synthase subunit B1. This subunit was shown to interact with the gene product of hexokinase1 (ATHXK1). This interaction, however, is solely restricted to the nucleus.	At-biased
AT1G76050.1	28540877	pseudouridine synthase family protein; similar to Pseudouridine synthase, RluD [Medicago truncatula] (GB:ABE81887.1); contains InterPro domain Pseudouridine synthase, Rlu; (InterPro:IPR006224); contains InterPro domain Pseudouridine synthase; (InterPro:IPR006145); contains InterPro domain RNA-binding S4; (InterPro:IPR002942)	Aa-biased
AT1G76350.1	28639590	RWP-RK domain-containing protein; similar to RWP-RK domain-containing protein [Arabidopsis thaliana] (TAIR:AT1G20640.2); similar to NIN-like protein 1 [Lotus japonicus] (GB:CAE30324.1); contains InterPro domain Plant regulator RWP-RK; (InterPro:IPR003035); contains InterPro domain Octicosapeptide/Phox/Bem1p; (InterPro:IPR000270)	At-biased
AT1G76810.1	28831003	eukaryotic translation initiation factor 2 family protein / eIF-2 family protein; similar to translation initiation factor [Arabidopsis thaliana] (TAIR:AT1G21160.1); similar to eukaryotic translation initiation factor 2 family protein / eIF-2 family protein [Arabidopsis thaliana] (TAIR:AT1G76825.1); similar to translation initiation factor [Arabidopsis thaliana] (TAIR:AT1G76720.1); similar to tra…	Aa-biased
AT1G76900.2	28881829	Member of TLP family	At-biased
AT1G77590.1	29148283	Encodes major plastidic long chain acyl-CoA synthetase with a slight substrate preference of oleic acid over any of the other fatty acids.	Aa-biased
AT1G77620.1	29167799	nucleoside-triphosphatase/ nucleotide binding; similar to AAA-type ATPase family protein / BRCT domain-containing protein [Arabidopsis thaliana] (TAIR:AT5G22010.1); similar to AT hook motif family protein, expressed [Oryza sativa (japonica cultivar-group)] (GB:ABF95096.1); contains InterPro domain Replication factor C conserved region; (InterPro:IPR000862); contains InterPro domain AAA ATPase; (I…	Aa-biased
AT1G78040.1	29345868	pollen Ole e 1 allergen and extensin family protein; similar to SAH7 [Arabidopsis thaliana] (TAIR:AT4G08685.1); similar to pollen-specific protein [Vitis pseudoreticulata] (GB:ABC86745.1); contains InterPro domain Pollen Ole e 1 allergen and extensin; (InterPro:IPR006041)	Aa-biased
AT1G78050.1	29347602	phosphoglycerate/bisphosphoglycerate mutase family protein; similar to phosphoglycerate/bisphosphoglycerate mutase family protein [Arabidopsis thaliana] (TAIR:AT1G22170.1); similar to Os02g0751800 [Oryza sativa (japonica cultivar-group)] (GB:NP_001048137.1); similar to putative phosphoglycerate mutase [Oryza sativa (japonica cultivar-group)] (GB:BAD38179.1); contains InterPro domain Phosphoglycer…	Aa-biased
AT1G78290.2	29457213	serine/threonine protein kinase, putative; similar to OST1 (OPEN STOMATA 1), kinase/ protein kinase [Arabidopsis thaliana] (TAIR:AT4G33950.1); similar to Os07g0622000 [Oryza sativa (japonica cultivar-group)] (GB:NP_001060312.1); similar to abcisic acid-inducible protein kinanase [Oryza sativa (indica cultivar-group)] (GB:AAO65504.1); contains InterPro domain Serine/threonine protein kinase; (Inte…	Aa-biased
AT1G78290.3	29457213	serine/threonine protein kinase, putative; similar to OST1 (OPEN STOMATA 1), kinase/ protein kinase [Arabidopsis thaliana] (TAIR:AT4G33950.1); similar to Os07g0622000 [Oryza sativa (japonica cultivar-group)] (GB:NP_001060312.1); similar to abcisic acid-inducible protein kinanase [Oryza sativa (indica cultivar-group)] (GB:AAO65504.1); contains InterPro domain Serine/threonine protein kinase; (Inte…	Aa-biased
AT1G79750.1	30007362	The malic enzyme (EC 1.1.1.40) encoded by AtNADP-ME4 is localized to chloroplasts. The gene is expressed throughout the whole plant and during embryogenesis and germination. A possible involvement in the fatty acid biosynthesis has been proposed.	Aa-biased
AT1G79840.1	30037443	Glabra 2, a homeodomain protein affects epidermal cell identity including trichomes, root hairs, and seed coat. It also down-regulates seed oil content. Expressed in atrichoblasts and required to suppress root hair development. Also expressed abundantly during early seed development.	Aa-biased
AT1G80290.1	30188324	a member of the Glycosyltransferase Family 64 (according to CAZy Database)	At-biased
AT2G01190.1	115010	octicosapeptide/Phox/Bem1p (PB1) domain-containing protein; similar to octicosapeptide/Phox/Bem1p (PB1) domain-containing protein [Arabidopsis thaliana] (TAIR:AT3G18230.1); similar to unnamed protein product; contains similarity to unknown protein gb|AAD14519.1 gene_id:MIE15.2 [Medicago truncatula] (GB:ABE90805.1); contains InterPro domain Octicosapeptide/Phox/Bem1p; (InterPro:IPR000270)	Aa-biased
AT2G01210.1	119447	leucine-rich repeat transmembrane protein kinase, putative; similar to leucine-rich repeat transmembrane protein kinase, putative [Arabidopsis thaliana] (TAIR:AT1G66830.1); similar to leucine-rich repeat transmembrane protein kinase, putative [Arabidopsis thaliana] (TAIR:AT1G25320.1); similar to Leucine Rich Repeat, putative [Medicago truncatula] (GB:ABE91521.1); similar to Os01g0514700 [Oryza sa…	Aa-biased
AT2G01760.1	332981	member of Response Regulator: B- Type	Aa-biased
AT2G02370.1	621189	similar to unknown protein [Arabidopsis thaliana] (TAIR:AT1G12450.1); similar to At2g02370/T16F16.16 [Medicago truncatula] (GB:ABD32921.1); contains domain UNCHARACTERIZED (PTHR12677)	Aa-biased
AT2G02390.1	628915	Encodes glutathione transferase belonging to the zeta class of GSTs. Naming convention according to Wagner et al. (2002). The protein undergoes spontaneous thiolation following treatment with the oxidant tert-butylhydroperoxide.	Aa-biased
AT2G02390.2	628915	Encodes glutathione transferase belonging to the zeta class of GSTs. Naming convention according to Wagner et al. (2002). The protein undergoes spontaneous thiolation following treatment with the oxidant tert-butylhydroperoxide.	Aa-biased
AT2G02390.3	628915	Encodes glutathione transferase belonging to the zeta class of GSTs. Naming convention according to Wagner et al. (2002). The protein undergoes spontaneous thiolation following treatment with the oxidant tert-butylhydroperoxide.	Aa-biased
AT2G02660.1	738511	similar to F-box family protein [Arabidopsis thaliana] (TAIR:AT2G02890.1); similar to Probable disease resistance RPP8-like protein 2 (GB:Q9MAG6); contains InterPro domain F-box associated type 3; (InterPro:IPR013187); contains InterPro domain Galactose oxidase, central; (InterPro:IPR011043); contains InterPro domain F-box associated type 1; (InterPro:IPR006527)	Aa-biased
AT2G03280.2	996093	similar to unknown protein [Arabidopsis thaliana] (TAIR:AT1G14020.1); similar to Os03g0169000 [Oryza sativa (japonica cultivar-group)] (GB:NP_001049097.1); similar to hypothetical protein [Cleome spinosa] (GB:ABD96844.1); contains InterPro domain Protein of unknown function DUF246, plant; (InterPro:IPR004348)	Aa-biased
AT2G03290.1	999425	emp24/gp25L/p24 family protein; similar to emp24/gp25L/p24 family protein [Arabidopsis thaliana] (TAIR:AT1G14010.1); similar to Os03g0376000 [Oryza sativa (japonica cultivar-group)] (GB:NP_001050219.1); similar to GOLD [Medicago truncatula] (GB:ABE86767.1); similar to Os07g0632700 [Oryza sativa (japonica cultivar-group)] (GB:NP_001060368.1); contains InterPro domain emp24/gp25L/p24; (InterPro:IPR…	Aa-biased
AT2G03620.1	1100349	magnesium transporter CorA-like family protein (MRS2-5); similar to magnesium transporter CorA-like family protein (MRS2-1) [Arabidopsis thaliana] (TAIR:AT1G16010.1); similar to magnesium transporter CorA-like family protein, putative, expressed [Oryza sativa (japonica cultivar-group)] (GB:ABF98804.1); similar to Os06g0650800 [Oryza sativa (japonica cultivar-group)] (GB:NP_001058223.1); similar t…	At-biased
AT2G03667.1	1114162	asparagine synthase (glutamine-hydrolyzing); similar to LD18112p, putative [Medicago truncatula] (GB:ABE90930.1); contains InterPro domain Asparagine synthase; (InterPro:IPR001962)	At-biased
AT2G03670.1	1117511	CDC48 - like protein AAA-type ATPaseCell. division control protein 48 homolog B	At-biased
AT2G03680.2	1120931	unlisted protein	At-biased
AT2G03690.1	1121934	Ubiquinone biosynthesis protein COQ4 homolog.	At-biased
AT2G03820.1	1164970	nonsense-mediated mRNA decay NMD3 family protein; similar to NMD3 family, putative [Medicago truncatula] (GB:ABE90145.1); contains InterPro domain Zinc finger, FYVE/PHD-type; (InterPro:IPR011011); contains InterPro domain NMD3; (InterPro:IPR007064)	At-biased
AT2G04550.1	1588393	IBR5 (INDOLE-3-BUTYRIC ACID RESPONSE 5); protein tyrosine/serine/threonine phosphatase; similar to dual specificity protein phosphatase (DsPTP1) [Arabidopsis thaliana] (TAIR:AT3G23610.1); similar to putative dual specificity phosphatase [Oryza sativa (japonica cultivar-group)] (GB:BAD62187.1); contains InterPro domain Dual specificity protein phosphatase; (InterPro:IPR000340); contains InterPro d…	Aa-biased
AT2G04550.3	1588393	IBR5 (INDOLE-3-BUTYRIC ACID RESPONSE 5); protein tyrosine/serine/threonine phosphatase; similar to dual specificity protein phosphatase (DsPTP1) [Arabidopsis thaliana] (TAIR:AT3G23610.1); similar to Os06g0308100 [Oryza sativa (japonica cultivar-group)] (GB:NP_001057473.1); similar to putative dual specificity phosphatase [Oryza sativa (japonica cultivar-group)] (GB:BAD62187.1); contains InterPro …	Aa-biased
AT2G04845.1	1702250	GCN5-related N-acetyltransferase (GNAT) family protein; similar to acetyltransferase, GNAT family protein, expressed [Oryza sativa (japonica cultivar-group)] (GB:ABF94437.1); contains InterPro domain GCN5-related N-acetyltransferase; (InterPro:IPR000182)	Aa-biased
AT2G04845.2	1702250	GCN5-related N-acetyltransferase (GNAT) family protein; similar to acetyltransferase, GNAT family protein, expressed [Oryza sativa (japonica cultivar-group)] (GB:ABF94437.1); contains InterPro domain GCN5-related N-acetyltransferase; (InterPro:IPR000182)	Aa-biased
AT2G04860.1	1706795	pentatricopeptide (PPR) repeat-containing protein; similar to pentatricopeptide (PPR) repeat-containing protein [Arabidopsis thaliana] (TAIR:AT4G21300.1); similar to PPR-repeat containing protein [Glycine max] (GB:ABC47857.1); contains InterPro domain Pentatricopeptide repeat; (InterPro:IPR002885); contains InterPro domain Protein prenyltransferase; (InterPro:IPR008940); contains InterPro domain …	Aa-biased
AT2G05120.1	1841925	transporter; similar to Unknown protein [Oryza sativa (japonica cultivar-group)] (GB:AAN52748.1); similar to nucleoporin [Lotus japonicus] (GB:CAI64810.1); similar to Os03g0225500 [Oryza sativa (japonica cultivar-group)] (GB:NP_001049433.1); contains InterPro domain Nup133 nucleoporin; (InterPro:IPR007187)	Aa-biased
AT2G05710.1	2141431	aconitate hydratase, cytoplasmic, putative / citrate hydro-lyase/aconitase, putative; Identical to Aconitate hydratase 2, mitochondrial precursor (EC 4.2.1.3) (Citrate hydro-lyase 2) (Aconitase 2) (ACO2) [Arabidopsis Thaliana] (GB:Q9SIB9;GB:Q8L784); similar to aconitate hydratase, cytoplasmic / citrate hydro-lyase / aconitase (ACO) [Arabidopsis thaliana] (TAIR:AT4G35830.1); similar to aconitate h…	Aa-biased
AT2G06000.1	2327657	pentatricopeptide (PPR) repeat-containing protein; similar to pentatricopeptide (PPR) repeat-containing protein [Arabidopsis thaliana] (TAIR:AT1G09900.1); similar to Putative indole-3-acetate beta-glucosyltransferase [Oryza sativa (japonica cultivar-group)] (GB:AAM15782.1); similar to OSIGBa0140O07.12 [Oryza sativa (indica cultivar-group)] (GB:CAH67244.1); similar to Os04g0446100 [Oryza sativa (j…	Aa-biased
AT2G06000.2	2327411	pentatricopeptide (PPR) repeat-containing protein; similar to pentatricopeptide (PPR) repeat-containing protein [Arabidopsis thaliana] (TAIR:AT1G09900.1); similar to Putative indole-3-acetate beta-glucosyltransferase [Oryza sativa (japonica cultivar-group)] (GB:AAM15782.1); similar to OSIGBa0140O07.12 [Oryza sativa (indica cultivar-group)] (GB:CAH67244.1); similar to Os04g0446100 [Oryza sativa (j…	Aa-biased
AT2G13350.1	5536400	C2 domain-containing protein; similar to C2 domain-containing protein [Arabidopsis thaliana] (TAIR:AT2G33320.1); similar to C2 calcium/lipid-binding re (GB:ABE92950.1); contains InterPro domain C2; (InterPro:IPR000008); contains InterPro domain C2 calcium/lipid-binding region, CaLB; (InterPro:IPR008973)	Aa-biased
AT2G14530.1	6187436	similar to unknown protein [Arabidopsis thaliana] (TAIR:AT5G64470.2); similar to Os07g0498900 [Oryza sativa (japonica cultivar-group)] (GB:NP_001059712.1); similar to Os02g0117900 [Oryza sativa (japonica cultivar-group)] (GB:NP_001045691.1); similar to Protein of unknown function DUF231, plant [Medicago truncatula] (GB:ABE84785.1); contains InterPro domain Protein of unknown function DUF231, plan…	At-biased
AT2G14580.1	6225578	pathogenesis related protein, encodes a basic PR1-like protein. Expresses in flowers, roots, and not in leaves and responses to ethylene and methyl jasmonate. Salicylic acid represses gene expression.	At-biased
AT2G15000.2	6481365	similar to unknown protein [Arabidopsis thaliana] (TAIR:AT4G34265.1)	Aa-biased
AT2G15490.1	6761666	UGT73B4; UDP-glycosyltransferase/ transferase, transferring glycosyl groups; similar to UGT73B2, UDP-glucosyltransferase/ UDP-glycosyltransferase/ flavonol 3-O-glucosyltransferase [Arabidopsis thaliana] (TAIR:AT4G34135.1); similar to UGT73B3 (UDP-glucosyl transferase 73B3), UDP-glycosyltransferase/ abscisic acid glucosyltransferase/ transferase, transferring hexosyl groups [Arabidopsis thaliana] …	Aa-biased
AT2G16090.1	6986862	zinc finger protein-related; similar to IBR domain-containing protein [Arabidopsis thaliana] (TAIR:AT4G34370.1); similar to zinc finger protein-related [Arabidopsis thaliana] (TAIR:AT3G27710.1); similar to Putative RING zinc finger protein [Oryza sativa (japonica cultivar-group)] (GB:AAM19129.1); similar to Os03g0233500 [Oryza sativa (japonica cultivar-group)] (GB:NP_001049474.1); contains InterP…	At-biased
AT2G16440.1	7126358	DNA replication licensing factor, putative; similar to minichromosome maintenance family protein / MCM family protein [Arabidopsis thaliana] (TAIR:AT5G44635.1); similar to MCM; Nucleic acid-binding, OB-fold [Medicago truncatula] (GB:ABE88371.1); similar to MCM family protein [Dictyostelium discoideum AX4] (GB:XP_643562.1); similar to putative replication licensing factor MCM4 [Oryza sativa (japon…	Aa-biased
AT2G17250.1	7499501	similar to Os04g0585300 [Oryza sativa (japonica cultivar-group)] (GB:NP_001053677.1); similar to OSJNBa0013K16.9 [Oryza sativa (japonica cultivar-group)] (GB:CAE03760.2); similar to H0307D04.2 [Oryza sativa (indica cultivar-group)] (GB:CAH66857.1); contains InterPro domain CBF; (InterPro:IPR005612)	At-biased
AT2G17260.1	7504772	Encodes a glutamate receptor.	At-biased
AT2G18100.1	7867852	similar to unknown protein [Arabidopsis thaliana] (TAIR:AT4G36210.3); similar to hypothetical protein LOC_Os10g36830 [Oryza sativa (japonica cultivar-group)] (GB:AAP54584.2); similar to expressed protein [Oryza sativa (japonica cultivar-group)] (GB:ABF93615.1); similar to Os03g0112800 [Oryza sativa (japonica cultivar-group)] (GB:NP_001048731.1); contains InterPro domain Protein of unknown functio…	Aa-biased
AT2G19170.1	8314036	Encodes a novel subtilisin-like serine protease.	At-biased
AT2G20010.1	8637763	similar to unknown protein [Arabidopsis thaliana] (TAIR:AT2G25800.1); similar to unknown protein [Oryza sativa (japonica cultivar-group)] (GB:BAD28473.1); similar to hypothetical protein [Oryza sativa (japonica cultivar-group)] (GB:BAD05347.1); similar to Protein of unknown function DUF810 [Medicago truncatula] (GB:ABE78559.1); contains InterPro domain Protein of unknown function DUF810; (InterPr…	At-biased
AT2G20010.2	8637763	similar to unknown protein [Arabidopsis thaliana] (TAIR:AT2G25800.1); similar to unknown protein [Arabidopsis thaliana] (TAIR:AT1G04470.1); similar to unknown protein [Arabidopsis thaliana] (TAIR:AT2G33420.1); similar to unknown protein [Oryza sativa (japonica cultivar-group)] (GB:BAD28473.1); similar to hypothetical protein [Oryza sativa (japonica cultivar-group)] (GB:BAD05347.1); similar to Pro…	At-biased
AT2G20310.1	8761215	similar to unknown protein [Arabidopsis thaliana] (TAIR:AT4G28690.1); similar to Os10g0466000 [Oryza sativa (japonica cultivar-group)] (GB:NP_001064801.1); similar to unknown protein [Oryza sativa (japonica cultivar-group)] (GB:AAK27810.1)	Aa-biased
AT2G20330.1	8772692	transducin family protein / WD-40 repeat family protein; similar to transducin family protein / WD-40 repeat family protein [Arabidopsis thaliana] (TAIR:AT2G43770.1); similar to WD40-like [Medicago truncatula] (GB:ABE88641.1); similar to Os10g0464100 [Oryza sativa (japonica cultivar-group)] (GB:NP_001064792.1); contains InterPro domain WD-40 repeat; (InterPro:IPR001680); contains InterPro domain …	At-biased
AT2G20390.1	8796310	similar to expressed protein [Medicago truncatula] (GB:ABE92033.1)	Aa-biased
AT2G20825.1	8965812	ULT2 (ULTRAPETALA 2); DNA binding; Identical to Protein ULTRAPETALA2 (ULT2) [Arabidopsis Thaliana] (GB:Q8S8I2;GB:Q58G16); similar to ULT1 (ULTRAPETALA1), DNA binding [Arabidopsis thaliana] (TAIR:AT4G28190.1); similar to Os01g0780800 [Oryza sativa (japonica cultivar-group)] (GB:NP_001044439.1); contains InterPro domain SAND; (InterPro:IPR000770)	At-biased
AT2G20830.1	8968213	folic acid binding / transferase; similar to formiminotransferase-cyclodeaminase-like [Oryza sativa (japonica cultivar-group)] (GB:BAA83349.1); contains InterPro domain Formiminotransferase, N-terminal; (InterPro:IPR012886)	Aa-biased
AT2G20920.1	8998718	similar to CDF1 (CELL GROWTH DEFECT FACTOR 1), heat shock protein binding [Arabidopsis thaliana] (TAIR:AT5G23040.2); similar to expressed protein [Oryza sativa (japonica cultivar-group)] (GB:ABF93866.1)	At-biased
AT2G21070.1	9040877	similar to Predicted DNA methylase (ISS) [Ostreococcus tauri] (GB:CAL57295.1); similar to Os02g0121200 [Oryza sativa (japonica cultivar-group)] (GB:NP_001045716.1); contains InterPro domain Protein of unknown function DUF890; (InterPro:IPR010286)	Aa-biased
AT2G21070.2	9040877	similar to Predicted DNA methylase (ISS) [Ostreococcus tauri] (GB:CAL57295.1); similar to Os02g0121200 [Oryza sativa (japonica cultivar-group)] (GB:NP_001045716.1); contains InterPro domain Protein of unknown function DUF890; (InterPro:IPR010286)	Aa-biased
AT2G22570.1	9589437	encodes a nicotinamidase that converts nicotinamide into nicotinic acid. As such the encoded enzyme is involved in the pyridine nucleotide salvage pathway which may be connected to the de novo NAD biosynthesis through the ABA signaling pathway.	Aa-biased
AT2G23350.1	9943071	polyadenylate-binding protein, putative / PABP, putative.Member of the Class II family of PABP proteins. Highly and ubiquitously expressed.	At-biased
AT2G24260.1	10319365	basic helix-loop-helix (bHLH) family protein; similar to basic helix-loop-helix (bHLH) family protein [Arabidopsis thaliana] (TAIR:AT4G30980.1); similar to bHLH transcription factor PTF1-like protein [Oryza sativa (japonica cultivar-group)] (GB:BAD29274.1); contains InterPro domain Helix-loop-helix DNA-binding; (InterPro:IPR011598); contains InterPro domain Basic helix-loop-helix dimerisation reg…	At-biased
AT2G24280.1	10333284	serine carboxypeptidase S28 family protein; similar to serine carboxypeptidase S28 family protein [Arabidopsis thaliana] (TAIR:AT5G65760.1); similar to Os01g0767100 [Oryza sativa (japonica cultivar-group)] (GB:NP_001044360.1); similar to Os06g0647400 [Oryza sativa (japonica cultivar-group)] (GB:NP_001058206.1); similar to PREDICTED: similar to an (GB:XP_214993.2); contains InterPro domain Esteras…	Aa-biased
AT2G24400.1	10377821	auxin-responsive protein, putative / small auxin up RNA (SAUR_D); similar to auxin-responsive protein, putative / small auxin up RNA (SAUR_C) [Arabidopsis thaliana] (TAIR:AT4G31320.1); similar to Os04g0608300 [Oryza sativa (japonica cultivar-group)] (GB:NP_001053812.1); similar to auxin-induced protein-like [Oryza sativa (japonica cultivar-group)] (GB:BAD13235.1); contains InterPro domain Auxin r…	At-biased
AT2G24610.1	10457076	member of Cyclic nucleotide gated channel family	At-biased
AT2G26980.2	11515013	encodes a serine-threonine protein kinase whose expression increases in response to abscisic acid, cold, drought, high salt, and wounding conditions. The gene is expressed in developing seeds and seedlings. Lines carrying a T-DNA insertions have reduced germination efficiency and expression of cold, high-salt, and abscisic acid marker genes are altered, but not drought-response markers.	At-biased
AT2G26980.3	11515013	encodes a serine-threonine protein kinase whose expression increases in response to abscisic acid, cold, drought, high salt, and wounding conditions. The gene is expressed in developing seeds and seedlings. Lines carrying a T-DNA insertions have reduced germination efficiency and expression of cold, high-salt, and abscisic acid marker genes are altered, but not drought-response markers.	At-biased
AT2G26980.4	11514724	encodes a serine-threonine protein kinase whose expression increases in response to abscisic acid, cold, drought, high salt, and wounding conditions. The gene is expressed in developing seeds and seedlings. Lines carrying a T-DNA insertions have reduced germination efficiency and expression of cold, high-salt, and abscisic acid marker genes are altered, but not drought-response markers.	At-biased
AT2G27650.1	11792850	ubiquitin carboxyl-terminal hydrolase-related; similar to ubiquitin carboxyl-terminal hydrolase-related [Arabidopsis thaliana] (TAIR:AT5G51530.1); similar to ubiquitin carboxyl-terminal hydrolase-related [Arabidopsis thaliana] (TAIR:AT1G52450.1); similar to ubiquitin carboxyl-terminal hydrolase-related [Arabidopsis thaliana] (TAIR:AT2G27630.1); similar to Ubiquitin carboxyl-terminal hydrolase fam…	Aa-biased
AT2G28410.1	12156161	similar to unknown protein [Arabidopsis thaliana] (TAIR:AT5G60650.1)	Aa-biased
AT2G29320.1	12592154	tropinone reductase, putative / tropine dehydrogenase, putative; similar to tropinone reductase, putative / tropine dehydrogenase, putative [Arabidopsis thaliana] (TAIR:AT2G29300.1); similar to Tropinone reductase, putative, expressed [Oryza sativa (japonica cultivar-group)] (GB:ABF95188.1); contains InterPro domain Short-chain dehydrogenase/reductase SDR; (InterPro:IPR002198); contains InterPro …	Aa-biased
AT2G30060.1	12826940	Ran-binding protein 1b (RanBP1b); Identical to Ran-binding protein 1 homolog b (RANBP1B) [Arabidopsis Thaliana] (GB:Q8RWG8;GB:O04150;GB:O64739); similar to SIRANBP (Ran-binding protein 1a), Ran GTPase binding [Arabidopsis thaliana] (TAIR:AT1G07140.1); similar to unknown [Brassica rapa] (GB:ABB97039.1); contains InterPro domain RanBP1; (InterPro:IPR000156); contains InterPro domain Pleckstrin homo…	Aa-biased
AT2G30150.1	12874712	UDP-glucoronosyl/UDP-glucosyl transferase family protein; similar to UDP-glucoronosyl/UDP-glucosyl transferase family protein [Arabidopsis thaliana] (TAIR:AT2G30140.1); similar to Os01g0805400 [Oryza sativa (japonica cultivar-group)] (GB:NP_001044560.1); similar to UDP-glucose:salicylic acid glucosyltransferase [Nicotiana tabacum] (GB:AAF61647.1); similar to Os05g0493600 [Oryza sativa (japonica c…	At-biased
AT2G31150.1	13272381	ATP binding / ATPase, coupled to transmembrane movement of ions, phosphorylative mechanism; similar to ATP binding / ATPase, coupled to transmembrane movement of ions, phosphorylative mechanism [Arabidopsis thaliana] (TAIR:AT1G06190.1); similar to SAP-like protein BP-73, putative, expressed [Oryza sativa (japonica cultivar-group)] (GB:ABF94331.1); similar to Os03g0183100 [Oryza sativa (japonica c…	At-biased
AT2G33100.1	14036337	encodes a gene similar to cellulose synthase	Aa-biased
AT2G35000.1	14751585	E3 ligase-like protein induced by chitin oligomers.	At-biased
AT2G35020.1	14756725	UTP--glucose-1-phosphate uridylyltransferase family protein; Identical to Probable UDP-N-acetylglucosamine pyrophosphorylase (EC 2.7.7.23) [Arabidopsis Thaliana] (GB:O64765); similar to UDP-N-acetylglucosamine pyrophosphorylase-related [Arabidopsis thaliana] (TAIR:AT1G31070.2); similar to Os08g0206900 [Oryza sativa (japonica cultivar-group)] (GB:NP_001061242.1); similar to Os04g0613700 [Oryza sat…	Aa-biased
AT2G35160.1	14822831	Encodes SU(var)3-9 homologue 5 (SUVH5). SUVH5 has histone methyltransferase (MTase) activity in vitro and contributes to the maintenance of H3 mK9 (methylation of histone H3 at Lys-9) and CMT3-mediated non-CG methylation in vivo.	Aa-biased
AT2G35170.1	14827474	MORN (Membrane Occupation and Recognition Nexus) repeat-containing protein /phosphatidylinositol-4-phosphate 5-kinase-related; similar to MORN (Membrane Occupation and Recognition Nexus) repeat-containing protein /phosphatidylinositol-4-phosphate 5-kinase-related [Arabidopsis thaliana] (TAIR:AT4G17080.1); similar to ICE-like protease p20 domain containing protein, expressed [Oryza sativa (japonic…	At-biased
AT2G36250.2	15197387	Encodes one of two FtsZ proteins, tubulin-like proteins, in Arabidopsis. It is involved in chloroplast division.	Aa-biased
AT2G36780.1	15417518	UDP-glucoronosyl/UDP-glucosyl transferase family protein; similar to DOGT1 (DON-GLUCOSYLTRANSFERASE), UDP-glycosyltransferase/ transferase, transferring glycosyl groups [Arabidopsis thaliana] (TAIR:AT2G36800.1); similar to UDP-glucoronosyl/UDP-glucosyl transferase family protein [Arabidopsis thaliana] (TAIR:AT2G36770.1); similar to UGT73C2 (UDP-glucosyl transferase 73C2), UDP-glycosyltransferase/…	At-biased
AT2G36880.1	15479385	MAT3 (METHIONINE ADENOSYLTRANSFERASE 3); methionine adenosyltransferase; similar to SAM1 (S-adenosylmethionine synthetase 1), methionine adenosyltransferase [Arabidopsis thaliana] (TAIR:AT1G02500.2); similar to MTO3 (S-adenosylmethionine synthase 3), methionine adenosyltransferase [Arabidopsis thaliana] (TAIR:AT3G17390.1); similar to MAT2/SAM-2 (S-adenosylmethionine synthetase 2) [Arabidopsis tha…	At-biased
AT2G37790.1	15838770	aldo/keto reductase family protein; similar to oxidoreductase [Arabidopsis thaliana] (TAIR:AT2G37770.2); similar to aldose reductase [Di (GB:CAC32834.1); contains InterPro domain Aldo/keto reductase; (InterPro:IPR001395)	At-biased
AT2G37840.2	15851924	protein kinase family protein; similar to protein kinase family protein [Arabidopsis thaliana] (TAIR:AT3G53930.2); similar to Protein kinase domain containing protein, expressed [Oryza sativa (japonica cultivar-group)] (GB:ABF95172.1); similar to Protein kinase domain containing protein, expressed [Oryza sativa (japonica cultivar-group)] (GB:ABF95170.1); contains InterPro domain Protein kinase-li…	At-biased
AT2G38020.1	15909939	necessary for proper vacuole formation and morphogenesis in Arabidopsis	At-biased
AT2G38280.1	16033480	Encodes a protein with in vitro AMP deaminase activity that is involved in embryogenesis. Homozygous mutant embryos fail to develop past the zygote stage.	At-biased
AT2G38280.2	16033480	Encodes a protein with in vitro AMP deaminase activity that is involved in embryogenesis. Homozygous mutant embryos fail to develop past the zygote stage.	At-biased
AT2G39130.1	16322990	amino acid transporter family protein; similar to amino acid transporter family protein [Arabidopsis thaliana] (TAIR:AT3G54830.1); similar to Os02g0101000 [Oryza sativa (japonica cultivar-group)] (GB:NP_001045585.1); similar to Amino acid/polyamine transporter II [Medicago truncatula] (GB:ABE87832.1); contains InterPro domain Amino acid/polyamine transporter II; (InterPro:IPR002422); contains Int…	Aa-biased
AT2G39380.1	16447016	A member of EXO70 gene family, putative exocyst subunits, conserved in land plants. Arabidopsis thaliana contains 23 putative EXO70 genes, which can be classified into eight clusters on the phylogenetic tree.	At-biased
AT2G39980.1	16687705	transferase family protein; similar to transferase family protein [Arabidopsis thaliana] (TAIR:AT5G01210.1); similar to AER [Nicotiana tabacum] (GB:AAM73656.1); contains InterPro domain Transferase; (InterPro:IPR003480)	At-biased
AT2G40008.1	16708090	Potential natural antisense gene, locus overlaps with AT2G40010	Aa-biased
AT2G40030.1	16714511	Encodes one of two alternative largest subunits of a putative plant-specific RNA polymerase IV (aka RNA polymerase D). Required for normal RNA-directed DNA methylation at non-CG methylation sites and transgene silencing.	At-biased
AT2G40070.1	16728194	similar to proline-rich family protein [Arabidopsis thaliana] (TAIR:AT3G09000.1); similar to Os01g0141900 [Oryza sativa (japonica cultivar-group)] (GB:NP_001041987.1); similar to putative proteophosphoglycan [Oryza sativa (japonica cultivar-group)] (GB:BAD61066.1)	Aa-biased
AT2G40070.2	16728194	similar to proline-rich family protein [Arabidopsis thaliana] (TAIR:AT3G09000.1); similar to Os01g0141900 [Oryza sativa (japonica cultivar-group)] (GB:NP_001041987.1); similar to putative proteophosphoglycan [Oryza sativa (japonica cultivar-group)] (GB:BAD61066.1)	Aa-biased
AT2G41430.1	17269451	Encodes hydrophilic protein lacking Cys residues that is expressed in response to drought stress, light stress and treatment with plant-growth-promoting rhizobacteria (Paenibacillus polymyxa), possibly revealing a connection between responses to biotic and abiotic stress. Also identified as a CTC Interacting Domain (CID) protein in a yeast two hybrid screen using the PAB2 protein as bait. Contain…	Aa-biased
AT2G41460.1	17285752	apurinic endonuclease-redox protein. It functions as an apurinic/apyrimidinic class II endonuclease, and is involved in DNA repair.	At-biased
AT2G42220.1	17592041	rhodanese-like domain-containing protein; similar to rhodanese-like domain-containing protein [Arabidopsis thaliana] (TAIR:AT3G08920.1); similar to Os09g0279400 [Oryza sativa (japonica cultivar-group)] (GB:NP_001062759.1); similar to Os03g0289400 [Oryza sativa (japonica cultivar-group)] (GB:NP_001049793.1); similar to Os02g0596000 [Oryza sativa (japonica cultivar-group)] (GB:NP_001047318.1); cont…	At-biased
AT2G42270.1	17604345	U5 small nuclear ribonucleoprotein helicase, putative; similar to EMB1507 (EMBRYO DEFECTIVE 1507), ATP-dependent helicase [Arabidopsis thaliana] (TAIR:AT1G20960.1); similar to DEAD box RNA helicase, putative [Arabidopsis thaliana] (TAIR:AT5G61140.1); similar to PREDICTED: similar to activating signal cointegrator 1 complex subunit 3-like 1 isoform 8 [Bos taurus] (GB:XP_880052.1); similar to PREDI…	At-biased
AT2G42920.1	17858721	pentatricopeptide (PPR) repeat-containing protein; similar to pentatricopeptide (PPR) repeat-containing protein [Arabidopsis thaliana] (TAIR:AT5G48910.1); similar to pentatricopeptide, putative, expressed [Oryza sativa (japonica cultivar-group)] (GB:ABF97777.1); contains InterPro domain Pentatricopeptide repeat; (InterPro:IPR002885); contains InterPro domain Protein prenyltransferase; (InterPro:I…	Aa-biased
AT2G43160.2	17948100	epsin N-terminal homology (ENTH) domain-containing protein; similar to (EPSIN3), binding [Arabidopsis thaliana] (TAIR:AT3G59290.1); similar to Putative epsin [Oryza sativa] (GB:AAK98696.1); contains InterPro domain Epsin, N-terminal; (InterPro:IPR001026); contains InterPro domain Phosphoinositide-binding clathrin adaptor, N-terminal; (InterPro:IPR008943)	Aa-biased
AT2G43160.3	17948069	epsin N-terminal homology (ENTH) domain-containing protein; similar to (EPSIN3), binding [Arabidopsis thaliana] (TAIR:AT3G59290.1); similar to Putative epsin [Oryza sativa] (GB:AAK98696.1); contains InterPro domain Epsin, N-terminal; (InterPro:IPR001026); contains InterPro domain Phosphoinositide-binding clathrin adaptor, N-terminal; (InterPro:IPR008943)	Aa-biased
AT2G43160.4	17948069	binding; similar to (EPSIN3), binding [Arabidopsis thaliana] (TAIR:AT3G59290.1); similar to Putative epsin [Oryza sativa] (GB:AAK98696.1); contains InterPro domain Epsin, N-terminal; (InterPro:IPR001026); contains InterPro domain Phosphoinositide-binding clathrin adaptor, N-terminal; (InterPro:IPR008943)	Aa-biased
AT2G43230.1	17966331	serine/threonine protein kinase, putative; similar to kinase [Arabidopsis thaliana] (TAIR:AT3G59350.3); similar to protein kinase Pti1 [Glycine max] (GB:AAO92595.1); contains InterPro domain Protein kinase-like; (InterPro:IPR011009); contains InterPro domain Protein kinase; (InterPro:IPR000719); contains InterPro domain Tyrosine protein kinase, active site; (InterPro:IPR008266); contains InterPro…	Aa-biased
AT2G43390.1	18020381	unknown protein	At-biased
AT2G43745.1	18128532	similar to unknown protein [Arabidopsis thaliana] (TAIR:AT2G43740.2); similar to unknown [Solanum tuberosum] (GB:ABA40466.1); contains domain no description (G3D.2.100.10.30); contains domain Mannose-binding lectins (SSF51101)	Aa-biased
AT2G45430.1	18727595	DNA-binding protein-related; similar to DNA-binding protein-related [Arabidopsis thaliana] (TAIR:AT4G22810.1); similar to hypothetical protein 23.t00073 [Brassica oleracea] (GB:ABD65635.1); similar to Os06g0136900 [Oryza sativa (japonica cultivar-group)] (GB:NP_001056730.1); similar to Os02g0448000 [Oryza sativa (japonica cultivar-group)] (GB:NP_001046754.1); contains InterPro domain Protein of u…	Aa-biased
AT2G45560.1	18776073	cytochrome P450 monooxygenase	Aa-biased
AT2G45560.2	18777222	cytochrome P450 monooxygenase	Aa-biased
AT2G45590.1	18786689	protein kinase family protein; similar to protein kinase family protein [Arabidopsis thaliana] (TAIR:AT5G51770.1); similar to Os03g0251700 [Oryza sativa (japonica cultivar-group)] (GB:NP_001049573.1); similar to Protein kinase domain containing protein, expressed [Oryza sativa (japonica cultivar-group)] (GB:ABF94994.1); contains InterPro domain Protein kinase-like; (InterPro:IPR011009); contains …	Aa-biased
AT2G45850.1	18871512	DNA-binding family protein; similar to DNA-binding family protein [Arabidopsis thaliana] (TAIR:AT3G61310.1); similar to HMG-I and HMG-Y, DNA-binding [Medicago truncatula] (GB:ABE82932.1); contains InterPro domain Protein of unknown function DUF296; (InterPro:IPR005175); contains InterPro domain HMG-I and HMG-Y, DNA-binding; (InterPro:IPR000637)	Aa-biased
AT2G45950.2	18904350	ASK20 (ARABIDOPSIS SKP1-LIKE 20); similar to ASK21 (ARABIDOPSIS SKP1-LIKE 21), ubiquitin-protein ligase [Arabidopsis thaliana] (TAIR:AT3G61415.1); similar to SKP1 component [Medicago truncatula] (GB:ABE91380.1); contains InterPro domain SKP1 component; (InterPro:IPR001232)	At-biased
AT2G46360.1	19028510	unknown protein	Aa-biased
AT2G46830.1	19245701	encodes a transcriptional repressor that performs overlapping functions with LHY in a regulatory feedback loop that is closely associated with the circadian oscillator of ARABIDOPSIS.	At-biased
AT2G47390.1	19442003	serine-type peptidase; similar to acylaminoacyl-peptidase-related [Arabidopsis thaliana] (TAIR:AT4G14570.1); similar to Dipeptidyl aminopeptidases/acylaminoacyl-peptidases (ISS) [Ostreococcus tauri] (GB:CAL55196.1); similar to aminoacyl peptidase-like [Oryza sativa (japonica cultivar-group)] (GB:BAC21362.1); similar to hypothetical protein XAC0805 [Xanthomonas axonopodis pv. citri str. 306] (GB:N…	At-biased
AT2G47640.1	19537207	small nuclear ribonucleoprotein D2, putative / snRNP core protein D2, putative / Sm protein D2, putative; similar to unknown protein [Arabidopsis thaliana] (TAIR:AT3G62840.1); similar to Os05g0314100 [Oryza sativa (japonica cultivar-group)] (GB:NP_001055168.1); similar to putative small nuclear ribonucleoprotein D2 [Oryza sativa (japonica cultivar-group)] (GB:AAV32147.1); contains InterPro domain…	At-biased
AT2G47640.2	19537207	small nuclear ribonucleoprotein D2, putative / snRNP core protein D2, putative / Sm protein D2, putative; similar to unknown protein [Arabidopsis thaliana] (TAIR:AT3G62840.2); similar to Os05g0314100 [Oryza sativa (japonica cultivar-group)] (GB:NP_001055168.1); similar to putative small nuclear ribonucleoprotein D2 [Oryza sativa (japonica cultivar-group)] (GB:AAV32147.1); contains InterPro domain…	At-biased
AT2G47640.3	19537207	small nuclear ribonucleoprotein D2, putative / snRNP core protein D2, putative / Sm protein D2, putative; similar to unknown protein [Arabidopsis thaliana] (TAIR:AT3G62840.2); similar to Os05g0314100 [Oryza sativa (japonica cultivar-group)] (GB:NP_001055168.1); similar to putative small nuclear ribonucleoprotein D2 [Oryza sativa (japonica cultivar-group)] (GB:AAV32147.1); contains InterPro domain…	At-biased
AT2G47640.4	19537207	small nuclear ribonucleoprotein D2, putative / snRNP core protein D2, putative / Sm protein D2, putative; similar to unknown protein [Arabidopsis thaliana] (TAIR:AT3G62840.1); similar to Os05g0314100 [Oryza sativa (japonica cultivar-group)] (GB:NP_001055168.1); similar to putative small nuclear ribonucleoprotein D2 [Oryza sativa (japonica cultivar-group)] (GB:AAV32147.1); contains InterPro domain…	At-biased
AT2G47650.1	19538612	encodes a protein similar to UDP-glucuronic acid decarboxylase. UDP-glucuronic acid decarboxylase produces UDP-xylose, which is a substrate for many cell wall carbohydrates including hemicellulose and pectin. UDP-xylose is also known to feedback regulate several cell wall biosynthetic enzymes.	Aa-biased
AT2G47840.1	19594220	tic20 protein-related; similar to unknown protein [Arabidopsis thaliana] (TAIR:AT5G55710.1); similar to Os02g0726600 [Oryza sativa (japonica cultivar-group)] (GB:NP_001047992.1); similar to Profilin (ISS) [Ostreococcus tauri] (GB:CAL54954.1)	Aa-biased
AT2G47890.2	19608026	zinc finger (B-box type) family protein; Identical to Zinc finger protein CONSTANS-LIKE 13 (COL13) [Arabidopsis Thaliana] (GB:O82256;GB:Q7GAB9); similar to zinc finger (B-box type) family protein [Arabidopsis thaliana] (TAIR:AT1G28050.1); similar to Os03g0351100 [Oryza sativa (japonica cultivar-group)] (GB:NP_001050114.1); similar to putative zinc-finger protein [Oryza sativa (japonica cultivar-g…	At-biased
AT2G48100.1	19670502	exonuclease family protein; similar to exonuclease family protein [Arabidopsis thaliana] (TAIR:AT5G40310.1); similar to hypothetical protein [Oryza sativa (japonica cultivar-group)] (GB:BAB16921.1); similar to Os02g0709000 [Oryza sativa (japonica cultivar-group)] (GB:NP_001047886.1); contains InterPro domain Exonuclease; (InterPro:IPR006055); contains InterPro domain Polynucleotidyl transferase, …	At-biased
AT2G48100.2	19670713	exonuclease family protein; similar to exonuclease family protein [Arabidopsis thaliana] (TAIR:AT5G40310.1); similar to hypothetical protein [Oryza sativa (japonica cultivar-group)] (GB:BAB16921.1); similar to Os02g0709000 [Oryza sativa (japonica cultivar-group)] (GB:NP_001047886.1); contains InterPro domain Exonuclease; (InterPro:IPR006055); contains InterPro domain Polynucleotidyl transferase, …	At-biased
AT2G48100.3	19670612	exonuclease; similar to exonuclease family protein [Arabidopsis thaliana] (TAIR:AT5G40310.1); similar to hypothetical protein [Oryza sativa (japonica cultivar-group)] (GB:BAB16921.1); similar to Os02g0709000 [Oryza sativa (japonica cultivar-group)] (GB:NP_001047886.1); contains InterPro domain Exonuclease; (InterPro:IPR006055); contains InterPro domain Polynucleotidyl transferase, Ribonuclease H …	At-biased
AT2G48100.4	19670502	exonuclease; similar to exonuclease [Arabidopsis thaliana] (TAIR:AT3G27970.1); similar to hypothetical protein [Oryza sativa (japonica cultivar-group)] (GB:BAB16921.1); similar to Os02g0709000 [Oryza sativa (japonica cultivar-group)] (GB:NP_001047886.1); contains InterPro domain Exonuclease; (InterPro:IPR006055); contains InterPro domain Polynucleotidyl transferase, Ribonuclease H fold; (InterPro…	At-biased
AT2G48110.1	19673312	structural constituent of ribosome; similar to unknown protein [Arabidopsis thaliana] (TAIR:AT3G23590.1); similar to Os07g0681500 [Oryza sativa (japonica cultivar-group)] (GB:NP_001060654.1); similar to unknown protein [Oryza sativa (japonica cultivar-group)] (GB:BAC80015.1); contains InterPro domain Ribosomal protein S10; (InterPro:IPR001848)	At-biased
AT3G01540.4	212887	RNA HELICASE DRH1	Aa-biased
AT3G01780.1	279060	similar to unknown protein [Arabidopsis thaliana] (TAIR:AT4G08710.1); similar to expressed protein [Oryza sativa (japonica cultivar-group)] (GB:AAX95799.1); similar to Os02g0793100 [Oryza sativa (japonica cultivar-group)] (GB:NP_001048366.1); similar to Calcium-binding EF-hand [Medicago truncatula] (GB:ABE79738.1); contains domain ARM repeat (SSF48371)	At-biased
AT3G01980.1	327492	short-chain dehydrogenase/reductase (SDR) family protein; similar to short-chain dehydrogenase/reductase (SDR) family protein [Arabidopsis thaliana] (TAIR:AT3G55290.2); similar to alcohol dehydrogenase [Prunus mume] (GB:BAE48662.1); contains InterPro domain Glucose/ribitol dehydrogenase; (InterPro:IPR002347)	At-biased
AT3G01990.1	330160	Member of a small family of ACT domain containing proteins in Arabidopsis. ACT domains are involved in amino acid binding.	Aa-biased
AT3G02030.1	344961	hydrolase, alpha/beta fold family protein; similar to catalytic [Arabidopsis thaliana] (TAIR:AT5G41130.1); similar to Os09g0509500 [Oryza sativa (japonica cultivar-group)] (GB:NP_001063630.1); similar to Esterase/lipase/thioesterase; Phospholipid/glycerol acyltransferase [Medicago truncatula] (GB:ABE83644.1); similar to Os01g0362100 [Oryza sativa (japonica cultivar-group)] (GB:NP_001043027.1); co…	Aa-biased
AT3G02050.1	350627	potassium transporter KUP3p (KUP3)	At-biased
AT3G02350.1	479029	Encodes a protein with putative galacturonosyltransferase activity.	Aa-biased
AT3G02880.1	634685	leucine-rich repeat transmembrane protein kinase, putative; similar to leucine-rich repeat transmembrane protein kinase, putative [Arabidopsis thaliana] (TAIR:AT5G16590.1); similar to Os03g0223000 [Oryza sativa (japonica cultivar-group)] (GB:NP_001049422.1); similar to Putative leucine-rich repeat transmembrane protein kinase [Oryza sativa (japonica cultivar-group)] (GB:AAN05336.1); contains Inte…	Aa-biased
AT3G03300.2	768046	Encodes a Dicer-like protein that functions in the antiviral silencing response in turnip-crinkle virus-infected plants but not in TMV or CMV-strain-Y-infected plants. Involved in the production of ta-siRNAs. Partially antagonizes the production of miRNAs by DCL1. Substitutes for DCL4 to produce viral siRNA when DCL4 is missing or inhibited. Able to produce siRNAs but not miRNAs.	At-biased
AT3G03380.1	799620	Encodes a putative DegP protease.	At-biased
AT3G03460.1	822968	similar to unknown protein [Arabidopsis thaliana] (TAIR:AT5G17510.1); similar to expressed protein [Oryza sativa (japonica cultivar-group)] (GB:ABG22017.1)	At-biased
AT3G03720.1	925659	Arabidopsis thaliana amino acid permease family protein (At3g03720)	At-biased
AT3G04490.1	1200676	exportin-related; similar to Os10g0477000 [Oryza sativa (japonica cultivar-group)] (GB:NP_001064853.1); similar to hypothetical protein [Oryza sativa (japonica cultivar-group)] (GB:AAK13158.1); contains InterPro domain Armadillo-like helical; (InterPro:IPR011989)	At-biased
AT3G04610.1	1250561	FLK (FLOWERING LOCUS KH DOMAIN); nucleic acid binding; similar to PEP (PEPPER), nucleic acid binding [Arabidopsis thaliana] (TAIR:AT4G26000.1); similar to FLK, putative, expressed [Oryza sativa (japonica cultivar-group)] (GB:ABA99242.2); contains InterPro domain KH; (InterPro:IPR004087); contains InterPro domain KH, prokaryotic type; (InterPro:IPR009019); contains InterPro domain KH, type 1; (Int…	At-biased
AT3G05240.1	1493690	pentatricopeptide (PPR) repeat-containing protein; similar to pentatricopeptide (PPR) repeat-containing protein [Arabidopsis thaliana] (TAIR:AT2G29760.1); similar to selenium binding protein-like protein [Cucumis melo] (GB:AAO45757.1); contains InterPro domain Pentatricopeptide repeat; (InterPro:IPR002885); contains InterPro domain Protein prenyltransferase; (InterPro:IPR008940); contains InterPr…	At-biased
AT3G05430.1	1567647	PWWP domain-containing protein; similar to PWWP domain-containing protein [Arabidopsis thaliana] (TAIR:AT5G27650.1); similar to PWWP [Medicago truncatula] (GB:ABE86653.1); contains InterPro domain PWWP; (InterPro:IPR000313)	At-biased
AT3G05480.1	1585348	cell cycle checkpoint control protein family; similar to Os03g0345100 [Oryza sativa (japonica cultivar-group)] (GB:NP_001050087.1); similar to Rad9 family protein, expressed [Oryza sativa (japonica cultivar-group)] (GB:ABF95895.1); contains InterPro domain Rad9; (InterPro:IPR007268)	Aa-biased
AT3G05480.2	1585348	cell cycle checkpoint control protein family; similar to Os03g0345100 [Oryza sativa (japonica cultivar-group)] (GB:NP_001050087.1); similar to Rad9 family protein, expressed [Oryza sativa (japonica cultivar-group)] (GB:ABF95895.1); contains InterPro domain Rad9; (InterPro:IPR007268)	Aa-biased
AT3G05530.1	1603437	a proteasome non-ATPase regulatory subunit	Aa-biased
AT3G05640.1	1640422	protein phosphatase 2C, putative / PP2C, putative; similar to protein phosphatase 2C, putative / PP2C, putative [Arabidopsis thaliana] (TAIR:AT5G27930.2); similar to Protein phosphatase 2C-like [Medicago truncatula] (GB:ABE85677.1); contains InterPro domain Protein phosphatase 2C-like; (InterPro:IPR001932)	At-biased
AT3G05650.1	1645702	disease resistance family protein; similar to disease resistance family protein [Arabidopsis thaliana] (TAIR:AT5G27060.1); similar to kinase/ protein binding [Arabidopsis thaliana] (TAIR:AT3G05660.1); similar to disease resistance family protein [Arabidopsis thaliana] (TAIR:AT3G11080.1); similar to peru 1 [Lycopersicon peruvianum] (GB:AAV41395.1); contains InterPro domain Leucine-rich repeat; (In…	At-biased
AT3G05750.1	1704176	similar to unknown protein [Arabidopsis thaliana] (TAIR:AT5G26910.1); similar to unknown protein [Arabidopsis thaliana] (TAIR:AT3G58650.1); similar to Os03g0831700 [Oryza sativa (japonica cultivar-group)] (GB:NP_001051796.1); similar to Os03g0302900 [Oryza sativa (japonica cultivar-group)] (GB:NP_001049873.1); similar to Subtilisin-like serine protease [Pediococcus pentosaceus ATCC 25745] (GB:YP_…	Aa-biased
AT3G06030.1	1818749	NPK1-related protein kinase 3	Aa-biased
AT3G06060.1	1828008	short-chain dehydrogenase/reductase (SDR) family protein; similar to short-chain dehydrogenase/reductase (SDR) family protein [Arabidopsis thaliana] (TAIR:AT5G19200.1); similar to Short-chain dehydrogenase/reductase SDR [Medicago truncatula] (GB:ABE89395.1); contains InterPro domain Short-chain dehydrogenase/reductase SDR; (InterPro:IPR002198); contains InterPro domain Glucose/ribitol dehydrogena…	At-biased
AT3G06170.1	1867432	TMS membrane family protein / tumour differentially expressed (TDE) family protein; similar to TMS membrane family protein / tumour differentially expressed (TDE) family protein [Arabidopsis thaliana] (TAIR:AT1G16180.1); similar to Os03g0454100 [Oryza sativa (japonica cultivar-group)] (GB:NP_001050476.1); similar to TMS membrane family protein, putative, expressed [Oryza sativa (japonica cultivar…	Aa-biased
AT3G06210.1	1880598	binding; similar to binding [Arabidopsis thaliana] (TAIR:AT5G18980.1); similar to Os03g0362200 [Oryza sativa (japonica cultivar-group)] (GB:NP_001050159.1); similar to Unknown protein [Oryza sativa (japonica cultivar-group)] (GB:AAO17354.1); similar to Os12g0528100 [Oryza sativa (japonica cultivar-group)] (GB:NP_001066912.1); contains InterPro domain Armadillo; (InterPro:IPR000225); contains Inte…	Aa-biased
AT3G06420.1	1955015	ATG8H (AUTOPHAGY 8H); microtubule binding; similar to APG8H (autophagy 8H), microtubule binding [Arabidopsis thaliana] (TAIR:AT3G15580.1); similar to Light chain 3 (LC3) [Medicago truncatula] (GB:ABE82404.1); contains InterPro domain Light chain 3 (LC3); (InterPro:IPR004241)	Aa-biased
AT3G06820.2	2150847	mov34 family protein; similar to unknown protein [Arabidopsis thaliana] (TAIR:AT1G80210.1); similar to Os05g0542600 [Oryza sativa (japonica cultivar-group)] (GB:NP_001056196.1); similar to unknown protein [Oryza sativa (japonica cultivar-group)] (GB:AAU43989.1); contains InterPro domain Mov34/MPN/PAD-1; (InterPro:IPR000555); contains InterPro domain Mov34-1; (InterPro:IPR003639)	Aa-biased
AT3G07060.1	2232631	EMB1974 (EMBRYO DEFECTIVE 1974); similar to haloacid dehalogenase-like hydrolase family protein [Arabidopsis thaliana] (TAIR:AT1G56500.1); similar to Quinoprotein amine dehydrogenase, beta chain-like [Medicago truncatula] (GB:ABE85228.1)	At-biased
AT3G07130.1	2255731	ATPAP15/PAP15 (purple acid phosphatase 15); acid phosphatase/ protein serine/threonine phosphatase; similar to ATPAP13/PAP13, acid phosphatase [Arabidopsis thaliana] (TAIR:AT2G32770.3); similar to Metallophosphoesterase; Purple acid phosphatase, N-terminal [Medicago truncatula] (GB:ABE89961.1); similar to phytase [Medicago truncatula] (GB:AAX71115.1); similar to phytase [Glycine max] (GB:AAK49438…	Aa-biased
AT3G07290.1	2321761	pentatricopeptide (PPR) repeat-containing protein; similar to pentatricopeptide (PPR) repeat-containing protein [Arabidopsis thaliana] (TAIR:AT5G65560.1); similar to Os08g0307200 [Oryza sativa (japonica cultivar-group)] (GB:NP_001061504.1); similar to putative fertility restorer homologue [Oryza sativa (japonica cultivar-group)] (GB:BAD30981.1); contains InterPro domain Pentatricopeptide repeat; …	At-biased
AT3G07520.1	2394907	member of Putative ligand-gated ion channel subunit family	Aa-biased
AT3G07530.1	2400911	similar to ATCPSF73-II (CLEAVAGE AND POLYADENYLATION SPECIFICITY FACTOR 73 KDA SUBUNIT-II), catalytic [Arabidopsis thaliana] (TAIR:AT2G01730.1); similar to expressed protein [Oryza sativa (japonica cultivar-group)] (GB:ABF94914.1); contains domain CLEAVAGE AND POLYADENYLATION SPECIFICITY FACTOR (PTHR11203); contains domain UNCHARACTERIZED (PTHR11203:SF2); contains domain Metallo-hydrolase/oxidore…	Aa-biased
AT3G07850.1	2505582	exopolygalacturonase / galacturan 1,4-alpha-galacturonidase / pectinase; Identical to Exopolygalacturonase clone GBGA483 precursor (EC 3.2.1.67) (ExoPG) (Pectinase) (Galacturan 1,4-alpha-galacturonidase) [Arabidopsis Thaliana] (GB:P49063;GB:Q9SFC9); similar to exopolygalacturonase / galacturan 1,4-alpha-galacturonidase / pectinase [Arabidopsis thaliana] (TAIR:AT3G14040.1); similar to Polygalactur…	Aa-biased
AT3G08640.1	2622925	alphavirus core protein family; similar to unknown protein [Arabidopsis thaliana] (TAIR:AT3G08630.1); similar to Os01g0812900 [Oryza sativa (japonica cultivar-group)] (GB:NP_001044596.1); similar to unknown protein [Oryza sativa (japonica cultivar-group)] (GB:BAD68215.1); similar to P0432B10.9 [Oryza sativa (japonica cultivar-group)] (GB:BAB90391.1)	Aa-biased
AT3G09060.1	2766401	pentatricopeptide (PPR) repeat-containing protein; similar to MEE40 (maternal effect embryo arrest 40), binding [Arabidopsis thaliana] (TAIR:AT3G53700.1); similar to Os01g0852900 [Oryza sativa (japonica cultivar-group)] (GB:NP_001044829.1); similar to fertility restorer [Raphanus sativus] (GB:CAD61285.1); contains InterPro domain Pentatricopeptide repeat; (InterPro:IPR002885); contains InterPro d…	At-biased
AT3G09120.1	2796978	similar to unknown protein [Arabidopsis thaliana] (TAIR:AT3G09110.1); similar to Os04g0594500 [Oryza sativa (japonica cultivar-group)] (GB:NP_001053728.1); similar to hypothetical protein [Oryza sativa (japonica cultivar-group)] (GB:BAB44062.1); similar to OSIGBa0142I02-OSIGBa0101B20.29 [Oryza sativa (indica cultivar-group)] (GB:CAH67986.1); contains InterPro domain Protein of unknown function DU…	At-biased
AT3G09150.2	2803555	Required for biosynthesis of the tetrapyrrole phytochrome chromophore phytochromobilin. Encodes phytochromobilin synthase, a ferredoxin-dependent biliverdin reductase. It is necessary for coupling the expression of some nuclear genes to the functional state of the chloroplast.	At-biased
AT3G09520.1	2923760	A member of EXO70 gene family, putative exocyst subunits, conserved in land plants. Arabidopsis thaliana contains 23 putative EXO70 genes, which can be classified into eight clusters on the phylogenetic tree.	Aa-biased
AT3G09620.1	2949160	DEAD/DEAH box helicase, putative; Identical to Probable DEAD-box ATP-dependent RNA helicase 45 (EC 3.6.1.-) (RH45) [Arabidopsis Thaliana] (GB:Q9SF41); similar to DEAD box RNA helicase, putative [Arabidopsis thaliana] (TAIR:AT1G20920.1); similar to DEAD-box protein abstrakt (ISS) [Ostreococcus tauri] (GB:CAL55237.1); similar to DEAD box polypeptide 46 [Mus musculus] (GB:NP_666087.2); similar to RN…	At-biased
AT3G09850.1	3023244	D111/G-patch domain-containing protein; similar to D111/G-patch domain-containing protein [Arabidopsis thaliana] (TAIR:AT1G17070.1); similar to Tuftelin-interacting protein TIP39, contains G-patch domain (ISS) [Ostreococcus tauri] (GB:CAL55018.1); similar to Os08g0288500 [Oryza sativa (japonica cultivar-group)] (GB:NP_001061456.1); contains InterPro domain D111/G-patch; (InterPro:IPR000467)	Aa-biased
AT3G10040.1	3096441	transcription factor; similar to transcription factor [Arabidopsis thaliana] (TAIR:AT1G21200.1); similar to Homeodomain-like [Medicago truncatula] (GB:ABE80120.1); similar to Homeodomain-like [Medicago truncatula] (GB:ABE89088.1); contains InterPro domain Homeodomain-like; (InterPro:IPR009057)	Aa-biased
AT3G10050.1	3098737	first enzyme in the biosynthetic pathway of isoleucine	At-biased
AT3G10360.1	3210910	APUM4 (ARABIDOPSIS PUMILIO 4); RNA binding; similar to APUM1 (ARABIDOPSIS PUMILIO 1), RNA binding [Arabidopsis thaliana] (TAIR:AT2G29200.1); similar to APUM3 (ARABIDOPSIS PUMILIO 3), RNA binding [Arabidopsis thaliana] (TAIR:AT2G29140.1); similar to APUM2 (ARABIDOPSIS PUMILIO 2), RNA binding [Arabidopsis thaliana] (TAIR:AT2G29190.1); similar to putative pumilio domain-containing protein PPD1 [Oryz…	At-biased
AT3G11000.2	3447578	unlisted protein	At-biased
AT3G11560.3	3639442	similar to unknown protein [Arabidopsis thaliana] (TAIR:AT5G06220.1); similar to Os08g0482100 [Oryza sativa (japonica cultivar-group)] (GB:NP_001062067.1); similar to unknown protein [Oryza sativa (japonica cultivar-group)] (GB:BAD09288.1); contains InterPro domain LETM1-like; (InterPro:IPR011685)	Aa-biased
AT3G11560.4	3639442	similar to unknown protein [Arabidopsis thaliana] (TAIR:AT5G06220.1); similar to Os08g0482100 [Oryza sativa (japonica cultivar-group)] (GB:NP_001062067.1); similar to unknown protein [Oryza sativa (japonica cultivar-group)] (GB:BAD09288.1); contains InterPro domain LETM1-like; (InterPro:IPR011685)	Aa-biased
AT3G11820.1	3729327	Encodes plasma membrane syntaxin, which is a member of SNARE superfamily of proteins. PEN1 is one of the known factors of non-host resistance against barley powdery mildew, Blumeria graminis sp. hordei. However, PEN1 is a nonessential component of the preinvasive resistance against Colletotrichum fungus even though there is a appresorium differentiation and melanization. Required for mlo resistan…	Aa-biased
AT3G11820.2	3729327	Encodes plasma membrane syntaxin, which is a member of SNARE superfamily of proteins. PEN1 is one of the known factors of non-host resistance against barley powdery mildew, Blumeria graminis sp. hordei. However, PEN1 is a nonessential component of the preinvasive resistance against Colletotrichum fungus even though there is a appresorium differentiation and melanization. Required for mlo resistan…	Aa-biased
AT3G11840.1	3736405	U-box domain-containing protein; similar to U-box domain-containing protein [Arabidopsis thaliana] (TAIR:AT2G35930.1); similar to hypothetical protein [Nicotiana benthamiana] (GB:BAF02552.1); contains InterPro domain Armadillo-like helical; (InterPro:IPR011989); contains InterPro domain U box; (InterPro:IPR003613)	Aa-biased
AT3G12100.1	3854547	cation efflux family protein / metal tolerance protein, putative; Identical to Metal tolerance protein C2 (AtMTPc2) (MTPC2) [Arabidopsis Thaliana] (GB:Q6ICY4;GB:Q9C7C2;GB:Q9LH56); similar to cation efflux family protein [Arabidopsis thaliana] (TAIR:AT2G04620.1); similar to Os02g0832700 [Oryza sativa (japonica cultivar-group)] (GB:NP_001048630.1); similar to PREDICTED: similar to zinc transporter …	Aa-biased
AT3G12100.2	3854547	cation transporter/ efflux permease; Identical to Metal tolerance protein C2 (AtMTPc2) (MTPC2) [Arabidopsis Thaliana] (GB:Q6ICY4;GB:Q9C7C2;GB:Q9LH56); similar to cation efflux family protein [Arabidopsis thaliana] (TAIR:AT2G04620.1); similar to Os02g0832700 [Oryza sativa (japonica cultivar-group)] (GB:NP_001048630.1); similar to cation efflux protein [Entamoeba histolytica HM-1:IMSS] (GB:XP_65538…	Aa-biased
AT3G12140.1	3868604	emsy N terminus domain-containing protein / ENT domain-containing protein; similar to emsy N terminus domain-containing protein / ENT domain-containing protein [Arabidopsis thaliana] (TAIR:AT5G06780.1); similar to unknown [Oryza sativa (japonica cultivar-group)] (GB:AAL87186.1); similar to Os08g0328300 [Oryza sativa (japonica cultivar-group)] (GB:NP_001061559.1); similar to Os09g0279000 [Oryza sa…	Aa-biased
AT3G12140.2	3868604	emsy N terminus domain-containing protein / ENT domain-containing protein; similar to emsy N terminus domain-containing protein / ENT domain-containing protein [Arabidopsis thaliana] (TAIR:AT5G06780.1); similar to unknown [Oryza sativa (japonica cultivar-group)] (GB:AAL87186.1); similar to Os08g0328300 [Oryza sativa (japonica cultivar-group)] (GB:NP_001061559.1); similar to Os09g0279000 [Oryza sa…	Aa-biased
AT3G12470.1	3956071	similar to unknown protein [Arabidopsis thaliana] (TAIR:AT3G12410.1); similar to hypothetical protein [Oryza sativa (japonica cultivar-group)] (GB:BAC16147.1); similar to Os07g0112400 [Oryza sativa (japonica cultivar-group)] (GB:NP_001058743.1); similar to Os01g0660800 [Oryza sativa (japonica cultivar-group)] (GB:NP_001043775.1); contains InterPro domain Polynucleotidyl transferase, Ribonuclease …	Aa-biased
AT3G12480.1	3957788	transcription factor, putative; similar to repressor protein-related [Arabidopsis thaliana] (TAIR:AT5G19490.1); similar to At3g12480-like protein [Boechera stricta] (GB:ABB89765.1); contains InterPro domain Histone-fold; (InterPro:IPR009072); contains InterPro domain Transcription factor CBF/NF-Y/archaeal histone; (InterPro:IPR003958); contains InterPro domain Histone-fold/TFIID-TAF/NF-Y; (InterP…	At-biased
AT3G12520.1	3967867	Encodes a sulfate transporter that in induced under sulfate limitation.	Aa-biased
AT3G12530.1	3972376	Identical to DNA replication complex GINS protein PSF2 [Arabidopsis Thaliana] (GB:Q9C7A8;GB:Q5EAG9;GB:Q9LHF6); similar to At3g12530-like protein [Boechera stricta] (GB:ABB89770.1); contains InterPro domain GINS complex, Psf2 component; (InterPro:IPR007257)	At-biased
AT3G12530.2	3972376	Identical to DNA replication complex GINS protein PSF2 [Arabidopsis Thaliana] (GB:Q9C7A8;GB:Q5EAG9;GB:Q9LHF6); similar to At3g12530-like protein [Boechera stricta] (GB:ABB89770.1); contains InterPro domain GINS complex, Psf2 component; (InterPro:IPR007257)	Aa-biased
AT3G12720.1	4043334	Member of the R2R3 factor gene family.	Aa-biased
AT3G12750.1	4051680	A member of Zrt- and Irt-related protein (ZIP) family. transcript is induced in response to zinc deficiency in the root.	At-biased
AT3G12955.1	4135525	auxin-responsive protein-related; similar to auxin-responsive protein-related [Arabidopsis thaliana] (TAIR:AT1G72430.1); similar to Os08g0452500 [Oryza sativa (japonica cultivar-group)] (GB:NP_001061954.1); contains InterPro domain Auxin responsive SAUR protein; (InterPro:IPR003676)	Aa-biased
AT3G13030.1	4169571	hAT dimerisation domain-containing protein; similar to hAT dimerisation domain-containing protein [Arabidopsis thaliana] (TAIR:AT3G13020.1); similar to Os03g0822900 [Oryza sativa (japonica cultivar-group)] (GB:NP_001051738.1); similar to Os06g0704000 [Oryza sativa (japonica cultivar-group)] (GB:NP_001058504.1); similar to hypothetical protein [Oryza sativa (japonica cultivar-group)] (GB:AAO18451.…	At-biased
AT3G13030.2	4169571	protein dimerization; similar to hAT dimerisation domain-containing protein [Arabidopsis thaliana] (TAIR:AT3G13020.1); similar to Os03g0822900 [Oryza sativa (japonica cultivar-group)] (GB:NP_001051738.1); similar to Os06g0704000 [Oryza sativa (japonica cultivar-group)] (GB:NP_001058504.1); similar to hypothetical protein [Oryza sativa (japonica cultivar-group)] (GB:AAO18451.1); contains InterPro …	At-biased
AT3G13855.1	4560662	U6-26; snRNA; gi|16517|emb|X52528.1|ATSNU626 Arabidopsis thaliana U6-26 snRNA gene	At-biased
AT3G13920.1	4592288	eukaryotic translation initiation factor 4A-1	Aa-biased
AT3G13920.2	4592288	eukaryotic translation initiation factor 4A-1	Aa-biased
AT3G14067.1	4658225	subtilase family protein; similar to ARA12, subtilase [Arabidopsis thaliana] (TAIR:AT5G67360.1); similar to subtilase family protein [Arabidopsis thaliana] (TAIR:AT2G05920.1); similar to subtilase family protein [Arabidopsis thaliana] (TAIR:AT3G14240.1); similar to Orn/DAP/Arg decarboxylase 2; Protease-associated PA; Proteinase inhibitor I9, subtilisin propeptide [Medicago truncatula] (GB:ABE8703…	Aa-biased
AT3G14470.1	4857976	disease resistance protein (NBS-LRR class), putative; Identical to Putative disease resistance RPP13-like protein 1 (RPPL1) [Arabidopsis Thaliana] (GB:Q9LRR4); similar to disease resistance protein (NBS-LRR class), putative [Arabidopsis thaliana] (TAIR:AT3G14460.1); similar to NBS type disease resistance protein [Populus trichocarpa] (GB:ABF81420.1); similar to Disease resistance protein; Peptida…	At-biased
AT3G14690.1	4937360	putative cytochrome P450	Aa-biased
AT3G14830.1	4982961	similar to unknown protein [Arabidopsis thaliana] (TAIR:AT1G53450.2); similar to unknown protein [Oryza sativa (japonica cultivar-group)] (GB:AAS72350.1); similar to Os01g0729900 [Oryza sativa (japonica cultivar-group)] (GB:NP_001044138.1)	Aa-biased
AT3G14830.2	4982961	similar to unknown protein [Arabidopsis thaliana] (TAIR:AT1G53450.2); similar to unknown protein [Oryza sativa (japonica cultivar-group)] (GB:AAS72350.1); similar to Os01g0729900 [Oryza sativa (japonica cultivar-group)] (GB:NP_001044138.1)	Aa-biased
AT3G15240.2	5133636	similar to unknown protein [Arabidopsis thaliana] (TAIR:AT5G53900.2); similar to expressed protein [Oryza sativa (japonica cultivar-group)] (GB:ABA93307.2); contains domain gb def: At3g15240 (PTHR13902:SF3); contains domain SERINE/THREONINE-PROTEIN KINASE WNK (WITH NO LYSINE)-RELATED (PTHR13902)	At-biased
AT3G15310.1	5152163	similar to unknown protein [Arabidopsis thaliana] (TAIR:AT5G32621.1); similar to hypothetical protein 24.t00017 [Brassica oleracea] (GB:ABD64939.1); contains InterPro domain Protein of unknown function DUF635; (InterPro:IPR006912); contains InterPro domain Bacterial adhesion; (InterPro:IPR008966)	Aa-biased
AT3G16010.1	5434026	pentatricopeptide (PPR) repeat-containing protein; similar to pentatricopeptide (PPR) repeat-containing protein [Arabidopsis thaliana] (TAIR:AT3G06920.1); similar to putative membrane-associated protein [Oryza sativa (japonica cultivar-group)] (GB:AAL58263.1); similar to Os07g0249100 [Oryza sativa (japonica cultivar-group)] (GB:NP_001059290.1); similar to Os02g0266200 [Oryza sativa (japonica cult…	At-biased
AT3G16270.1	5513294	binding; similar to Epsin, N-terminal; ENTH/VHS [Medicago truncatula] (GB:ABE85555.1); contains InterPro domain Armadillo-like helical; (InterPro:IPR011989); contains InterPro domain VHS; (InterPro:IPR002014); contains InterPro domain ENTH/VHS; (InterPro:IPR008942)	At-biased
AT3G17940.1	6143521	aldose 1-epimerase family protein; similar to aldose 1-epimerase family protein [Arabidopsis thaliana] (TAIR:AT3G47800.1); similar to Galactose mutarotase-like [Medicago truncatula] (GB:ABE90391.1); contains InterPro domain Galactose mutarotase-like; (InterPro:IPR011013); contains InterPro domain Aldose 1-epimerase; (InterPro:IPR008183)	At-biased
AT3G18535.1	6375689	Potential natural antisense gene, locus overlaps with AT3G18540	Aa-biased
AT3G18540.1	6375876	similar to GA17409-PA [Drosophila pseudoobscura] (GB:EAL31724.1)	Aa-biased
AT3G19100.1	6605477	calcium-dependent protein kinase, putative / CDPK, putative; similar to CRK (CDPK-related kinase), calcium ion binding / calcium-dependent protein serine/threonine phosphatase/ kinase [Arabidopsis thaliana] (TAIR:AT3G50530.1); similar to CRK1 (CDPK-RELATED KINASE 1), calcium ion binding / calcium-dependent protein serine/threonine phosphatase/ kinase [Arabidopsis thaliana] (TAIR:AT2G41140.1); sim…	Aa-biased
AT3G19320.1	6696421	leucine-rich repeat family protein; similar to leucine-rich repeat family protein [Arabidopsis thaliana] (TAIR:AT1G49750.1); similar to Leucine-rich repeat, plant specific [Medicago truncatula] (GB:ABD32635.1); contains InterPro domain Leucine-rich repeat; (InterPro:IPR001611); contains InterPro domain Leucine-rich repeat, plant specific; (InterPro:IPR007090)	Aa-biased
AT3G20050.1	6998270	Encodes a putative cytoplasmic chaperonin that is similar to mouse Tcp-1 (t complex polypeptide 1).	Aa-biased
AT3G20080.3	7007877	member of CYP705A	Aa-biased
AT3G20083.1	7011971	a member of A-type cytochrome P450	Aa-biased
AT3G20320.1	7087488	Encodes a permease-like component of an ABC transporter involved in lipid transfer from ER to chloroplast. A phosphatidic acid-binding protein with a predicted mycobacterial cell entry domain. It is tethered to the inner chloroplast envelope membrane facing the outer envelope membrane. Presumed bacterial orthologs of TGD1 and TGD2 in Gram-negative bacteria are typically organized in transcription…	Aa-biased
AT3G20850.1	7304182	proline-rich family protein; similar to proline-rich family protein [Arabidopsis thaliana] (TAIR:AT5G26080.1); similar to Extensin precursor (GB:P06599); contains domain PRICHEXTENSN (PR01217)	At-biased
AT3G20860.1	7306164	protein kinase family protein; similar to kinase [Arabidopsis thaliana] (TAIR:AT3G44200.1); similar to serine/threonine-protein kinase Nek4-like [Oryza sativa (japonica cultivar-group)] (GB:BAD17425.1); contains InterPro domain Serine/threonine protein kinase; (InterPro:IPR002290); contains InterPro domain Protein kinase-like; (InterPro:IPR011009); contains InterPro domain Protein kinase; (InterP…	At-biased
AT3G20890.1	7319860	heterogeneous nuclear ribonucleoprotein, putative / hnRNP, putative; similar to RNA binding [Arabidopsis thaliana] (TAIR:AT5G66010.1); similar to unknown [Solanum tuberosum] (GB:ABB86262.1); contains InterPro domain Nucleotide-binding, alpha-beta plait; (InterPro:IPR012677); contains InterPro domain RNA-binding region RNP-1 (RNA recognition motif); (InterPro:IPR000504)	At-biased
AT3G20910.1	7326387	CCAAT-binding transcription factor (CBF-B/NF-YA) family protein; Identical to Nuclear transcription factor Y subunit A-9 (AtNF-YA-9) (NFYA9) [Arabidopsis Thaliana] (GB:Q945M9;GB:Q9LIH3); similar to HAP2A (EMBRYO DEFECTIVE 2220), transcription factor [Arabidopsis thaliana] (TAIR:AT5G12840.3); similar to CCAAT-binding factor B subunit homolog (GB:AAC49266.1); similar to CCAAT-binding factor:SUBUNIT…	Aa-biased
AT3G21630.1	7615396	protein kinase family protein; similar to protein kinase family protein / peptidoglycan-binding LysM domain-containing protein [Arabidopsis thaliana] (TAIR:AT1G51940.1); similar to LysM domain-containing receptor-like kinase 7 [Medicago truncatula] (GB:AAQ73158.1); similar to Nod-factor receptor 1a [Lotus japonicus] (GB:CAE02589.1); similar to Nod-factor receptor 1b [Lotus japonicus] (GB:CAE02590…	Aa-biased
AT3G21755.1	7666809	Potential natural antisense gene, locus overlaps with AT3G21760	Aa-biased
AT3G21755.2	7666903	Potential natural antisense gene, locus overlaps with AT3G21760	Aa-biased
AT3G21760.1	7667043	UDP-glucoronosyl/UDP-glucosyl transferase family protein; similar to UDP-glucoronosyl/UDP-glucosyl transferase family protein [Arabidopsis thaliana] (TAIR:AT4G15280.1); similar to glucosyltransferase [Nicotiana tabacum] (GB:BAB60720.1); contains InterPro domain UDP-glucuronosyl/UDP-glucosyltransferase; (InterPro:IPR002213)	Aa-biased
AT3G22460.1	7963544	cysteine synthase, putative / O-acetylserine (thiol)-lyase, putative / O-acetylserine sulfhydrylase, putative; similar to OASA1 (O-ACETYLSERINE (THIOL) LYASE (OAS-TL) ISOFORM A1) [Arabidopsis thaliana] (TAIR:AT4G14880.2); similar to Cysteine synthase (O-acetylserine sulfhydrylase) (O-acetylserine (Thiol)-lyase) (CSase) (OAS-TL) (OAS-TL4) (GB:O23733); contains InterPro domain Cysteine synthase/cys…	At-biased
AT3G22640.1	8011745	cupin family protein; similar to cupin family protein [Arabidopsis thaliana] (TAIR:AT4G36700.1); similar to major storage protein (GB:1905429A); contains InterPro domain Cupin 1; (InterPro:IPR006045); contains InterPro domain Cupin, RmlC-type; (InterPro:IPR011051); contains InterPro domain Cupin region; (InterPro:IPR007113)	Aa-biased
AT3G22910.1	8116343	calcium-transporting ATPase, plasma membrane-type, putative / Ca(2+)-ATPase, putative (ACA13); Identical to Putative calcium-transporting ATPase 13, plasma membrane-type (EC 3.6.3.8) (Ca(2+)-ATPase isoform 13) (ACA13) [Arabidopsis Thaliana] (GB:Q9LIK7); similar to ACA10 (autoinhibited Ca2+ -ATPase 10), calcium-transporting ATPase/ calmodulin binding [Arabidopsis thaliana] (TAIR:AT4G29900.1); simi…	Aa-biased
AT3G23070.1	8203495	similar to unknown protein [Arabidopsis thaliana] (TAIR:AT4G14510.1); similar to Protein of unknown function UPF0044 [Medicago truncatula] (GB:ABE83057.1); similar to Os11g0592400 [Oryza sativa (japonica cultivar-group)] (GB:NP_001068192.1); similar to CRS1/YhbY domain containing protein, expressed [Oryza sativa (japonica cultivar-group)] (GB:ABA94534.1); contains InterPro domain CRS1/YhbY; (Inte…	Aa-biased
AT3G24660.1	9003604	member of Receptor kinase-like protein family	At-biased
AT3G24840.1	9066861	SEC14 cytosolic factor, putative / phosphoglyceride transfer protein, putative; similar to SEC14 cytosolic factor, putative / phosphoglyceride transfer protein, putative [Arabidopsis thaliana] (TAIR:AT4G39170.1); similar to putative phosphatidylinositol/ phophatidylcholine transfer protein [Oryza sativa (japonica cultivar-group)] (GB:BAD07999.1); similar to Os02g0721800 [Oryza sativa (japonica cu…	Aa-biased
AT3G25010.1	9110204	disease resistance family protein; similar to disease resistance family protein / LRR family protein [Arabidopsis thaliana] (TAIR:AT3G24900.1); similar to protein binding [Arabidopsis thaliana] (TAIR:AT3G24982.1); similar to disease resistance family protein [Arabidopsis thaliana] (TAIR:AT3G25020.1); similar to putative kinase [Brassica napus] (GB:ABI99471.1); contains InterPro domain Leucine-ric…	Aa-biased
AT3G26440.1	9676984	similar to unknown protein [Arabidopsis thaliana] (TAIR:AT1G13000.2); similar to Protein of unknown function DUF707 [Medicago truncatula] (GB:ABE91787.1); contains InterPro domain Protein of unknown function DUF707; (InterPro:IPR007877)	Aa-biased
AT3G26440.2	9676660	similar to unknown protein [Arabidopsis thaliana] (TAIR:AT1G13000.2); similar to Protein of unknown function DUF707 [Medicago truncatula] (GB:ABE91787.1); contains InterPro domain Protein of unknown function DUF707; (InterPro:IPR007877)	Aa-biased
AT3G26440.3	9676984	similar to unknown protein [Arabidopsis thaliana] (TAIR:AT1G13000.2); similar to Protein of unknown function DUF707 [Medicago truncatula] (GB:ABE91787.1); contains InterPro domain Protein of unknown function DUF707; (InterPro:IPR007877)	Aa-biased
AT3G26890.1	9907320	similar to unknown protein [Arabidopsis thaliana] (TAIR:AT5G41110.1); similar to Os09g0509400 [Oryza sativa (japonica cultivar-group)] (GB:NP_001063629.1); similar to Os08g0536100 [Oryza sativa (japonica cultivar-group)] (GB:NP_001062361.1); similar to unnamed protein product; gene_id:MEE6.18 unknown protein-related [Medicago truncatula] (GB:ABE89396.1); contains domain FAMILY NOT NAMED (PTHR1319…	Aa-biased
AT3G27350.1	10126038	similar to unknown protein [Arabidopsis thaliana] (TAIR:AT5G40700.1); similar to Targeting for Xklp2 [Medicago truncatula] (GB:ABE84619.1)	Aa-biased
AT3G27750.1	10284818	similar to vacuolar sorting protein 9 domain-containing protein / VPS9 domain-containing protein [Arabidopsis thaliana] (TAIR:AT5G09320.1); similar to conserved hypothetical protein [Medicago truncatula] (GB:ABE85547.1); contains InterPro domain Pentatricopeptide repeat; (InterPro:IPR002885); contains InterPro domain Protein prenyltransferase; (InterPro:IPR008940)	Aa-biased
AT3G28570.1	10710539	AAA-type ATPase family protein; similar to ATP binding / ATPase [Arabidopsis thaliana] (TAIR:AT3G28610.1); similar to hypothetical protein [Solanum tuberosum] (GB:AAU89729.1); contains InterPro domain AAA ATPase; (InterPro:IPR003593); contains InterPro domain AAA ATPase, central region; (InterPro:IPR003959)	Aa-biased
AT3G28720.1	10782308	similar to unknown protein [Arabidopsis thaliana] (TAIR:AT5G58100.1); similar to Os06g0584200 [Oryza sativa (japonica cultivar-group)] (GB:NP_001057947.1); similar to Os06g0585200 [Oryza sativa (japonica cultivar-group)] (GB:NP_001057949.1); similar to hypothetical protein DDBDRAFT_0205878 [Dictyostelium discoideum AX4] (GB:XP_641416.1)	Aa-biased
AT3G29230.1	11188829	pentatricopeptide (PPR) repeat-containing protein; similar to pentatricopeptide (PPR) repeat-containing protein [Arabidopsis thaliana] (TAIR:AT1G08070.1); similar to pentatricopeptide, putative, expressed [Oryza sativa (japonica cultivar-group)] (GB:ABA99065.2); similar to Os12g0578000 [Oryza sativa (japonica cultivar-group)] (GB:NP_001067118.1); contains InterPro domain Pentatricopeptide repeat;…	Aa-biased
AT3G29260.1	11216002	short-chain dehydrogenase/reductase (SDR) family protein; similar to oxidoreductase [Arabidopsis thaliana] (TAIR:AT3G29250.1); similar to 3-beta hydroxysteroid dehydrogenase [Di (GB:AAV68714.1); contains InterPro domain NAD-binding site; (InterPro:IPR000205); contains InterPro domain Short-chain dehydrogenase/reductase SDR; (InterPro:IPR002198); contains InterPro domain Glucose/ribitol dehydrogen…	At-biased
AT3G43590.1	15509648	zinc knuckle (CCHC-type) family protein; similar to zinc knuckle (CCHC-type) family protein [Arabidopsis thaliana] (TAIR:AT3G43490.1); similar to E3 ubiquitin ligase interacting with ar (GB:CAL55153.1); contains InterPro domain Zinc finger, CCHC-type; (InterPro:IPR001878)	Aa-biased
AT3G43610.1	15517694	tubulin family protein; similar to SPC98 (SPINDLE POLE BODY COMPONENT 98) [Arabidopsis thaliana] (TAIR:AT5G06680.1); similar to OSJNBa0005N02.6 [Oryza sativa (japonica cultivar-group)] (GB:CAD41288.2); similar to tubulin family protein, related [Solanum demissum] (GB:AAK91898.2); contains InterPro domain Spc97/Spc98; (InterPro:IPR007259)	Aa-biased
AT3G44050.1	15818752	kinesin motor protein-related; similar to POK2 (PHRAGMOPLAST ORIENTING KINESIN 2), microtubule motor [Arabidopsis thaliana] (TAIR:AT3G19050.1); similar to Kinesin motor domain containing protein, expressed [Oryza sativa (japonica cultivar-group)] (GB:ABF98896.1); similar to Kinesin, motor re (GB:ABD32417.1); similar to kinesin-like protein [Oryza sativa (japonica cultivar-group)] (GB:AAR87264.1);…	Aa-biased
AT3G45260.1	16596446	zinc finger (C2H2 type) family protein; similar to zinc finger (C2H2 type) family protein [Arabidopsis thaliana] (TAIR:AT5G60470.1); similar to Zinc finger, C2H2-type [Medicago truncatula] (GB:ABE79766.1); contains InterPro domain Zinc finger, C2H2-type; (InterPro:IPR007087)	Aa-biased
AT3G45830.1	16841287	similar to unknown protein [Arabidopsis thaliana] (TAIR:AT1G02290.1); similar to unknow protein [Oryza sativa (japonica cultivar-group)] (GB:AAV44209.1); contains domain NFRKB-RELATED (PTHR13052); contains domain NFRKB (PTHR13052:SF3)	Aa-biased
AT3G46180.1	16954369	ATUTR5/UTR5 (UDP-GALACTOSE TRANSPORTER 5); galactose transporter; similar to UDP-galactose/UDP-glucose transporter-related [Arabidopsis thaliana] (TAIR:AT5G59740.1); similar to At3g46180 [Medicago truncatula] (GB:ABE93809.1); contains InterPro domain UAA transporter; (InterPro:IPR013657)	Aa-biased
AT3G47080.1	17338133	binding; similar to binding [Arabidopsis thaliana] (TAIR:AT1G07280.2); similar to binding [Arabidopsis thaliana] (TAIR:AT2G29670.1); similar to Os05g0447700 [Oryza sativa (japonica cultivar-group)] (GB:NP_001055695.1); similar to Os01g0855200 [Oryza sativa (japonica cultivar-group)] (GB:NP_001044840.1); similar to putative peroxidase [Oryza sativa (japonica cultivar-group)] (GB:AAM93690.1); conta…	Aa-biased
AT3G49370.1	18304744	calcium-dependent protein kinase, putative / CDPK, putative; similar to calcium-dependent protein kinase, putative / CDPK, putative [Arabidopsis thaliana] (TAIR:AT5G24430.1); similar to CRK (CDPK-related kinase), calcium ion binding / calcium-dependent protein serine/threonine phosphatase/ kinase [Arabidopsis thaliana] (TAIR:AT3G50530.1); similar to calcium-dependent protein kinase, putative / CD…	Aa-biased
AT3G49601.1	18387342	unlisted protein	At-biased
AT3G49710.1	18437850	pentatricopeptide (PPR) repeat-containing protein; similar to pentatricopeptide (PPR) repeat-containing protein [Arabidopsis thaliana] (TAIR:AT2G22070.1); similar to Os02g0106300 [Oryza sativa (japonica cultivar-group)] (GB:NP_001045627.1); similar to Os09g0251500 [Oryza sativa (japonica cultivar-group)] (GB:NP_001062682.1); similar to pentatricopeptide (PPR) repeat-containing protein-like [Oryza…	At-biased
AT3G49845.1	18487291	unlisted protein	At-biased
AT3G50110.1	18580636	phosphatase-related; similar to phosphoric monoester hydrolase [Arabidopsis thaliana] (TAIR:AT3G19420.1); similar to GA19047-PA [Drosophila pseudoobscura] (GB:EAL29329.1); similar to Os12g0407500 [Oryza sativa (japonica cultivar-group)] (GB:NP_001066634.1); contains InterPro domain Dual specificity protein phosphatase; (InterPro:IPR000340); contains InterPro domain Tyrosine specific protein phosp…	Aa-biased
AT3G50220.1	18617453	nucleic acid binding / pancreatic ribonuclease; similar to nucleic acid binding / pancreatic ribonuclease [Arabidopsis thaliana] (TAIR:AT5G67210.1); similar to Uncharacterized plant-specific domain 01627 [Medicago truncatula] (GB:ABE82263.1); contains InterPro domain Protein of unknown function DUF579, plant; (InterPro:IPR006514); contains InterPro domain Pancreatic ribonuclease; (InterPro:IPR001…	Aa-biased
AT3G51430.1	19086501	strictosidine synthase-like protein	At-biased
AT3G51870.1	19243971	mitochondrial substrate carrier family protein; similar to mitochondrial substrate carrier family protein [Arabidopsis thaliana] (TAIR:AT5G01500.1); similar to Os01g0265200 [Oryza sativa (japonica cultivar-group)] (GB:NP_001042669.1); similar to Mitochondrial ADP/ATP carrier proteins (ISS) [Ostreococcus tauri] (GB:CAL56121.1); contains InterPro domain Mitochondrial carrier protein; (InterPro:IPR0…	Aa-biased
AT3G51980.1	19285582	binding; similar to armadillo/beta-catenin repeat family protein [Arabidopsis thaliana] (TAIR:AT3G09350.1); similar to PREDICTED: similar to SIL1 protein [Gallus gallus] (GB:XP_414514.2); similar to Os09g0512700 [Oryza sativa (japonica cultivar-group)] (GB:NP_001063644.1); contains InterPro domain Armadillo-like helical; (InterPro:IPR011989)	Aa-biased
AT3G52060.2	19310551	similar to unknown protein [Arabidopsis thaliana] (TAIR:AT5G22070.1); similar to Protein of unknown function DUF266, plant [Medicago truncatula] (GB:ABE91847.1); similar to Os03g0648100 [Oryza sativa (japonica cultivar-group)] (GB:NP_001050776.1); similar to Protein of unknown function DUF266, plant [Medicago truncatula] (GB:ABE78946.1); contains InterPro domain Protein of unknown function DUF266…	At-biased
AT3G52742.1	19547362	unlisted protein	Aa-biased
AT3G53390.1	19792563	transducin family protein / WD-40 repeat family protein; similar to nucleotide binding [Arabidopsis thaliana] (TAIR:AT2G37160.2); similar to Os12g0172500 [Oryza sativa (japonica cultivar-group)] (GB:NP_001066281.1); similar to transducin family protein, putative, expressed [Oryza sativa (japonica cultivar-group)] (GB:ABA96577.2); similar to WD40-like [Medicago truncatula] (GB:ABE83445.1); contain…	Aa-biased
AT3G53390.2	19792563	unlisted protein	Aa-biased
AT3G53400.1	19798133	similar to unknown protein [Arabidopsis thaliana] (TAIR:AT5G03190.1); similar to conserved hypothetical protein [Medicago truncatula] (GB:ABD32814.1); contains domain ARM repeat (SSF48371); contains domain no description (G3D.3.40.50.1860)	Aa-biased
AT3G53402.1	19798133	unlisted protein	Aa-biased
AT3G53540.1	19846655	similar to unknown protein [Arabidopsis thaliana] (TAIR:AT4G28760.2); similar to expressed protein [Oryza sativa (japonica cultivar-group)] (GB:ABF95302.1); similar to expressed protein [Oryza sativa (japonica cultivar-group)] (GB:ABF95303.1); contains domain PHOSPHATIDYLINOSITOL N-ACETYLGLUCOSAMINYLTRANSFERASE SUBUNIT P (DOWN SYNDROME CRITICAL REGION PROTEIN 5)-RELATED (PTHR21726)	Aa-biased
AT3G53640.1	19887044	protein kinase family protein; similar to protein kinase family protein [Arabidopsis thaliana] (TAIR:AT3G25840.2); similar to protein kinase family protein [Arabidopsis thaliana] (TAIR:AT1G13350.1); similar to Protein kinase domain containing protein, expressed [Oryza sativa (japonica cultivar-group)] (GB:ABA99626.1); contains InterPro domain Serine/threonine protein kinase; (InterPro:IPR002290);…	Aa-biased
AT3G53700.1	19900284	MEE40 (maternal effect embryo arrest 40); binding; similar to pentatricopeptide (PPR) repeat-containing protein [Arabidopsis thaliana] (TAIR:AT5G64320.1); similar to pentatricopeptide, putative, expressed [Oryza sativa (japonica cultivar-group)] (GB:ABF97191.1); similar to Os03g0597200 [Oryza sativa (japonica cultivar-group)] (GB:NP_001050605.1); similar to putative membrane-associated salt-induc…	Aa-biased
AT3G53760.1	19917857	tubulin family protein; Identical to Gamma-tubulin complex component 4 homolog [Arabidopsis Thaliana] (GB:Q9M350;GB:Q6NLC2); similar to tubulin family protein [Arabidopsis thaliana] (TAIR:AT5G17410.1); similar to Os05g0154500 [Oryza sativa (japonica cultivar-group)] (GB:NP_001054682.1); similar to Gamma-tubulin complex component 4 homolog (GB:Q9SC88); contains InterPro domain Spc97/Spc98; (InterP…	Aa-biased
AT3G53960.1	19978149	proton-dependent oligopeptide transport (POT) family protein; similar to proton-dependent oligopeptide transport (POT) family protein [Arabidopsis thaliana] (TAIR:AT2G37900.1); similar to TGF-beta receptor, type I/II extracellular re (GB:ABE84933.1); similar to Os03g0823500 [Oryza sativa (japonica cultivar-group)] (GB:NP_001051743.1); contains InterPro domain TGF-beta receptor, type I/II extracel…	Aa-biased
AT3G54030.1	20010949	protein kinase family protein; similar to protein kinase family protein [Arabidopsis thaliana] (TAIR:AT5G41260.1); similar to protein kinase-related [Arabidopsis thaliana] (TAIR:AT5G59010.1); similar to protein kinase family protein [Arabidopsis thaliana] (TAIR:AT4G00710.1); similar to TPR-containing protein kinase [Glycine max] (GB:AAX61123.1); similar to Protein kinase [Medicago truncatula] (GB…	At-biased
AT3G54280.1	20092252	ATP binding / DNA binding / helicase; similar to homeotic gene regulator, putative [Arabidopsis thaliana] (TAIR:AT5G19310.1); similar to PREDICTED: similar to TATA-binding protein-associated factor 172 (ATP-dependent helicase BTAF1) (TBP-associated factor 172) (TAF-172) (TAF(II)170) (B-TFIID transcription factor-associated 170 kDa subunit) isoform 6 [Mus musculus] (GB:XP_922377.1); similar to put…	At-biased
AT3G54440.1	20148342	glycoside hydrolase family 2 protein; similar to hypothetical protein VchoV5_02000978 [Vibrio cholerae V51] (GB:ZP_01486357.1); similar to beta-galactosidase [synthetic construct] (GB:AAC26782.1); similar to COG3250: Beta-galactosidase/beta-glucuronidase [Vibrio cholerae O395] (GB:ZP_00757050.1); contains InterPro domain Galactose mutarotase-like; (InterPro:IPR011013); contains InterPro domain Gl…	At-biased
AT3G54440.2	20148342	hydrolase, hydrolyzing O-glycosyl compounds; similar to hypothetical protein VchoV5_02000978 [Vibrio cholerae V51] (GB:ZP_01486357.1); similar to beta-galactosidase [synthetic construct] (GB:AAC26782.1); similar to COG3250: Beta-galactosidase/beta-glucuronidase [Vibrio cholerae O395] (GB:ZP_00757050.1); contains InterPro domain Galactose mutarotase-like; (InterPro:IPR011013); contains InterPro do…	At-biased
AT3G54530.1	20186177	similar to unknown protein [Arabidopsis thaliana] (TAIR:AT3G54520.1); contains domain no description (G3D.1.10.1420.10)	At-biased
AT3G55410.1	20541826	2-oxoglutarate dehydrogenase E1 component, putative / oxoglutarate decarboxylase, putative / alpha-ketoglutaric dehydrogenase, putative; similar to 2-oxoglutarate dehydrogenase E1 component, putative / oxoglutarate decarboxylase, putative / alpha-ketoglutaric dehydrogenase, putative [Arabidopsis thaliana] (TAIR:AT5G65750.1); similar to oxoglutarate dehydrogenase (succinyl-transferring) [Cryptococ…	At-biased
AT3G55480.2	20566248	adaptin family protein; similar to beta-adaptin, putative [Arabidopsis thaliana] (TAIR:AT4G11380.1); similar to beta-adaptin, putative [Arabidopsis thaliana] (TAIR:AT4G23460.1); similar to putative adaptor-related protein complex AP-3, beta 2 subunit [Oryza sativa (japonica cultivar-group)] (GB:BAD87374.1); similar to Os01g0973300 [Oryza sativa (japonica cultivar-group)] (GB:NP_001045546.1); cont…	Aa-biased
AT3G55830.1	20714947	A member of the Glycosyltransferase Family 64, homologous to Poplar cambium-expressed GT64 gene. The EPC1 protein plays a critical role during plant development in maintaining the integrity of organs via cell-cell adhesion, thereby providing mechanical strength and facilitating the movement of metabolites throughout the plant.	At-biased
AT3G56070.1	20806755	rotamase cyclophilin 2 (ROC2) exhibiting peptidyl-prolyl cis-trans isomerase activity involved in signal transduction.	Aa-biased
AT3G56070.2	20806791	rotamase cyclophilin 2 (ROC2) exhibiting peptidyl-prolyl cis-trans isomerase activity involved in signal transduction.	Aa-biased
AT3G56080.1	20810328	dehydration-responsive protein-related; similar to dehydration-responsive family protein [Arabidopsis thaliana] (TAIR:AT2G40280.1); similar to Os05g0472200 [Oryza sativa (japonica cultivar-group)] (GB:NP_001055814.1); similar to Os01g0828300 [Oryza sativa (japonica cultivar-group)] (GB:NP_001044685.1); similar to unknown protein [Oryza sativa (japonica cultivar-group)] (GB:AAT93959.1); contains I…	Aa-biased
AT3G56370.1	20899115	leucine-rich repeat transmembrane protein kinase, putative; similar to leucine-rich repeat transmembrane protein kinase, putative [Arabidopsis thaliana] (TAIR:AT5G01890.1); similar to leucine-rich repeat transmembrane protein kinase, putative [Arabidopsis thaliana] (TAIR:AT3G28040.1); similar to unknown protein [Oryza sativa (japonica cultivar-group)] (GB:AAT01367.1); similar to putative receptor…	At-biased
AT3G56410.1	20916196	similar to unknown protein [Arabidopsis thaliana] (TAIR:AT3G61670.1); similar to cell wall-anchored protein [Staphylococcus saprophyticus subsp. saprophyticus ATCC 15305] (GB:YP_300225.1); contains InterPro domain Zinc finger, LSD1-type; (InterPro:IPR005735)	Aa-biased
AT3G56410.2	20916196	similar to unknown protein [Arabidopsis thaliana] (TAIR:AT3G61670.1); similar to cell wall-anchored protein [Staphylococcus saprophyticus subsp. saprophyticus ATCC 15305] (GB:YP_300225.1); contains InterPro domain Zinc finger, LSD1-type; (InterPro:IPR005735)	Aa-biased
AT3G56590.1	20964862	hydroxyproline-rich glycoprotein family protein; similar to zinc finger (C3HC4-type RING finger) family protein [Arabidopsis thaliana] (TAIR:AT3G10810.1); similar to putative RING zinc finger protein-related [Medicago truncatula] (GB:ABD32886.1); contains domain PRICHEXTENSN (PR01217)	Aa-biased
AT3G56850.1	21046363	Encodes an ABA-responsive element binding protein with a bZIP domain. Located in the nucleus and expressed in the embryo during seed maturation.	Aa-biased
AT3G57000.1	21092296	nucleolar essential protein-related; similar to Os02g0290400 [Oryza sativa (japonica cultivar-group)] (GB:NP_001046590.1); similar to Protein required for 18S rRNA maturation and 40S ribosome biogenesis (ISS) [Ostreococcus tauri] (GB:CAL58628.1); contains InterPro domain Suppressor Mra1; (InterPro:IPR005304)	Aa-biased
AT3G57120.1	21138914	protein kinase family protein; similar to protein kinase family protein / peptidoglycan-binding LysM domain-containing protein [Arabidopsis thaliana] (TAIR:AT1G51940.1); similar to Protein kinase [Medicago truncatula] (GB:ABE87818.1); contains InterPro domain Protein kinase-like; (InterPro:IPR011009); contains InterPro domain Protein kinase; (InterPro:IPR000719); contains InterPro domain Tyrosine…	At-biased
AT3G57300.1	21199520	transcriptional activator, putative; similar to PIE1 (PHOTOPERIOD-INDEPENDENT EARLY FLOWERING 1), ATP binding / DNA binding / helicase [Arabidopsis thaliana] (TAIR:AT3G12810.1); similar to SNF2-related domain-containing protein [Dictyostelium discoideum AX4] (GB:XP_629681.1); similar to INO80 complex homolog 1 [Homo sapiens] (GB:NP_060023.1); similar to transcriptional activator, putative, expres…	At-biased
AT3G57780.1	21399817	similar to nucleolar protein gar2-related [Arabidopsis thaliana] (TAIR:AT2G42320.2); similar to conserved hypothetical protein [Medicago truncatula] (GB:ABE94664.1); similar to hypothetical protein [Nicotiana tabacum] (GB:BAC53933.1)	At-biased
AT3G58000.1	21474951	VQ motif-containing protein; similar to VQ motif-containing protein [Arabidopsis thaliana] (TAIR:AT2G42140.1); similar to H1005F08.13 [Oryza sativa (indica cultivar-group)] (GB:CAH65984.1); similar to Os06g0618700 [Oryza sativa (japonica cultivar-group)] (GB:NP_001058086.1); similar to OSJNBa0087O24.11 [Oryza sativa (japonica cultivar-group)] (GB:CAE03588.1); contains InterPro domain VQ; (InterPr…	Aa-biased
AT3G58470.1	21626706	similar to unknown protein [Oryza sativa] (GB:AAL58958.1); similar to Os03g0749900 [Oryza sativa (japonica cultivar-group)] (GB:NP_001051279.1)	At-biased
AT3G58480.1	21629428	calmodulin-binding family protein; similar to calmodulin-binding family protein [Arabidopsis thaliana] (TAIR:AT3G13600.1); similar to IQ calmodulin-binding re (GB:ABE79293.1); contains InterPro domain IQ calmodulin-binding region; (InterPro:IPR000048)	Aa-biased
AT3G58580.1	21660612	hydrolase; similar to endonuclease/exonuclease/phosphatase family protein [Arabidopsis thaliana] (TAIR:AT3G58560.1); similar to Endonuclease/Exonuclease/phosphatase family protein, expressed [Oryza sativa (japonica cultivar-group)] (GB:ABF94166.1); similar to Os10g0412100 [Oryza sativa (japonica cultivar-group)] (GB:NP_001064587.1); similar to Os03g0166800 [Oryza sativa (japonica cultivar-group)]…	Aa-biased
AT3G58590.1	21666088	pentatricopeptide (PPR) repeat-containing protein; similar to pentatricopeptide (PPR) repeat-containing protein [Arabidopsis thaliana] (TAIR:AT3G02330.1); similar to pentatricopeptide (PPR) repeat-containing protein-like [Oryza sativa (japonica cultivar-group)] (GB:BAD87291.1); contains InterPro domain Pentatricopeptide repeat; (InterPro:IPR002885); contains InterPro domain Tetratricopeptide-like…	Aa-biased
AT3G58620.1	21680357	TTL4 (TETRATRICOPETIDE-REPEAT THIOREDOXIN-LIKE 4); binding; similar to TTL3 (TETRATRICOPETIDE-REPEAT THIOREDOXIN-LIKE 3), protein binding [Arabidopsis thaliana] (TAIR:AT2G42580.1); similar to Os01g0218200 [Oryza sativa (japonica cultivar-group)] (GB:NP_001042410.1); similar to 4D11_10 [Brassica rapa subsp. pekinensis] (GB:AAZ67524.1); similar to Os01g0616300 [Oryza sativa (japonica cultivar-group…	Aa-biased
AT3G58650.1	21696262	similar to unknown protein [Arabidopsis thaliana] (TAIR:AT5G26910.1); similar to unknown protein [Arabidopsis thaliana] (TAIR:AT3G05750.2); similar to Os03g0831700 [Oryza sativa (japonica cultivar-group)] (GB:NP_001051796.1); similar to Os03g0302900 [Oryza sativa (japonica cultivar-group)] (GB:NP_001049873.1); similar to PREDICTED: hypothetical protein [Rattus norve (GB:XP_001078830.1); contains …	At-biased
AT3G58670.2	21703393	similar to unknown protein [Arabidopsis thaliana] (TAIR:AT2G42670.1); similar to OSJNBb0040D15.1 [Oryza sativa (japonica cultivar-group)] (GB:CAE04411.2); similar to Os04g0151900 [Oryza sativa (japonica cultivar-group)] (GB:NP_001052116.1); similar to H0820C10.4 [Oryza sativa (indica cultivar-group)] (GB:CAH65971.1); contains InterPro domain Protein of unknown function DUF1637; (InterPro:IPR01286…	At-biased
AT3G58950.1	21784120	F-box family protein; similar to F-box family protein [Arabidopsis thaliana] (TAIR:AT3G59000.1); similar to Os10g0128600 [Oryza sativa (japonica cultivar-group)] (GB:NP_001064091.1); similar to Unknown protein [Oryza sativa (japonica cultivar-group)] (GB:AAM23236.1); similar to F-box domain containing protein, expressed [Oryza sativa (japonica cultivar-group)] (GB:AAP51974.2); contains InterPro d…	Aa-biased
AT3G58970.1	21789364	magnesium transporter CorA-like family protein; similar to magnesium transporter CorA-like family protein (MRS2-6) [Arabidopsis thaliana] (TAIR:AT4G28580.1); similar to Mg2+ transporter protein, CorA-like [Medicago truncatula] (GB:ABE89684.1); contains InterPro domain Mg2+ transporter protein, CorA-like; (InterPro:IPR002523)	At-biased
AT3G59060.2	21827989	encodes a novel Myc-related bHLH transcription factor, which physically associated with APRR1/TOC1 and is a member of PIF3 transcription factor family.	Aa-biased
AT3G59060.4	21827989	encodes a novel Myc-related bHLH transcription factor, which physically associated with APRR1/TOC1 and is a member of PIF3 transcription factor family.	Aa-biased
AT3G59190.1	21884556	F-box family protein; similar to F-box family protein [Arabidopsis thaliana] (TAIR:AT4G14103.1); similar to F-box family protein [Arabidopsis thaliana] (TAIR:AT3G59200.1); similar to Cyclin-like F-box; FBD [Medicago truncatula] (GB:ABE92026.1); contains InterPro domain Cyclin-like F-box; (InterPro:IPR001810); contains InterPro domain Leucine-rich repeat 2; (InterPro:IPR013101)	At-biased
AT3G59210.1	21889593	F-box family protein; similar to F-box family protein [Arabidopsis thaliana] (TAIR:AT3G59230.1); similar to Cyclin-like F-box [Medicago truncatula] (GB:ABE93480.1); contains InterPro domain FBD-like; (InterPro:IPR006566); contains InterPro domain Cyclin-like F-box; (InterPro:IPR001810); contains InterPro domain Leucine-rich repeat 2; (InterPro:IPR013101)	At-biased
AT3G59770.1	22079038	Encodes a phosphoinositide phosphatase. The sac9 null mutant accumulates elevated levels of PtdIns(4,5)P2 and Ins(1,4,5)P3. The mutant plants have characteristics of constitutive stress responses.	At-biased
AT3G59770.2	22079038	Encodes a phosphoinositide phosphatase. The sac9 null mutant accumulates elevated levels of PtdIns(4,5)P2 and Ins(1,4,5)P3. The mutant plants have characteristics of constitutive stress responses.	At-biased
AT3G59890.1	22124277	dihydrodipicolinate reductase family protein; similar to dihydrodipicolinate reductase family protein [Arabidopsis thaliana] (TAIR:AT2G44040.1); similar to Os03g0245100 [Oryza sativa (japonica cultivar-group)] (GB:NP_001049536.1); similar to Os02g0436400 [Oryza sativa (japonica cultivar-group)] (GB:NP_001046736.1); similar to dihydrodipicolinate reductase family protein, putative, expressed [Oryz…	Aa-biased
AT3G59970.1	22151247	methylenetetrahydrofolate reductase MTHFR1 mRNA, complete	At-biased
AT3G59970.3	22151211	methylenetetrahydrofolate reductase MTHFR1 mRNA, complete	At-biased
AT3G59990.3	22155728	Encodes a MAP2 like methionine aminopeptidase	At-biased
AT3G60100.1	22192736	CSY5 (CITRATE SYNTHASE 5); citrate (SI)-synthase; Identical to Citrate synthase 5, mitochondrial precursor (EC 2.3.3.1) (CSY5) [Arabidopsis Thaliana] (GB:Q9M1D3); similar to ATCS (CITRATE SYNTHASE 4), citrate (SI)-synthase [Arabidopsis thaliana] (TAIR:AT2G44350.1); similar to Citrate synthase, mitochondrial precursor (GB:O80433); similar to mitochondrial citrate synthase precursor [Citrus junos] …	Aa-biased
AT3G60238.1	22259088	unlisted protein	At-biased
AT3G60320.1	22291900	DNA binding; similar to proline-rich family protein [Arabidopsis thaliana] (TAIR:AT1G02110.1); similar to Os10g0562700 [Oryza sativa (japonica cultivar-group)] (GB:NP_001065395.1); similar to bZIP transcription factor bZIP80 [Glycine max] (GB:ABI34654.1); similar to bZIP protein (GB:AAA90943.1); contains InterPro domain Protein of unknown function DUF632; (InterPro:IPR006867); contains InterPro d…	Aa-biased
AT3G60800.1	22467182	zinc finger (DHHC type) family protein; similar to zinc finger (DHHC type) family protein [Arabidopsis thaliana] (TAIR:AT4G22750.1); similar to DHHC zinc finger domain containing protein, expressed [Oryza sativa (japonica cultivar-group)] (GB:ABF99421.1); similar to Os03g0804300 [Oryza sativa (japonica cultivar-group)] (GB:NP_001051618.1); contains InterPro domain Zinc finger, DHHC-type; (InterPr…	At-biased
AT3G60850.1	22481900	similar to Os03g0247100 [Oryza sativa (japonica cultivar-group)] (GB:NP_001049548.1)	Aa-biased
AT3G60860.1	22484814	guanine nucleotide exchange family protein; similar to EDA10 (embryo sac development arrest 10), guanyl-nucleotide exchange factor [Arabidopsis thaliana] (TAIR:AT1G01960.1); similar to guanine nucleotide exchange family protein [Arabidopsis thaliana] (TAIR:AT4G35380.1); similar to guanine nucleotide exchange family protein [Arabidopsis thaliana] (TAIR:AT4G38200.1); similar to putative guanine nuc…	At-biased
AT3G61080.1	22607130	fructosamine kinase family protein; similar to hypothetical protein alr5126 [Nostoc sp. PCC 7120] (GB:NP_489166.1); similar to Os03g0117800 [Oryza sativa (japonica cultivar-group)] (GB:NP_001048768.1); contains InterPro domain Protein kinase-like; (InterPro:IPR011009); contains InterPro domain Fructosamine kinase; (InterPro:IPR005581)	At-biased
AT3G61170.1	22638720	pentatricopeptide (PPR) repeat-containing protein; similar to pentatricopeptide (PPR) repeat-containing protein [Arabidopsis thaliana] (TAIR:AT2G27610.1); similar to Tetratricopeptide-like helical [Medicago truncatula] (GB:ABE88248.1); contains InterPro domain Pentatricopeptide repeat; (InterPro:IPR002885); contains InterPro domain Protein prenyltransferase; (InterPro:IPR008940); contains InterPr…	At-biased
AT3G61300.1	22687585	C2 domain-containing protein; similar to C2 domain-containing protein [Arabidopsis thaliana] (TAIR:AT4G00700.1); similar to C2 domain-containing protein [Arabidopsis thaliana] (TAIR:AT1G51570.1); similar to NTRB (NADPH-dependent thioredoxin reductase B) [Arabidopsis thaliana] (TAIR:AT4G11610.1); similar to C2 [Medicago truncatula] (GB:ABD33426.1); similar to C2 [Medicago truncatula] (GB:ABE89860.…	Aa-biased
AT3G61430.1	22733486	a member of the plasma membrane intrinsic protein subfamily PIP1. localizes to the plasma membrane and exhibits water transport activity in Xenopus oocyte. expressed ubiquitously and protein level decreases slightly during leaf development.	Aa-biased
AT3G61770.1	22864563	similar to unknown protein [Arabidopsis thaliana] (TAIR:AT1G67600.1); similar to Os05g0534100 [Oryza sativa (japonica cultivar-group)] (GB:NP_001056147.1); similar to hypothetical protein DSY2350 [Desulfitobacterium hafniense Y51] (GB:YP_518583.1); contains InterPro domain Acid phosphatase/vanadium-dependent haloperoxidase; (InterPro:IPR008934); contains InterPro domain Acid phosphatase/vanadium-…	At-biased
AT3G61780.1	22867851	EMB1703 (EMBRYO DEFECTIVE 1703); similar to unknown protein [Arabidopsis thaliana] (TAIR:AT5G28320.1); similar to unknown protein [Arabidopsis thaliana] (TAIR:AT5G28400.1); similar to Viral A-type inclusion protein repeat [Entamoeba histolytica HM-1:IMSS] (GB:XP_653447.1); contains domain Interleukin 8-like chemokines (SSF54117); contains domain ClpS-like (SSF54736)	At-biased
AT3G61800.1	22874562	similar to hypothetical protein DDBDRAFT_0189958 [Dictyostelium discoideum AX4] (GB:XP_646872.1); similar to Os02g0293800 [Oryza sativa (japonica cultivar-group)] (GB:NP_001046601.1); contains InterPro domain ENTH/VHS; (InterPro:IPR008942)	At-biased
AT3G61860.1	22900081	encodes an arginine/serine-rich splicing factor. transcript is alternatively spliced and is differentially expressed in different tissues (flowers, roots, stems, and leaves) examined.	Aa-biased
AT3G61890.1	22914157	Encodes a homeodomain leucine zipper class I (HD-Zip I) protein. Loss of function mutant has abnormally shaped leaves and stems.	At-biased
AT3G62150.1	23008770	PGP21 (P-GLYCOPROTEIN 21); ATPase, coupled to transmembrane movement of substances; Identical to Multidrug resistance protein 17 (P-glycoprotein 21) (MDR17) [Arabidopsis Thaliana] (GB:Q9M1Q9); similar to PGP11 (P-GLYCOPROTEIN 11), ATPase, coupled to transmembrane movement of substances [Arabidopsis thaliana] (TAIR:AT1G02520.1); similar to PGP4 (P-GLYCOPROTEIN 4, P-GLYCOPROTEIN4), ATPase, coupled …	At-biased
AT3G62170.1	23016236	VGDH2 (VANGUARD 1 HOMOLOG 2); pectinesterase; Identical to Probable pectinesterase VGDH2 precursor (EC 3.1.1.11) (Pectin methylesterase) (PE) (VANGUARD1-like protein 2) (VGD1-like protein 2) (VGDH2) [Arabidopsis Thaliana] (GB:Q5MFV6;GB:Q9M1Q7); similar to VGD1 (VANGUARD1), pectinesterase [Arabidopsis thaliana] (TAIR:AT2G47040.1); similar to pectinesterase family protein [Arabidopsis thaliana] (TA…	At-biased
AT3G62310.1	23057248	RNA helicase, putative; similar to RNA helicase, putative [Arabidopsis thaliana] (TAIR:AT2G47250.1); similar to ATP-dependent RNA helicase, putative [Arabidopsis thaliana] (TAIR:AT3G26560.1); similar to EMB2733/ESP3 (EMBRYO DEFECTIVE 2733), ATP-dependent RNA helicase [Arabidopsis thaliana] (TAIR:AT1G32490.1); similar to Pre-mRNA splicing factor ATP-dependent RNA helicase, putative, expressed [Ory…	Aa-biased
AT3G62330.1	23062838	zinc knuckle (CCHC-type) family protein; similar to unknown protein [Arabidopsis thaliana] (TAIR:AT5G22040.1); similar to Zinc finger, CCHC-type [Medicago truncatula] (GB:ABE87769.1); contains InterPro domain Zinc finger, CCHC-type; (InterPro:IPR001878)	Aa-biased
AT3G62340.1	23069544	member of WRKY Transcription Factor; Group II-c	Aa-biased
AT3G62360.1	23072791	similar to LOC495699 protein [Xenopus laevis] (GB:AAH86296.1); contains InterPro domain Carboxypeptidase regulatory region; (InterPro:IPR008969); contains InterPro domain Cna B-type; (InterPro:IPR008454); contains InterPro domain Borrelia outer surface lipoprotein; (InterPro:IPR001809)	Aa-biased
AT3G62370.1	23080785	similar to Os03g0309000 [Oryza sativa (japonica cultivar-group)] (GB:NP_001049909.1); similar to expressed protein [Oryza sativa (japonica cultivar-group)] (GB:ABF95557.1)	Aa-biased
AT3G62390.1	23087027	similar to unknown protein [Arabidopsis thaliana] (TAIR:AT3G12060.1); similar to expressed protein [Oryza sativa (japonica cultivar-group)] (GB:ABF95542.1); contains InterPro domain Protein of unknown function DUF231, plant; (InterPro:IPR004253)	Aa-biased
AT3G62420.1	23091610	Encodes a group-S bZIP transcription factor. Forms heterodimers with group-C bZIP transcription factors. The heterodimers bind to the ACTCAT cis-element of proline dehydrogenase gene.	Aa-biased
AT3G62422.1	23091610	unlisted protein	Aa-biased
AT3G62440.1	23096135	F-box family protein; similar to F-box family protein [Arabidopsis thaliana] (TAIR:AT5G15620.1); similar to Cyclin-like F-box; FBD [Medicago truncatula] (GB:ABE78248.1); contains InterPro domain FBD-like; (InterPro:IPR006566); contains InterPro domain Cyclin-like F-box; (InterPro:IPR001810); contains InterPro domain Leucine-rich repeat 2; (InterPro:IPR013101)	Aa-biased
AT3G62470.1	23106455	pentatricopeptide (PPR) repeat-containing protein; similar to pentatricopeptide (PPR) repeat-containing protein [Arabidopsis thaliana] (TAIR:AT3G62540.1); similar to pentatricopeptide (PPR) repeat-containing protein [Arabidopsis thaliana] (TAIR:AT5G14820.1); similar to Os05g0355200 [Oryza sativa (japonica cultivar-group)] (GB:NP_001055288.1); similar to hypothetical protein [Oryza sativa (japonic…	Aa-biased
AT3G62550.1	23135994	universal stress protein (USP) family protein; similar to ethylene-responsive protein, putative [Arabidopsis thaliana] (TAIR:AT1G09740.1); similar to universal stress protein family [Medicago truncatula] (GB:ABE78101.1); contains InterPro domain Universal stress protein (Usp); (InterPro:IPR006015); contains InterPro domain UspA; (InterPro:IPR006016)	Aa-biased
AT3G62570.1	23142516	DNAJ heat shock N-terminal domain-containing protein; similar to DNAJ heat shock N-terminal domain-containing protein [Arabidopsis thaliana] (TAIR:AT4G02100.1); similar to DNAJ heat shock N-terminal domain-containing protein [Arabidopsis thaliana] (TAIR:AT2G47440.1); similar to tetratricopeptide repeat, putative [Medicago truncatula] (GB:ABE90991.1); contains InterPro domain Tetratricopeptide reg…	Aa-biased
AT3G62580.1	23146858	similar to late embryogenesis abundant domain-containing protein / LEA domain-containing protein [Arabidopsis thaliana] (TAIR:AT1G72100.1); similar to Os12g0557400 [Oryza sativa (japonica cultivar-group)] (GB:NP_001067006.1); similar to Os11g0673100 [Oryza sativa (japonica cultivar-group)] (GB:NP_001068440.1); similar to hypothetical protein MtrDRAFT_AC152921g2v1 [Medicago truncatula] (GB:ABE7808…	Aa-biased
AT3G62590.1	23147931	lipase class 3 family protein; similar to lipase class 3 family protein [Arabidopsis thaliana] (TAIR:AT1G02660.1); similar to Lipase, class 3 [Medicago truncatula] (GB:ABE90993.1); contains InterPro domain Lipase, class 3; (InterPro:IPR002921)	Aa-biased
AT3G62630.1	23163777	similar to calmodulin-binding protein [Arabidopsis thaliana] (TAIR:AT2G15760.1); similar to conserved hypothetical protein [Medicago truncatula] (GB:ABE84267.1); contains InterPro domain Protein of unknown function DUF1645; (InterPro:IPR012442)	Aa-biased
AT3G62650.1	23168480	binding; similar to binding [Arabidopsis thaliana] (TAIR:AT2G47485.1); similar to At2g47485 [Medicago truncatula] (GB:ABE84411.1); contains InterPro domain Mitochondrial substrate carrier; (InterPro:IPR001993)	Aa-biased
AT3G62650.2	23168073	binding; similar to binding [Arabidopsis thaliana] (TAIR:AT2G47485.1); similar to At2g47485 [Medicago truncatula] (GB:ABE84411.1); contains InterPro domain Mitochondrial substrate carrier; (InterPro:IPR001993)	Aa-biased
AT3G62660.1	23172836	Encodes a protein with putative galacturonosyltransferase activity.	Aa-biased
AT3G62670.1	23176564	member of Response Regulator: B- Type	Aa-biased
AT3G62700.1	23190297	member of MRP subfamily	Aa-biased
AT3G62710.1	23197675	glycosyl hydrolase family 3 protein; similar to glycosyl hydrolase family 3 protein [Arabidopsis thaliana] (TAIR:AT5G20950.2); similar to glycosyl hydrolase family 3 protein [Arabidopsis thaliana] (TAIR:AT5G20940.1); similar to glycosyl hydrolase family 3 protein [Arabidopsis thaliana] (TAIR:AT5G04885.1); similar to exoglucanase precursor [Zea mays] (GB:AAF79936.1); similar to beta-D-glucosidase …	Aa-biased
AT3G62720.1	23201144	Encodes a protein with xylosyltransferase activity, which is specific for UDP-xylose as donor substrate and for oligosaccharides with a degree of polymerization >4. Although the enzyme utilizes either cellopentaose or cellohexaose, its activity is four-fold higher with cellohexaose as an acceptor compared to cellopentaose. The enzyme is able to add several xylosyl residues to the acceptor forming…	Aa-biased
AT3G62720.2	23201330	Encodes a protein with xylosyltransferase activity, which is specific for UDP-xylose as donor substrate and for oligosaccharides with a degree of polymerization >4. Although the enzyme utilizes either cellopentaose or cellohexaose, its activity is four-fold higher with cellohexaose as an acceptor compared to cellopentaose. The enzyme is able to add several xylosyl residues to the acceptor forming…	Aa-biased
AT3G62750.1	23214384	hydrolase, hydrolyzing O-glycosyl compounds; similar to glycosyl hydrolase family 1 protein [Arabidopsis thaliana] (TAIR:AT4G27820.1); similar to glycosyl hydrolase family 1 protein [Arabidopsis thaliana] (TAIR:AT4G27830.1); similar to glycosyl hydrolase family 1 protein [Arabidopsis thaliana] (TAIR:AT3G62740.1); similar to Glycoside hydrolase, family 1 [Medicago truncatula] (GB:ABE85054.1); cont…	Aa-biased
AT3G62760.1	23217425	Encodes glutathione transferase belonging to the phi class of GSTs. Naming convention according to Wagner et al. (2002).	Aa-biased
AT3G62770.1	23218641	Required for autophagosome formation during nutrient deprivation and senescence.	Aa-biased
AT3G62780.1	23221847	C2 domain-containing protein; similar to C2 domain-containing protein [Arabidopsis thaliana] (TAIR:AT3G16510.1); similar to C2 domain-containing protein / XYPPX domain-containing protein [Musa acuminata] (GB:ABF69997.1); contains InterPro domain C2; (InterPro:IPR000008); contains InterPro domain C2 calcium/lipid-binding region, CaLB; (InterPro:IPR008973)	Aa-biased
AT3G62810.1	23227689	complex 1 family protein / LVR family protein; similar to Complex 1 LYR protein [Medicago truncatula] (GB:ABE84987.1); contains InterPro domain Complex 1 LYR protein; (InterPro:IPR008011)	Aa-biased
AT3G62820.1	23229771	invertase/pectin methylesterase inhibitor family protein; similar to invertase/pectin methylesterase inhibitor family protein [Arabidopsis thaliana] (TAIR:AT2G47670.1); similar to Pectinesterase inhibitor [Medicago truncatula] (GB:ABE84986.1); contains InterPro domain Plant invertase/pectin methylesterase inhibitor; (InterPro:IPR007186); contains InterPro domain Pectinesterase inhibitor; (InterPr…	Aa-biased
AT3G62830.1	23232402	encodes an isoform of UDP-glucuronic acid decarboxylase, which is predicted to be membrane-bound by PSORT. This enzyme produces UDP-xylose, which is a substrate for many cell wall carbohydrates including hemicellulose and pectin. UDP-xylose is also known to feedback regulate several cell wall biosynthetic enzymes.	Aa-biased
AT3G62830.2	23232329	unlisted protein	Aa-biased
AT3G62840.1	23235541	similar to small nuclear ribonucleoprotein D2, putative / snRNP core protein D2, putative / Sm protein D2, putative [Arabidopsis thaliana] (TAIR:AT2G47640.4); similar to Os05g0314100 [Oryza sativa (japonica cultivar-group)] (GB:NP_001055168.1); similar to putative small nuclear ribonucleoprotein D2 [Oryza sativa (japonica cultivar-group)] (GB:AAV32147.1); contains InterPro domain Like-Sm ribonucl…	Aa-biased
AT3G62840.2	23235541	similar to small nuclear ribonucleoprotein D2, putative / snRNP core protein D2, putative / Sm protein D2, putative [Arabidopsis thaliana] (TAIR:AT2G47640.3); similar to Os05g0314100 [Oryza sativa (japonica cultivar-group)] (GB:NP_001055168.1); similar to putative small nuclear ribonucleoprotein D2 [Oryza sativa (japonica cultivar-group)] (GB:AAV32147.1); contains InterPro domain Like-Sm ribonucl…	Aa-biased
AT3G62860.1	23239481	esterase/lipase/thioesterase family protein; similar to esterase/lipase/thioesterase family protein [Arabidopsis thaliana] (TAIR:AT2G47630.1); similar to Os05g0363100 [Oryza sativa (japonica cultivar-group)] (GB:NP_001055317.1); similar to Alpha/beta hydrolase [Medicago truncatula] (GB:ABE84979.1); contains InterPro domain Esterase/lipase/thioesterase; (InterPro:IPR000379); contains InterPro doma…	Aa-biased
AT3G62900.1	23249189	zinc ion binding; similar to unknown protein [Arabidopsis thaliana] (TAIR:AT1G02990.2); similar to Os05g0371100 [Oryza sativa (japonica cultivar-group)] (GB:NP_001055354.1); similar to hypothetical protein [Oryza sativa (japonica cultivar-group)] (GB:AAV31237.1); similar to Os03g0347300 [Oryza sativa (japonica cultivar-group)] (GB:NP_001050098.1); contains InterPro domain Zinc finger, CW-type; (I…	Aa-biased
AT3G62910.1	23257557	Isolated in a screen for chloroplast development mutants. Pale green, albino seedlings arrest early in seedling development.	Aa-biased
AT3G62920.1	23260662	similar to Os05g0371500 [Oryza sativa (japonica cultivar-group)] (GB:NP_001055356.1)	Aa-biased
AT3G62940.1	23262970	OTU-like cysteine protease family protein; similar to SEC-C motif-containing protein / OTU-like cysteine protease family protein [Arabidopsis thaliana] (TAIR:AT5G67170.1); similar to Fgenesh protein 81 [Beta vulgaris] (GB:ABD83295.1); contains InterPro domain Ovarian tumour, otubain; (InterPro:IPR003323)	Aa-biased
AT3G62940.2	23262970	OTU-like cysteine protease family protein; similar to SEC-C motif-containing protein / OTU-like cysteine protease family protein [Arabidopsis thaliana] (TAIR:AT5G67170.1); similar to Fgenesh protein 81 [Beta vulgaris] (GB:ABD83295.1); contains InterPro domain Ovarian tumour, otubain; (InterPro:IPR003323)	Aa-biased
AT3G62960.1	23268742	glutaredoxin family protein; Identical to Glutaredoxin-C14 (AtGrxC14) (GRXC14) [Arabidopsis Thaliana] (GB:Q9LYC5); similar to glutaredoxin family protein [Arabidopsis thaliana] (TAIR:AT2G47880.1); similar to glutaredoxin 1 [Plantago major] (GB:CAH59431.1); contains InterPro domain Thioredoxin-like fold; (InterPro:IPR012336); contains InterPro domain Glutaredoxin; (InterPro:IPR002109); contains In…	Aa-biased
AT3G62970.1	23270659	protein binding / zinc ion binding; similar to zinc finger (C3HC4-type RING finger) family protein [Arabidopsis thaliana] (TAIR:AT5G18650.1); similar to Os03g0348900 [Oryza sativa (japonica cultivar-group)] (GB:NP_001050105.1); similar to Os12g0538500 [Oryza sativa (japonica cultivar-group)] (GB:NP_001066941.1); similar to PGPD14 [Petunia x hybrida] (GB:AAD02556.1); contains InterPro domain Zinc …	Aa-biased
AT3G62980.1	23273144	Encodes an auxin receptor that mediates auxin-regulated transcription. It contains leucine-rich repeats and an F-box and interacts with ASK1, ASK2 and AtCUL1 to form SCF-TIR1, an SCF ubiquitin ligase complex. Related to yeast Grr1p and human SKP2 proteins, involved in ubiquitin-mediated processes. Required for normal response to auxin and repressed in response to flagellin. As part of the SCF com…	Aa-biased
AT3G63000.1	23283626	NPL4 family protein; Identical to NPL4-like protein 1 [Arabidopsis Thaliana] (GB:Q9LYC2); similar to NPL4 family protein [Arabidopsis thaliana] (TAIR:AT2G47970.1); similar to Os01g0377700 [Oryza sativa (japonica cultivar-group)] (GB:NP_001043084.1); similar to Nuclear pore complex, rNpl4 component (sc Npl4) (ISS) [Ostreococcus tauri] (GB:CAL51738.1); contains InterPro domain NPL4; (InterPro:IPR00…	Aa-biased
AT3G63020.1	23294441	unknown protein	Aa-biased
AT3G63020.2	23294405	unlisted protein	Aa-biased
AT3G63060.1	23300296	circadian clock coupling factor, putative; similar to circadian clock coupling factor-related [Arabidopsis thaliana] (TAIR:AT5G15440.1); similar to circadian clock coupling factor ZGT [Nicotiana tabacum] (GB:AAK56924.1)	Aa-biased
AT3G63070.1	23302396	PWWP domain-containing protein; similar to PWWP domain-containing protein [Arabidopsis thaliana] (TAIR:AT2G48160.1); similar to PWWP; Regulation of nuclear pre-mRNA protein [Medicago truncatula] (GB:ABE77466.1); contains InterPro domain Regulation of nuclear pre-mRNA protein; (InterPro:IPR006569); contains InterPro domain PWWP; (InterPro:IPR000313)	Aa-biased
AT3G63080.1	23309749	Encodes glutathione peroxidase.	Aa-biased
AT3G63095.1	23315540	Encodes a Protease inhibitor/seed storage/LTP family protein	Aa-biased
AT3G63110.1	23318099	Encodes cytokinin synthase.	Aa-biased
AT3G63130.1	23324645	Encodes a RAN GTPase activating protein involved in nuclear import, cell plate formation and mitotic spindle formation.	Aa-biased
AT3G63140.1	23326898	mRNA-binding protein, putative; similar to catalytic/ coenzyme binding [Arabidopsis thaliana] (TAIR:AT1G09340.1); similar to mRNA-binding protein precursor [Nicotiana tabacum] (GB:AAP87140.1); contains InterPro domain NAD-dependent epimerase/dehydratase; (InterPro:IPR001509)	Aa-biased
AT3G63170.1	23334352	similar to unknown protein [Arabidopsis thaliana] (TAIR:AT2G26310.1); similar to putative chalcone isomerase [Lycopersicon esculentum] (GB:AAQ55182.1); similar to Os07g0571600 [Oryza sativa (japonica cultivar-group)] (GB:NP_001060052.1)	Aa-biased
AT3G63180.1	23336101	similar to unknown protein [Arabidopsis thaliana] (TAIR:AT3G22380.1); similar to unknown protein [Oryza sativa (japonica cultivar-group)] (GB:BAC84664.1)	Aa-biased
AT3G63180.2	23336101	similar to unknown protein [Arabidopsis thaliana] (TAIR:AT3G22380.1); similar to unknown protein [Oryza sativa (japonica cultivar-group)] (GB:BAC84664.1)	Aa-biased
AT3G63190.1	23342605	ribosome recycling factor, chloroplast, putative / ribosome releasing factor, chloroplast, putative; Identical to Ribosome recycling factor, chloroplast precursor (Ribosome-releasing factor, chloroplast) (RRF) (CpFrr) (RRFHCP) (RRF) [Arabidopsis Thaliana] (GB:Q9M1X0;GB:Q93V42); similar to ribosome recycling factor family protein / ribosome releasing factor family protein [Arabidopsis thaliana] (T…	Aa-biased
AT3G63200.1	23345908	PLA IIIB/PLP9 (Patatin-like protein 9); nutrient reservoir; similar to PLA IIB/PLP6 (Patatin-like protein 6), nutrient reservoir [Arabidopsis thaliana] (TAIR:AT2G39220.1); similar to putative lipid acyl hydrolase [Oryza sativa] (GB:AAK72885.1); similar to Os03g0254400 [Oryza sativa (japonica cultivar-group)] (GB:NP_001049586.1); contains InterPro domain Patatin; (InterPro:IPR002641)	Aa-biased
AT3G63220.1	23357410	kelch repeat-containing F-box family protein; similar to kelch repeat-containing F-box family protein [Arabidopsis thaliana] (TAIR:AT1G16250.1); similar to Os10g0388200 [Oryza sativa (japonica cultivar-group)] (GB:NP_001064494.1); similar to Putative protein [Oryza sativa (japonica cultivar-group)] (GB:AAK13101.1); contains InterPro domain Cyclin-like F-box; (InterPro:IPR001810); contains InterPr…	Aa-biased
AT3G63220.2	23357410	kelch repeat-containing F-box family protein; similar to kelch repeat-containing F-box family protein [Arabidopsis thaliana] (TAIR:AT1G16250.1); similar to Os10g0388200 [Oryza sativa (japonica cultivar-group)] (GB:NP_001064494.1); similar to Putative protein [Oryza sativa (japonica cultivar-group)] (GB:AAK13101.1); contains InterPro domain Cyclin-like F-box; (InterPro:IPR001810); contains InterPr…	Aa-biased
AT3G63240.1	23363901	endonuclease/exonuclease/phosphatase family protein; similar to endonuclease/exonuclease/phosphatase family protein [Arabidopsis thaliana] (TAIR:AT2G32010.1); similar to endonuclease/exonuclease/phosphatase family protein [Arabidopsis thaliana] (TAIR:AT1G05470.1); similar to Inositol polyphosphate related phosphatase [Medicago truncatula] (GB:ABE87137.1); similar to putative inositol polyphosphat…	Aa-biased
AT3G63250.1	23370309	ATHMT-2/HMT-2; homocysteine S-methyltransferase; Identical to Homocysteine S-methyltransferase 2 (EC 2.1.1.10) (S- methylmethionine:homocysteine methyltransferase 2) (SMM:Hcy S- methyltransferase 2) (AtHMT-2) (HMT-2) [Arabidopsis Thaliana] (GB:Q9M1W4;GB:Q9SDL6); similar to HMT3 (Homocysteine S-methyltransferase 3), homocysteine S-methyltransferase [Arabidopsis thaliana] (TAIR:AT3G22740.1); simila…	Aa-biased
AT3G63250.2	23370309	ATHMT-2/HMT-2; homocysteine S-methyltransferase; Identical to Homocysteine S-methyltransferase 2 (EC 2.1.1.10) (S- methylmethionine:homocysteine methyltransferase 2) (SMM:Hcy S- methyltransferase 2) (AtHMT-2) (HMT-2) [Arabidopsis Thaliana] (GB:Q9M1W4;GB:Q9SDL6); similar to HMT3 (Homocysteine S-methyltransferase 3), homocysteine S-methyltransferase [Arabidopsis thaliana] (TAIR:AT3G22740.1); simila…	Aa-biased
AT3G63260.1	23372907	protein kinase, similar to mammal mixed-lineage kinase and Raf protein kinase	Aa-biased
AT3G63260.2	23373094	protein kinase, similar to mammal mixed-lineage kinase and Raf protein kinase	Aa-biased
AT3G63270.1	23375638	similar to unknown protein [Arabidopsis thaliana] (TAIR:AT3G55350.1); similar to unknown protein [Oryza sativa (japonica cultivar-group)] (GB:BAC24862.1); similar to Os07g0175100 [Oryza sativa (japonica cultivar-group)] (GB:NP_001059011.1); contains InterPro domain Homeodomain-like; (InterPro:IPR009057)	Aa-biased
AT3G63280.1	23377981	protein kinase family protein; similar to protein kinase, putative [Arabidopsis thaliana] (TAIR:AT3G04810.2); similar to Protein kinase [Medicago truncatula] (GB:ABE80294.1); similar to NIMA-related protein kinase [Populus tremula x Populus alba] (GB:AAL79042.1); contains InterPro domain Serine/threonine protein kinase; (InterPro:IPR002290); contains InterPro domain Protein kinase-like; (InterPro…	Aa-biased
AT3G63280.2	23378143	unlisted protein	Aa-biased
AT3G63290.1	23381666	similar to unknown protein [Arabidopsis thaliana] (TAIR:AT4G13400.1); similar to conserved hypothetical protein [Medicago truncatula] (GB:ABE80295.1); contains domain no description (G3D.3.50.60.10); contains domain Clavaminate synthase-like (SSF51197); contains domain FE(II)/ ASCORBATE OXIDASE SUPERFAMILY (PTHR10209)	Aa-biased
AT3G63290.2	23381703	similar to unknown protein [Arabidopsis thaliana] (TAIR:AT4G13400.1); similar to conserved hypothetical protein [Medicago truncatula] (GB:ABE80295.1); contains domain no description (G3D.3.50.60.10); contains domain Clavaminate synthase-like (SSF51197); contains domain FE(II)/ ASCORBATE OXIDASE SUPERFAMILY (PTHR10209)	Aa-biased
AT3G63300.1	23385011	similar to unknown protein [Arabidopsis thaliana] (TAIR:AT3G22810.1); similar to Protein of unknown function DUF828, plant [Medicago truncatula] (GB:ABE80297.1); contains InterPro domain Pleckstrin-like, plant; (InterPro:IPR013666); contains InterPro domain Protein of unknown function DUF828, plant; (InterPro:IPR008546)	Aa-biased
AT3G63300.2	23385011	similar to unknown protein [Arabidopsis thaliana] (TAIR:AT4G14740.2); similar to unknown protein [Arabidopsis thaliana] (TAIR:AT3G22810.1); similar to Protein of unknown function DUF828, plant [Medicago truncatula] (GB:ABE80297.1); contains InterPro domain Pleckstrin-like, plant; (InterPro:IPR013666); contains InterPro domain Protein of unknown function DUF828, plant; (InterPro:IPR008546)	Aa-biased
AT3G63310.1	23387881	glutamate binding; similar to glutamate binding [Arabidopsis thaliana] (TAIR:AT1G03070.1); similar to putative receptor associated protein [Capsicum chinense] (GB:CAI53895.2); contains InterPro domain Protein of unknown function UPF0005; (InterPro:IPR006214)	Aa-biased
AT3G63320.1	23389857	protein phosphatase 2C-related / PP2C-related; similar to protein phosphatase 2C-related / PP2C-related [Arabidopsis thaliana] (TAIR:AT3G63340.1); similar to MGC82621 protein [Xenopus laevis] (GB:AAH72312.1); contains InterPro domain Protein phosphatase 2C-like; (InterPro:IPR001932)	Aa-biased
AT3G63330.1	23391628	protein kinase family protein; similar to AFC2 (ARABIDOPSIS FUS3-COMPLEMENTING GENE 1), kinase [Arabidopsis thaliana] (TAIR:AT4G24740.1); similar to Serine/threonine-protein kinase Doa, putative, expressed [Oryza sativa (japonica cultivar-group)] (GB:ABA94449.2); similar to Os11g0586100 [Oryza sativa (japonica cultivar-group)] (GB:NP_001068167.1); contains InterPro domain Protein kinase-like; (In…	Aa-biased
AT3G63330.2	23391628	kinase; similar to SnRK1.3 (SNF1-RELATED PROTEIN KINASE 1.3), kinase [Arabidopsis thaliana] (TAIR:AT5G39440.1); similar to Serine/threonine-protein kinase Doa, putative, expressed [Oryza sativa (japonica cultivar-group)] (GB:ABA94449.2); similar to Os11g0586100 [Oryza sativa (japonica cultivar-group)] (GB:NP_001068167.1); contains InterPro domain Serine/threonine protein kinase; (InterPro:IPR0022…	Aa-biased
AT3G63340.1	23394498	protein phosphatase 2C-related / PP2C-related; similar to protein phosphatase 2C-related / PP2C-related [Arabidopsis thaliana] (TAIR:AT3G63320.1); similar to MGC82621 protein [Xenopus laevis] (GB:AAH72312.1); contains InterPro domain Protein phosphatase 2C-like; (InterPro:IPR001932)	Aa-biased
AT3G63350.1	23399490	member of Heat Stress Transcription Factor (Hsf) family	Aa-biased
AT3G63370.1	23402081	pentatricopeptide (PPR) repeat-containing protein; similar to pentatricopeptide (PPR) repeat-containing protein [Arabidopsis thaliana] (TAIR:AT3G57430.1); similar to OSJNBa0016O02.23 [Oryza sativa (japonica cultivar-group)] (GB:CAE06013.3); similar to PPR986-12 [Physcomitrella patens] (GB:BAD67155.1); contains InterPro domain Pentatricopeptide repeat; (InterPro:IPR002885); contains InterPro domai…	Aa-biased
AT3G63380.1	23406638	calcium-transporting ATPase, plasma membrane-type, putative / Ca(2+)-ATPase, putative (ACA12); Identical to Putative calcium-transporting ATPase 12, plasma membrane-type (EC 3.6.3.8) (Ca(2+)-ATPase isoform 12) (ACA12) [Arabidopsis Thaliana] (GB:Q9LY77); similar to ACA10 (autoinhibited Ca2+ -ATPase 10), calcium-transporting ATPase/ calmodulin binding [Arabidopsis thaliana] (TAIR:AT4G29900.1); simi…	Aa-biased
AT3G63390.1	23411170	similar to Os11g0616200 [Oryza sativa (japonica cultivar-group)] (GB:NP_001068282.1); similar to putative protein [Zea mays] (GB:AAN40032.1); contains domain Protozoan pheromone proteins (SSF47014)	Aa-biased
AT3G63400.1	23412049	peptidyl-prolyl cis-trans isomerase cyclophilin-type family protein; similar to peptidyl-prolyl cis-trans isomerase cyclophilin-type family protein [Arabidopsis thaliana] (TAIR:AT4G32420.1); similar to cyclophilin-like protein [Triticum aestivum] (GB:AAP44536.1); contains InterPro domain Peptidyl-prolyl cis-trans isomerase, cyclophilin type; (InterPro:IPR002130)	Aa-biased
AT3G63400.2	23412049	peptidyl-prolyl cis-trans isomerase cyclophilin-type family protein; similar to peptidyl-prolyl cis-trans isomerase cyclophilin-type family protein [Arabidopsis thaliana] (TAIR:AT4G32420.1); similar to cyclophilin-like protein [Triticum aestivum] (GB:AAP44536.1); contains InterPro domain Peptidyl-prolyl cis-trans isomerase, cyclophilin type; (InterPro:IPR002130)	Aa-biased
AT3G63410.1	23415610	Encodes a MPBQ/MSBQ methyltransferase located in the chloroplast inner envelope membrane. Mutant plants lack plastoquinone (PQ), suggesting that the APG1 protein is involved in the methylation step of PQ biosynthesis. The gene product is also involved in tocopherol (vitamin E) biosynthesis.	Aa-biased
AT3G63420.1	23417292	heterotrimeric G protein gamma-subunit (AGG1) mRNA,	Aa-biased
AT3G63430.1	23420380	similar to unknown protein [Arabidopsis thaliana] (TAIR:AT1G74160.1); similar to Os11g0587300 [Oryza sativa (japonica cultivar-group)] (GB:NP_001068172.1); similar to expressed protein [Oryza sativa (japonica cultivar-group)] (GB:ABA94462.1)	Aa-biased
AT3G63440.1	23424163	This gene used to be called AtCKX7. It encodes a protein whose sequence is similar to cytokinin oxidase/dehydrogenase, which catalyzes the degradation of cytokinins.	Aa-biased
AT3G63445.1	23422779	Potential natural antisense gene, locus overlaps with AT3G63440	Aa-biased
AT3G63460.1	23430678	EMB2221 (EMBRYO DEFECTIVE 2221); similar to transducin family protein / WD-40 repeat family protein [Arabidopsis thaliana] (TAIR:AT1G18830.1); similar to Sec31p [Oryza sativa] (GB:BAB47154.1); similar to Os07g0657200 [Oryza sativa (japonica cultivar-group)] (GB:NP_001060510.1); contains InterPro domain WD-40 repeat; (InterPro:IPR001680)	Aa-biased
AT3G63460.2	23430678	EMB2221 (EMBRYO DEFECTIVE 2221); similar to transducin family protein / WD-40 repeat family protein [Arabidopsis thaliana] (TAIR:AT1G18830.1); similar to Sec31p [Oryza sativa] (GB:BAB47154.1); similar to Os07g0657200 [Oryza sativa (japonica cultivar-group)] (GB:NP_001060510.1); contains InterPro domain WD-40 repeat; (InterPro:IPR001680); contains InterPro domain WD40-like; (InterPro:IPR011046)	Aa-biased
AT3G63470.1	23438515	SCPL40 (serine carboxypeptidase-like 40); serine carboxypeptidase; similar to SCPL39 (serine carboxypeptidase-like 39), serine carboxypeptidase [Arabidopsis thaliana] (TAIR:AT3G52020.1); similar to putative serine carboxypeptidase [Pisum sativum] (GB:CAC19488.1); contains InterPro domain Esterase/lipase/thioesterase; (InterPro:IPR000379); contains InterPro domain Peptidase S10, serine carboxypept…	Aa-biased
AT3G63480.1	23440899	kinesin heavy chain, putative; similar to PAKRP1 (PHRAGMOPLAST-ASSOCIATED KINESIN-RELATED PROTEIN 1), microtubule motor [Arabidopsis thaliana] (TAIR:AT4G14150.1); similar to kinesin 1-like [Oryza sativa (japonica cultivar-group)] (GB:BAD33096.1); contains InterPro domain Kinesin, motor region; (InterPro:IPR001752)	Aa-biased
AT3G63480.2	23440899	kinesin heavy chain, putative; similar to PAKRP1 (PHRAGMOPLAST-ASSOCIATED KINESIN-RELATED PROTEIN 1), microtubule motor [Arabidopsis thaliana] (TAIR:AT4G14150.1); similar to kinesin 1-like [Oryza sativa (japonica cultivar-group)] (GB:BAD33096.1); contains InterPro domain Kinesin, motor region; (InterPro:IPR001752)	Aa-biased
AT3G63490.1	23444224	ribosomal protein L1 family protein; Identical to 50S ribosomal protein L1, chloroplast precursor (CL1) (RPL1) [Arabidopsis Thaliana] (GB:Q9LY66;GB:Q9LWB4); similar to ribosomal protein L1 family protein [Arabidopsis thaliana] (TAIR:AT2G42710.1); similar to 50S ribosomal protein L1, chloroplast precursor (CL1) (GB:Q9LE95); contains InterPro domain Ribosomal protein L1; (InterPro:IPR002143); conta…	Aa-biased
AT3G63490.2	23444224	ribosomal protein L1 family protein; similar to ribosomal protein L1 family protein [Arabidopsis thaliana] (TAIR:AT2G42710.1); similar to 50S ribosomal protein L1, chloroplast precursor (CL1) (GB:Q9LE95); contains InterPro domain Ribosomal protein L1; (InterPro:IPR002143); contains InterPro domain Ribosomal protein L1, bacterial and chloroplast form; (InterPro:IPR005878)	Aa-biased
AT3G63500.1	23446239	similar to unknown protein [Arabidopsis thaliana] (TAIR:AT1G14740.1); similar to hypothetical protein [Malus x domestica] (GB:CAJ44362.1); contains InterPro domain Arabidopsis thaliana 130.7kDa hypothetical protein; (InterPro:IPR004082)	Aa-biased
AT3G63500.2	23446239	similar to unknown protein [Arabidopsis thaliana] (TAIR:AT1G14740.1); similar to hypothetical protein [Malus x domestica] (GB:CAJ44362.1); contains InterPro domain Arabidopsis thaliana 130.7kDa hypothetical protein; (InterPro:IPR004082)	Aa-biased
AT3G63510.1	23450556	FAD binding / oxidoreductase; similar to FAD binding / oxidoreductase [Arabidopsis thaliana] (TAIR:AT5G47970.2); similar to Os04g0278900 [Oryza sativa (japonica cultivar-group)] (GB:NP_001052360.1); similar to tRNA-dihydrouridine synthase (ISS) [Ostreococcus tauri] (GB:CAL55090.1); similar to OSIGBa0113C11.1 [Oryza sativa (indica cultivar-group)] (GB:CAH66291.1); contains InterPro domain Dihydrou…	Aa-biased
AT3G63510.2	23450556	FAD binding / oxidoreductase; similar to FAD binding / oxidoreductase [Arabidopsis thaliana] (TAIR:AT5G47970.2); similar to Os04g0278900 [Oryza sativa (japonica cultivar-group)] (GB:NP_001052360.1); similar to tRNA-dihydrouridine synthase (ISS) [Ostreococcus tauri] (GB:CAL55090.1); similar to OSIGBa0113C11.1 [Oryza sativa (indica cultivar-group)] (GB:CAH66291.1); contains InterPro domain Dihydrou…	Aa-biased
AT3G63520.1	23452919	Encodes a protein with 9-<i>cis</i>-epoxycarotenoid dioxygenase activity. The enzyme was shown to act on a variety of carotenoid including &	Aa-biased
AT3G63530.1	23456160	Encodes a novel E3 ubiquitin ligase that acts as a central negative regulator of Arabidopsis floral organ size. Organ size is limited by restricting the period of proliferative growth, rather than the rate of growth and appears to act in a novel pathway, independent of ANT and JAG. Both mRNA and protein are expressed in all actively growing regions of the plant and the vasculature and the protein…	Aa-biased
AT3G63530.2	23456160	Encodes a novel E3 ubiquitin ligase that acts as a central negative regulator of Arabidopsis floral organ size. Organ size is limited by restricting the period of proliferative growth, rather than the rate of growth and appears to act in a novel pathway, independent of ANT and JAG. Both mRNA and protein are expressed in all actively growing regions of the plant and the vasculature and the protein…	Aa-biased
AT3G63540.1	23459207	unlisted protein	Aa-biased
AT4G00170.1	70486	vesicle-associated membrane family protein / VAMP family protein; similar to VAP27-1 (VAMP/SYNAPTOBREVIN-ASSOCIATED PROTEIN 27-1), protein binding [Arabidopsis thaliana] (TAIR:AT3G60600.1); similar to Major sperm protein [Medicago truncatula] (GB:ABE80895.1); contains InterPro domain PapD-like; (InterPro:IPR008962); contains InterPro domain Major sperm protein; (InterPro:IPR000535)	Aa-biased
AT4G00905.1	387890	similar to NC domain-containing protein-related [Arabidopsis thaliana] (TAIR:AT1G01225.1); similar to Os09g0526800 [Oryza sativa (japonica cultivar-group)] (GB:NP_001063728.1); similar to unknown protein [Oryza sativa (japonica cultivar-group)] (GB:BAD09241.1); similar to Os08g0546900 [Oryza sativa (japonica cultivar-group)] (GB:NP_001062424.1); contains InterPro domain NC; (InterPro:IPR007053)	At-biased
AT4G00910.1	389414	similar to unknown protein [Arabidopsis thaliana] (TAIR:AT1G08440.1); similar to Os04g0567200 [Oryza sativa (japonica cultivar-group)] (GB:NP_001053586.1); similar to Os02g0673100 [Oryza sativa (japonica cultivar-group)] (GB:NP_001047711.1); similar to Protein of unknown function UPF0005; Rho GTPase activation protein [Medicago truncatula] (GB:ABD32183.1); contains InterPro domain Protein of unkn…	At-biased
AT4G00940.1	403340	Dof-type zinc finger domain-containing protein; Identical to Dof zinc finger protein DOF4.1 (AtDOF4.1) (DOF4.1) [Arabidopsis Thaliana] (GB:Q9M161;GB:O23083); similar to DAG1 (DOF AFFECTING GERMINATION 1) [Arabidopsis thaliana] (TAIR:AT3G61850.3); similar to Dof17 [Glycine max] (GB:ABI16018.1); contains InterPro domain Zinc finger, Dof-type; (InterPro:IPR003851)	At-biased
AT4G01020.1	439115	helicase domain-containing protein / IBR domain-containing protein / zinc finger protein-related; similar to helicase domain-containing protein / IBR domain-containing protein / zinc finger protein-related [Arabidopsis thaliana] (TAIR:AT5G10370.1); similar to von Willebrand factor, type C; Zinc finger, RING-type; Zinc finger, C6HC-type; Zinc finger, C2H2-type; ATP-dependent helicase HrpA [Medicag…	Aa-biased
AT4G01026.1	447063	similar to unknown protein [Arabidopsis thaliana] (TAIR:AT1G01360.1); similar to AT-rich element binding factor 3 [Pisum sativum] (GB:AAV85853.1); similar to CAPIP1-like [Solanum tuberosum] (GB:ABB29920.1); contains domain Bet v1-like (SSF55961); contains domain no description (G3D.3.30.530.20)	At-biased
AT4G01030.1	447960	pentatricopeptide (PPR) repeat-containing protein; similar to pentatricopeptide (PPR) repeat-containing protein [Arabidopsis thaliana] (TAIR:AT2G22070.1); similar to Os05g0586900 [Oryza sativa (japonica cultivar-group)] (GB:NP_001056465.1); similar to putative pentatricopeptide repeat protein [Gossypium hirsutum] (GB:AAT64016.1); contains InterPro domain Pentatricopeptide repeat; (InterPro:IPR002…	At-biased
AT4G01037.1	451284	unlisted protein	Aa-biased
AT4G01940.1	842041	Encodes a protein containing the NFU domain that may be involved in iron-sulfur cluster assembly. Part of a five member gene family, more closely related to NFU2 and 3 than to NFU4 and 5. Targeted to the chloroplast.	At-biased
AT4G02150.1	950619	Encodes IMPORTIN ALPHA 3. Mutant plants act as suppressors of snc1 response and salicylic acid accumulation. Located in the nucleus. Involved in protein import.	At-biased
AT4G02180.1	959975	DC1 domain-containing protein; similar to DC1 domain-containing protein [Arabidopsis thaliana] (TAIR:AT4G01910.1); similar to DC1 domain-containing protein [Arabidopsis thaliana] (TAIR:AT4G01760.1); similar to DC1 domain-containing protein [Arabidopsis thaliana] (TAIR:AT4G01930.1); similar to DC1 domain-containing protein [Brassica oleracea] (GB:ABD65623.1); contains InterPro domain C1-like; (Int…	Aa-biased
AT4G02190.1	967403	DC1 domain-containing protein; similar to DC1 domain-containing protein [Arabidopsis thaliana] (TAIR:AT4G01910.1); similar to DC1 domain-containing protein [Arabidopsis thaliana] (TAIR:AT4G01760.1); similar to DC1 domain-containing protein [Arabidopsis thaliana] (TAIR:AT4G11550.1); similar to DC1 domain-containing protein [Brassica oleracea] (GB:ABD65623.1); contains InterPro domain C1-like; (Int…	At-biased
AT4G02200.1	972738	drought-responsive family protein; similar to unknown protein [Arabidopsis thaliana] (TAIR:AT1G02750.1); similar to fiber protein Fb2 [Gossypium barbadense] (GB:AAN77145.1); contains InterPro domain Drought induced 19; (InterPro:IPR008598)	Aa-biased
AT4G02200.3	972738	unlisted protein	Aa-biased
AT4G03060.1	1352012	encodes a 2-oxoglutarate-dependent dioxygenase that catalyzes the conversion of methylsulfinylalkyl glucosinolates to alkenyl glucosinolates. involved in glucosinolate biosynthesis and secondary metabolism.	Aa-biased
AT4G03080.1	1359684	kelch repeat-containing serine/threonine phosphoesterase family protein; Identical to Serine/threonine-protein phosphatase BSL1 (EC 3.1.3.16) (BSU1-like protein 1) (BSL1) [Arabidopsis Thaliana] (GB:Q8L7U5;GB:Q9ZTA4); similar to BSU1 (BRASSINOSTEROID INSENSITIVE 1 suppressor 1), protein serine/threonine phosphatase [Arabidopsis thaliana] (TAIR:AT1G03445.1); similar to kelch repeat-containing prote…	Aa-biased
AT4G04670.1	2367579	Met-10+ like family protein / kelch repeat-containing protein; similar to kelch repeat-containing protein [Arabidopsis thaliana] (TAIR:AT1G18610.1); similar to Os07g0515000 [Oryza sativa (japonica cultivar-group)] (GB:NP_001059774.1); similar to MET-10+related protein-like [Oryza sativa (ISS) [Ostreococcus tauri] (GB:CAL55396.1); contains InterPro domain Protein of unknown function DUF207; (Inter…	Aa-biased
AT4G04890.1	2476502	Encodes a homeodomain protein that is expressed in the LI layer of the vegetative, floral and inflorescence meristems. Binds to the L1 box promoter element which is required in some proteins for L1 specific expression.	Aa-biased
AT4G05018.1	2571447	unlisted protein	Aa-biased
AT4G05632.1	3001688	unknown protein	Aa-biased
AT4G08540.1	5433677	similar to unknown protein [Arabidopsis thaliana] (TAIR:AT1G77890.1); similar to unknown protein [Oryza sativa (japonica cultivar-group)] (GB:BAC79707.1); similar to Os07g0626300 [Oryza sativa (japonica cultivar-group)] (GB:NP_001060335.1); contains domain DNA-DIRECTED RNA POLYMERASE II (PTHR21297)	At-biased
AT4G08850.1	5636502	leucine-rich repeat family protein / protein kinase family protein; similar to leucine-rich repeat transmembrane protein kinase, putative [Arabidopsis thaliana] (TAIR:AT1G35710.1); similar to Tyrosine protein kinase, active site [Medicago truncatula] (GB:ABE80260.1); similar to Tyrosine protein kinase, active site [Medicago truncatula] (GB:ABE82675.1); similar to Tyrosine protein kinase, active s…	Aa-biased
AT4G08850.2	5637355	leucine-rich repeat family protein / protein kinase family protein; similar to leucine-rich repeat transmembrane protein kinase, putative [Arabidopsis thaliana] (TAIR:AT1G35710.1); similar to Tyrosine protein kinase, active site [Medicago truncatula] (GB:ABE80260.1); similar to Tyrosine protein kinase, active site [Medicago truncatula] (GB:ABE82675.1); similar to Tyrosine protein kinase, active s…	Aa-biased
AT4G09820.1	6182028	TT8 is a regulation factor that acts in a concerted action with TT1, PAP1 and TTG1 on the regulation of flavonoid pathways, namely proanthocyanidin and anthocyanin biosynthesis. Affects dihydroflavonol 4-reductase gene expression. It is thought that a ternary complex composed of TT2, TT8 and TTG1 is necessary for correct expression of BAN in seed endothelium. TRANSPARENT TESTA8	Aa-biased
AT4G10620.1	6564281	similar to GTP binding [Arabidopsis thaliana] (TAIR:AT3G57180.1); similar to SDL-1 protein [Medicago truncatula] (GB:ABD33306.1); similar to Os06g0498900 [Oryza sativa (japonica cultivar-group)] (GB:NP_001057702.1); similar to Os09g0364500 [Oryza sativa (japonica cultivar-group)] (GB:NP_001063000.1); contains domain GTP-BINDING PROTEIN-RELATED PLANT/BACTERIA (PTHR11089:SF3); contains domain no de…	Aa-biased
AT4G10630.1	6566651	glutaredoxin family protein; similar to glutaredoxin family protein [Arabidopsis thaliana] (TAIR:AT1G32760.1); similar to hypothetical protein MtrDRAFT_AC139526g15v1 [Medicago truncatula] (GB:ABE80146.1); contains InterPro domain Thioredoxin-like fold; (InterPro:IPR012336); contains InterPro domain Glutaredoxin; (InterPro:IPR002109); contains InterPro domain Thioredoxin fold; (InterPro:IPR012335)	Aa-biased
AT4G11220.1	6837911	BTI2 (VIRB2-INTERACTING PROTEIN 2); similar to BTI1 (VIRB2-INTERACTING PROTEIN 1) [Arabidopsis thaliana] (TAIR:AT4G23630.1); similar to Os01g0736900 [Oryza sativa (japonica cultivar-group)] (GB:NP_001044177.1); similar to putative 24 kDa seed maturation protein-like protein [Solanum tuberosum] (GB:ABC01908.1); contains InterPro domain Reticulon; (InterPro:IPR003388)	Aa-biased
AT4G11270.1	6854384	transducin family protein / WD-40 repeat family protein; similar to hypothetical protein DDBDRAFT_0168971 [Dictyostelium discoideum AX4] (GB:XP_644959.1); similar to Os06g0331300 [Oryza sativa (japonica cultivar-group)] (GB:NP_001057541.1); contains InterPro domain WD-40 repeat; (InterPro:IPR001680)	At-biased
AT4G11420.1	6947508	Encodes a subunit of eukaryotic initiation factor 3 (eIF3), a multisubunit complex that is required for binding of mRNA to 40 S ribosomal subunits, stabilization of ternary complex binding to 40 S subunits, and dissociation of 40 and 60 S subunits.	Aa-biased
AT4G12770.1	7506463	heat shock protein binding; similar to auxilin-related [Arabidopsis thaliana] (TAIR:AT4G12780.1); similar to Os12g0548200 [Oryza sativa (japonica cultivar-group)] (GB:NP_001066970.1); similar to Os11g0661200 [Oryza sativa (japonica cultivar-group)] (GB:NP_001068408.1); similar to Heat shock protein DnaJ, N-terminal [Medicago truncatula] (GB:ABE79270.1); contains InterPro domain Heat shock protein…	Aa-biased
AT4G13850.4	8020970	Encodes a glycine-rich RNA-binding protein. Gene expression is induced by cold.	Aa-biased
AT4G13970.1	8070223	zinc ion binding; similar to SWIM zinc finger family protein [Arabidopsis thaliana] (TAIR:AT1G60560.1); similar to hypothetical protein [Oryza sativa (japonica cultivar-group)] (GB:BAC84431.1); similar to Os07g0227700 [Oryza sativa (japonica cultivar-group)] (GB:NP_001059218.1); contains InterPro domain Gamma-crystallin related; (InterPro:IPR011024); contains InterPro domain Zinc finger, SWIM-typ…	Aa-biased
AT4G14360.1	8267676	dehydration-responsive protein-related; similar to dehydration-responsive protein-related [Arabidopsis thaliana] (TAIR:AT1G04430.1); similar to dehydration-responsive protein-related [Arabidopsis thaliana] (TAIR:AT5G14430.1); similar to dehydration-responsive protein-related [Arabidopsis thaliana] (TAIR:AT3G23300.1); similar to dehydration-responsive protein, putative, expressed [Oryza sativa (ja…	Aa-biased
AT4G14360.2	8267290	dehydration-responsive protein-related; similar to dehydration-responsive protein-related [Arabidopsis thaliana] (TAIR:AT1G04430.1); similar to dehydration-responsive protein-related [Arabidopsis thaliana] (TAIR:AT5G14430.1); similar to dehydration-responsive protein-related [Arabidopsis thaliana] (TAIR:AT3G23300.1); similar to dehydration-responsive protein, putative, expressed [Oryza sativa (ja…	Aa-biased
AT4G14420.1	8301955	lesion inducing protein-related; similar to lesion inducing protein-related [Arabidopsis thaliana] (TAIR:AT1G04340.1); similar to ORF; able to induce HR-like lesions [Nicotiana tabacum] (GB:AAC49975.1); contains InterPro domain Surfeit locus 4-related; (InterPro:IPR011592); contains InterPro domain HR-like lesion-inducer; (InterPro:IPR008637)	At-biased
AT4G14450.1	8309485	Encodes a member of Arabidopsis Bet1 gene family. In yeast, Bet1p is the v-SNARE (soluble N-ethylmaleimide-sensitive factor adaptor protein receptor, V-type) involved in trafficking between the ER and Golgi.	Aa-biased
AT4G14520.1	8341432	DNA-directed RNA polymerase II-related; similar to RNA polymerase Rpb7 N-terminal domain-containing protein [Arabidopsis thaliana] (TAIR:AT4G14660.1); similar to putative receptor kinase [Oryza sativa (japonica cultivar-group)] (GB:AAS98454.2); similar to Os05g0157100 [Oryza sativa (japonica cultivar-group)] (GB:NP_001054703.1); contains InterPro domain Nucleic acid-binding, OB-fold, subgroup; (I…	At-biased
AT4G14520.2	8341356	DNA-directed RNA polymerase II-related; similar to RNA polymerase Rpb7 N-terminal domain-containing protein [Arabidopsis thaliana] (TAIR:AT4G14660.1); similar to putative receptor kinase [Oryza sativa (japonica cultivar-group)] (GB:AAS98454.2); similar to Os05g0157100 [Oryza sativa (japonica cultivar-group)] (GB:NP_001054703.1); contains InterPro domain Nucleic acid-binding, OB-fold, subgroup; (I…	At-biased
AT4G14965.1	8551268	ATMAPR4 (ARABIDOPSIS THALIANA MEMBRANE-ASSOCIATED PROGESTERONE BINDING PROTEIN 4); heme binding / transition metal ion binding; similar to ATMAPR2 (ARABIDOPSIS THALIANA MEMBRANE-ASSOCIATED PROGESTERONE BINDING PROTEIN 2), heme binding / transition metal ion binding [Arabidopsis thaliana] (TAIR:AT2G24940.1); similar to Os03g0205500 [Oryza sativa (japonica cultivar-group)] (GB:NP_001049314.1); simi…	Aa-biased
AT4G14970.1	8553657	similar to putative fanconi anemia, complementation group D2 [Oryza sativa (japonica cultivar-group)] (GB:BAD31595.1)	Aa-biased
AT4G15093.1	8618368	catalytic LigB subunit of aromatic ring-opening dioxygenase family; Identical to 4,5-DOPA dioxygenase extradiol-like protein [Arabidopsis Thaliana] (GB:Q949R4;GB:O23363); similar to Extradiol ring-cleavage dioxygenase, class III enzyme, subunit B [Medicago truncatula] (GB:ABE80304.1); contains InterPro domain Extradiol ring-cleavage dioxygenase, class III enzyme, subunit B; (InterPro:IPR004183)	At-biased
AT4G15110.1	8629784	member of CYP97B	At-biased
AT4G15236.1	8696729	ABC transporter family protein; Identical to Putative pleiotropic drug resistance protein 15 (PDR15) [Arabidopsis Thaliana] (GB:Q7PC81); similar to ATPDR2/PDR2 (PLEIOTROPIC DRUG RESISTANCE 2), ATPase, coupled to transmembrane movement of substances [Arabidopsis thaliana] (TAIR:AT4G15230.1); similar to ATPDR13/PDR13 (PLEIOTROPIC DRUG RESISTANCE 13), ATP binding / ATPase/ nucleoside-triphosphatase/…	Aa-biased
AT4G16360.1	9245231	5'-AMP-activated protein kinase beta-2 subunit, putative; Identical to SNF1-related protein kinase regulatory subunit beta-2 (AKIN beta2) (AKINB2) (KINB2) [Arabidopsis Thaliana] (GB:Q9SCY5;GB:O23481); similar to 5'-AMP-activated protein kinase beta-2 subunit, putative [Arabidopsis thaliana] (TAIR:AT5G21170.1); similar to AKIN beta2 [Medicago truncatula] (GB:AAO61677.1); contains InterPro domain 5…	At-biased
AT4G16360.2	9245128	AMP-activated protein kinase; Identical to SNF1-related protein kinase regulatory subunit beta-2 (AKIN beta2) (AKINB2) (KINB2) [Arabidopsis Thaliana] (GB:Q9SCY5;GB:O23481); similar to 5'-AMP-activated protein kinase beta-2 subunit, putative [Arabidopsis thaliana] (TAIR:AT5G21170.1); similar to AKIN beta2 [Medicago truncatula] (GB:AAO61677.1); contains InterPro domain 5-AMP-activated protein kinas…	At-biased
AT4G16370.1	9247335	oligopeptide transporter	At-biased
AT4G16520.1	9306698	ATG8F (AUTOPHAGY 8F); microtubule binding; similar to AtATG8e (AUTOPHAGY 8E), microtubule binding [Arabidopsis thaliana] (TAIR:AT2G45170.2); similar to Light chain 3 (LC3) [Medicago truncatula] (GB:ABE80903.1); similar to microtubule associated protein [Cicer arietinum] (GB:CAD33929.1); contains InterPro domain Light chain 3 (LC3); (InterPro:IPR004241)	Aa-biased
AT4G16970.1	9551450	kinase; similar to casein kinase II alpha chain, putative [Arabidopsis thaliana] (TAIR:AT2G23070.1); similar to Protein kinase domain containing protein, expressed [Oryza sativa (japonica cultivar-group)] (GB:ABB47989.1); contains InterPro domain Serine/threonine protein kinase; (InterPro:IPR002290); contains InterPro domain Protein kinase-like; (InterPro:IPR011009); contains InterPro domain Prot…	At-biased
AT4G17000.1	9566934	similar to unknown protein [Arabidopsis thaliana] (TAIR:AT3G28770.1); similar to hypothetical protein [Capsella rubella] (GB:CAC82614.1)	Aa-biased
AT4G17010.1	9575828	similar to hypothetical protein [Oryza sativa (japonica cultivar-group)] (GB:BAD23134.1); similar to Os04g0431800 [Oryza sativa (japonica cultivar-group)] (GB:NP_001052826.1)	Aa-biased
AT4G17020.1	9577778	transcription factor-related; similar to B0213E10.4 [Oryza sativa (indica cultivar-group)] (GB:CAJ86205.1); similar to OSJNBb0017I01.15 [Oryza sativa (japonica cultivar-group)] (GB:CAE05735.1); contains InterPro domain Transcription factor Tfb2; (InterPro:IPR004598)	Aa-biased
AT4G17020.2	9577778	transcription factor-related; similar to B0213E10.4 [Oryza sativa (indica cultivar-group)] (GB:CAJ86205.1); similar to OSJNBb0017I01.15 [Oryza sativa (japonica cultivar-group)] (GB:CAE05735.1); contains InterPro domain Transcription factor Tfb2; (InterPro:IPR004598)	Aa-biased
AT4G17470.1	9742782	palmitoyl protein thioesterase family protein; similar to palmitoyl protein thioesterase family protein [Arabidopsis thaliana] (TAIR:AT4G17480.1); similar to palmitoyl protein thioesterase family protein [Brassica oleracea] (GB:ABD65098.1); contains InterPro domain Palmitoyl protein thioesterase; (InterPro:IPR002472)	Aa-biased
AT4G17895.1	9939722	Encodes a ubiquitin-specific protease.	Aa-biased
AT4G17910.1	9951187	zinc finger (C3HC4-type RING finger) family protein / pentatricopeptide (PPR) repeat-containing protein; Identical to Putative RING-H2 finger protein ATL4H (ATL4H) [Arabidopsis Thaliana] (GB:P0C041;GB:O49690); Identical to Hypothetical PPR-repeat protein At4g17915 [Arabidopsis Thaliana] (GB:P0C043;GB:O49690); similar to pentatricopeptide (PPR) repeat-containing protein [Arabidopsis thaliana] (TAI…	Aa-biased
AT4G19045.1	10438032	unlisted protein	Aa-biased
AT4G19191.1	10496259	unlisted protein	Aa-biased
AT4G19600.1	10672767	cyclin family protein; similar to cyclin family protein [Arabidopsis thaliana] (TAIR:AT5G45190.1); similar to Os12g0485400 [Oryza sativa (japonica cultivar-group)] (GB:NP_001066781.1); similar to Cyclin, N-terminal domain, putative [Oryza sativa (japonica cultivar-group)] (GB:AAX92940.1); contains InterPro domain Cyclin, N-terminal; (InterPro:IPR006671); contains InterPro domain Cyclin-like; (Int…	At-biased
AT4G19650.1	10691722	similar to mitochondrial transcription termination factor-related / mTERF-related [Arabidopsis thaliana] (TAIR:AT5G45113.1); similar to Os08g0518200 [Oryza sativa (japonica cultivar-group)] (GB:NP_001062250.1); similar to Os07g0409400 [Oryza sativa (japonica cultivar-group)] (GB:NP_001059441.1); contains InterPro domain Mitochodrial transcription termination factor-related; (InterPro:IPR003690)	At-biased
AT4G20310.1	10961629	metalloendopeptidase/ protein binding; similar to PREDICTED: similar to S2P [Strongylocentrotus purpuratus] (GB:XP_787875.2); contains InterPro domain PDZ/DHR/GLGF; (InterPro:IPR001478); contains InterPro domain Peptidase M50; (InterPro:IPR008915); contains InterPro domain Peptidase M50, mammalian sterol-regulatory element binding protein; (InterPro:IPR001193)	At-biased
AT4G20310.3	10961629	unlisted protein	At-biased
AT4G20330.1	10982525	transcription initiation factor-related; similar to transcription initiation factor-related [Arabidopsis thaliana] (TAIR:AT4G21010.1); similar to hypothetical protein [Trifolium pratense] (GB:BAE71261.1); contains domain FAMILY NOT NAMED (PTHR12716); contains domain SUBFAMILY NOT NAMED (PTHR12716:SF4)	Aa-biased
AT4G20900.1	11184135	ms5 mutants are male sterile, pollen tetrads undergo an extra round of division after meiosis II without chromosome replication, resulting in chromosome abnormalities. Gene product has some similarity to SCP1, a rat synaptonemal complex protein.	At-biased
AT4G20940.1	11202741	leucine-rich repeat family protein; similar to leucine-rich repeat transmembrane protein kinase, putative [Arabidopsis thaliana] (TAIR:AT5G10020.1); similar to Os07g0145400 [Oryza sativa (japonica cultivar-group)] (GB:NP_001058883.1); similar to Leucine Rich Repeat family protein, expressed [Oryza sativa (japonica cultivar-group)] (GB:ABF95661.1); contains InterPro domain Serine/threonine protein…	Aa-biased
AT4G21640.1	11496870	subtilase family protein; similar to subtilase family protein [Arabidopsis thaliana] (TAIR:AT4G10520.1); similar to subtilase family protein [Arabidopsis thaliana] (TAIR:AT4G21630.1); similar to subtilase family protein [Arabidopsis thaliana] (TAIR:AT4G21650.1); similar to Protease-associated PA; Proteinase inhibitor I9, subtilisin propeptide [Medicago truncatula] (GB:ABE90461.1); contains InterP…	Aa-biased
AT4G22470.1	11840167	protease inhibitor/seed storage/lipid transfer protein (LTP) family protein; similar to unknown protein [Arabidopsis thaliana] (TAIR:AT4G22485.1); similar to pherophorin-dz1 protein [Volvox carteri f. nagariensis] (GB:CAD22154.1); contains InterPro domain Plant lipid transfer/seed storage/trypsin-alpha amylase inhibitor; (InterPro:IPR003612)	At-biased
AT4G24570.1	12686472	mitochondrial substrate carrier family protein; similar to mitochondrial substrate carrier family protein [Arabidopsis thaliana] (TAIR:AT2G22500.1); similar to putative mitochondrial dicarboxylate carrier protein [Trifolium pratense] (GB:BAE71294.1); contains InterPro domain Mitochondrial carrier protein; (InterPro:IPR002067); contains InterPro domain Mitochondrial substrate carrier; (InterPro:IP…	Aa-biased
AT4G24780.1	12770354	pectate lyase family protein; Identical to Probable pectate lyase 18 precursor (EC 4.2.2.2) (Pectate lyase A10) [Arabidopsis Thaliana] (GB:Q9C5M8;GB:O23667;GB:Q8LAW7;GB:Q9SB71); similar to pectate lyase family protein [Arabidopsis thaliana] (TAIR:AT1G67750.1); similar to pectate lyase family protein [Arabidopsis thaliana] (TAIR:AT5G63180.1); similar to pectate lyase family protein [Arabidopsis th…	At-biased
AT4G24800.1	12781933	MA3 domain-containing protein; similar to MA3 domain-containing protein [Arabidopsis thaliana] (TAIR:AT5G63190.2); similar to MA3 domain-containing protein [Arabidopsis thaliana] (TAIR:AT3G48390.1); similar to H0525D09.11 [Oryza sativa (indica cultivar-group)] (GB:CAH66971.1); similar to Os08g0120500 [Oryza sativa (japonica cultivar-group)] (GB:NP_001060879.1); similar to OSJNBb0011N17.20 [Oryza …	At-biased
AT4G24800.2	12781781	MA3 domain-containing protein; similar to MA3 domain-containing protein [Arabidopsis thaliana] (TAIR:AT5G63190.2); similar to MA3 domain-containing protein [Arabidopsis thaliana] (TAIR:AT3G48390.1); similar to H0525D09.11 [Oryza sativa (indica cultivar-group)] (GB:CAH66971.1); similar to Os08g0120500 [Oryza sativa (japonica cultivar-group)] (GB:NP_001060879.1); similar to OSJNBb0011N17.20 [Oryza …	At-biased
AT4G25560.1	13052558	Member of the R2R3 factor gene family.	At-biased
AT4G25570.1	13053722	Encodes cytochrome b561.	At-biased
AT4G25650.1	13080910	Similar to ACD1. Leaves of antisense ACD1-like plants turn yellow in darkness like wild-type whereas antisense ACD1 plants remain dark after five days of dark treatment.	At-biased
AT4G26410.1	13346657	similar to unknown protein [Arabidopsis thaliana] (TAIR:AT2G45060.1); similar to conserved hypothetical protein [Medicago truncatula] (GB:ABE90926.1)	Aa-biased
AT4G26530.1	13391360	fructose-bisphosphate aldolase, putative; similar to fructose-bisphosphate aldolase, cytoplasmic [Arabidopsis thaliana] (TAIR:AT4G26520.1); similar to fructose-bisphosphate aldolase [Pandanus amaryllifolius] (GB:AAR88661.1); contains InterPro domain Fructose-bisphosphate aldolase, class-I; (InterPro:IPR000741)	At-biased
AT4G26550.1	13402520	similar to unknown protein [Arabidopsis thaliana] (TAIR:AT5G56020.1); similar to Os06g0300300 [Oryza sativa (japonica cultivar-group)] (GB:NP_001057449.1); similar to Phosphatidylinositol-4-phosphate 5-Kinase family protein [Tetrahymena thermophila SB210] (GB:XP_001021172.1); similar to Os06g0608600 [Oryza sativa (japonica cultivar-group)] (GB:NP_001058041.1); contains InterPro domain SFT2-like; …	At-biased
AT4G26555.1	13404468	immunophilin / FKBP-type peptidyl-prolyl cis-trans isomerase family protein; similar to immunophilin / FKBP-type peptidyl-prolyl cis-trans isomerase family protein [Arabidopsis thaliana] (TAIR:AT4G19830.1); similar to Os02g0199300 [Oryza sativa (japonica cultivar-group)] (GB:NP_001046213.1); similar to FKBP-type peptidyl-prolyl cis-trans isomerase (ISS) [Ostreococcus tauri] (GB:CAL56186.1); conta…	At-biased
AT4G26950.1	13533585	similar to unknown protein [Arabidopsis thaliana] (TAIR:AT4G04630.1); similar to Protein of unknown function, DUF584 [Medicago truncatula] (GB:ABE91657.1); contains InterPro domain Protein of unknown function DUF584; (InterPro:IPR007608)	At-biased
AT4G26965.1	13539642	NADH:ubiquinone oxidoreductase family protein; similar to hypothetical protein MtrDRAFT_AC142394g18v2 [Medicago truncatula] (GB:ABE91651.1); contains InterPro domain NADH:ubiquinone oxidoreductase 17.2 kD subunit; (InterPro:IPR007763)	At-biased
AT4G26965.2	13539642	oxidoreductase; similar to hypothetical protein MtrDRAFT_AC142394g18v2 [Medicago truncatula] (GB:ABE91651.1)	At-biased
AT4G26970.1	13542929	aconitate hydratase, cytoplasmic, putative / citrate hydro-lyase/aconitase, putative; Identical to Aconitate hydratase 3, mitochondrial precursor (EC 4.2.1.3) (Citrate hydro-lyase 3) (Aconitase 3) (ACO3) [Arabidopsis Thaliana] (GB:Q94A28;GB:Q9SZ36); similar to aconitate hydratase, cytoplasmic / citrate hydro-lyase / aconitase (ACO) [Arabidopsis thaliana] (TAIR:AT4G35830.1); similar to aconitate h…	Aa-biased
AT4G27370.1	13694889	member of Myosin-like proteins	Aa-biased
AT4G28250.1	14000044	putative beta-expansin/allergen protein. Naming convention from the Expansin Working Group (Kende et al, 2004. Plant Mol Bio). Involved in the formation of nematode-induced syncytia in roots of Arabidopsis thaliana.	Aa-biased
AT4G28250.2	14000044	putative beta-expansin/allergen protein. Naming convention from the Expansin Working Group (Kende et al, 2004. Plant Mol Bio). Involved in the formation of nematode-induced syncytia in roots of Arabidopsis thaliana.	Aa-biased
AT4G28280.1	14010686	similar to unknown protein [Arabidopsis thaliana] (TAIR:AT2G20700.1); similar to GPI-anchored protein [Vigna radiata] (GB:BAA34247.1); similar to Os02g0721700 [Oryza sativa (japonica cultivar-group)] (GB:NP_001047962.1)	Aa-biased
AT4G28300.1	14014672	Encodes a protein with 13.6% proline amino acids that is predicted to localize to the cell wall.	Aa-biased
AT4G28300.2	14014710	Encodes a protein with 13.6% proline amino acids that is predicted to localize to the cell wall.	Aa-biased
AT4G28660.1	14149930	Similar to PsbW subunit of photosystem II.	Aa-biased
AT4G28760.1	14207495	similar to unknown protein [Arabidopsis thaliana] (TAIR:AT2G20240.1); similar to conserved hypothetical protein [Medicago truncatula] (GB:ABE89949.1); contains domain PHOSPHATIDYLINOSITOL N-ACETYLGLUCOSAMINYLTRANSFERASE SUBUNIT P (DOWN SYNDROME CRITICAL REGION PROTEIN 5)-RELATED (PTHR21726); contains domain gb def: Hypothetical protein At4g28760 (PTHR21726:SF7)	Aa-biased
AT4G28760.2	14207495	similar to unknown protein [Arabidopsis thaliana] (TAIR:AT2G20240.1); similar to conserved hypothetical protein [Medicago truncatula] (GB:ABE89949.1); contains domain PHOSPHATIDYLINOSITOL N-ACETYLGLUCOSAMINYLTRANSFERASE SUBUNIT P (DOWN SYNDROME CRITICAL REGION PROTEIN 5)-RELATED (PTHR21726); contains domain gb def: Hypothetical protein At4g28760 (PTHR21726:SF7)	Aa-biased
AT4G28990.2	14291152	unlisted protein	At-biased
AT4G29170.1	14382859	A homolog of yeast, mouse and human mnd1delta protein. Null mutants exhibit normal vegetative and flower development; however, during prophase I, chromosomes become fragmented resulting in random distribution of the fragments between polyads. Both male and female meiosis are defective and strong accumulation of AtRAD51 was observed in the inflorescence nuclei of mutant plants. Similarly to its ye…	At-biased
AT4G29170.2	14382895	A homolog of yeast, mouse and human mnd1delta protein. Null mutants exhibit normal vegetative and flower development; however, during prophase I, chromosomes become fragmented resulting in random distribution of the fragments between polyads. Both male and female meiosis are defective and strong accumulation of AtRAD51 was observed in the inflorescence nuclei of mutant plants. Similarly to its ye…	At-biased
AT4G29590.1	14512555	similar to unknown protein [Arabidopsis thaliana] (TAIR:AT3G01660.1); similar to conserved hypothetical protein [Medicago truncatula] (GB:ABE79229.1); contains InterPro domain Methyltransferase type 11; (InterPro:IPR013216)	Aa-biased
AT4G29810.3	14593061	unlisted protein	At-biased
AT4G29990.1	14665698	light repressible receptor protein kinase; similar to FRK1 (FLG22-INDUCED RECEPTOR-LIKE KINASE 1), kinase [Arabidopsis thaliana] (TAIR:AT2G19190.1); similar to leucine-rich repeat protein kinase, putative [Arabidopsis thaliana] (TAIR:AT2G19230.1); similar to leucine-rich repeat protein kinase, putative [Arabidopsis thaliana] (TAIR:AT2G19210.1); similar to Protein kinase [Medicago truncatula] (GB:…	Aa-biased
AT4G30540.1	14923346	glutamine amidotransferase class-I domain-containing protein; similar to defense-related protein, putative [Arabidopsis thaliana] (TAIR:AT2G23970.1); similar to defense-related protein [Brassica carinata] (GB:AAK50344.1); contains InterPro domain Glutamine amidotransferase class-I; (InterPro:IPR000991)	Aa-biased
AT4G30935.1	15051838	member of WRKY Transcription Factor; Group I	At-biased
AT4G31000.1	15103178	calmodulin-binding protein; similar to calmodulin-binding protein [Arabidopsis thaliana] (TAIR:AT2G24300.2); similar to Os02g0562300 [Oryza sativa (japonica cultivar-group)] (GB:NP_001047151.1); similar to calmodulin-binding protein (GB:AAB37246.1); similar to Os02g0177800 [Oryza sativa (japonica cultivar-group)] (GB:NP_001046071.1); contains InterPro domain Calmodulin binding protein-like; (Inte…	Aa-biased
AT4G31010.1	15106655	DNA binding; similar to unknown protein [Arabidopsis thaliana] (TAIR:AT5G54890.1); similar to Protein of unknown function UPF0044 [Medicago truncatula] (GB:ABE81273.1); similar to CRS2-associated factor 2 [Zea mays] (GB:AAP22136.1); similar to Os08g0174900 [Oryza sativa (japonica cultivar-group)] (GB:NP_001061110.1); contains InterPro domain Homeodomain-related; (InterPro:IPR012287); contains Int…	At-biased
AT4G31020.1	15108539	similar to unknown protein [Arabidopsis thaliana] (TAIR:AT2G24320.1); similar to Esterase/lipase/thioesterase [Medicago truncatula] (GB:ABD32255.1); similar to Os02g0796600 [Oryza sativa (japonica cultivar-group)] (GB:NP_001048390.1); contains InterPro domain Esterase/lipase/thioesterase; (InterPro:IPR000379)	Aa-biased
AT4G31020.2	15108130	similar to unknown protein [Arabidopsis thaliana] (TAIR:AT2G24320.1); similar to Esterase/lipase/thioesterase [Medicago truncatula] (GB:ABD32255.1); similar to Os02g0796600 [Oryza sativa (japonica cultivar-group)] (GB:NP_001048390.1); contains InterPro domain Esterase/lipase/thioesterase; (InterPro:IPR000379)	Aa-biased
AT4G31060.1	15116828	encodes a member of the DREB subfamily A-5 of ERF/AP2 transcription factor family. The protein contains one AP2 domain. There are 15 members in this subfamily including RAP2.1, RAP2.9 and RAP2.10.	Aa-biased
AT4G31450.1	15255646	zinc finger (C3HC4-type RING finger) family protein; similar to zinc finger (C3HC4-type RING finger) family protein [Arabidopsis thaliana] (TAIR:AT5G24870.2); similar to Zinc finger, RING-type; RINGv [Medicago truncatula] (GB:ABE80412.1); contains InterPro domain Zinc finger, RING-type; (InterPro:IPR001841)	At-biased
AT4G31480.1	15264097	coatomer beta subunit, putative / beta-coat protein, putative / beta-COP, putative; similar to coatomer beta subunit, putative / beta-coat protein, putative / beta-COP, putative [Arabidopsis thaliana] (TAIR:AT4G31490.1); similar to Adaptin N terminal re (GB:AAX93023.1); similar to putative coatmer beta subunit (beta-coat protein) (beta-COP) [Oryza sativa (japonica cultivar-group)] (GB:BAB17749.1)…	Aa-biased
AT4G32060.1	15501104	calcium-binding EF hand family protein; similar to Calcium-binding EF-hand [Medicago truncatula] (GB:ABE93293.1); contains InterPro domain EF-Hand type; (InterPro:IPR011992); contains InterPro domain Calcium-binding EF-hand; (InterPro:IPR002048)	Aa-biased
AT4G32060.2	15501104	calcium-binding EF hand family protein; similar to Calcium-binding EF-hand [Medicago truncatula] (GB:ABE93293.1); contains InterPro domain EF-Hand type; (InterPro:IPR011992); contains InterPro domain Calcium-binding EF-hand; (InterPro:IPR002048)	Aa-biased
AT4G32285.1	15585693	epsin N-terminal homology (ENTH) domain-containing protein / clathrin assembly protein-related; Identical to Putative clathrin assembly protein At4g32285 [Arabidopsis Thaliana] (GB:Q8S9J8;GB:O49363); similar to epsin N-terminal homology (ENTH) domain-containing protein [Arabidopsis thaliana] (TAIR:AT2G25430.1); similar to Os03g0275500 [Oryza sativa (japonica cultivar-group)] (GB:NP_001049708.1); …	Aa-biased
AT4G32620.1	15731516	nucleic acid binding; similar to unknown protein [Arabidopsis thaliana] (TAIR:AT5G04670.1); similar to Os01g0179500 [Oryza sativa (japonica cultivar-group)] (GB:NP_001042200.1); similar to Os02g0100200 [Oryza sativa (japonica cultivar-group)] (GB:NP_001045580.1); similar to Tudor [Medicago truncatula] (GB:ABE86625.1); contains InterPro domain Tudor; (InterPro:IPR002999)	Aa-biased
AT4G32620.2	15731516	unlisted protein	Aa-biased
AT4G33240.1	16029282	1-phosphatidylinositol-4-phosphate 5-kinase/ zinc ion binding; similar to phosphatidylinositol-4-phosphate 5-kinase family protein [Arabidopsis thaliana] (TAIR:AT3G14270.1); similar to phosphatidylinositol-4-phosphate 5-kinase family protein [Arabidopsis thaliana] (TAIR:AT1G34260.1); similar to phosphatidylinositol-4-phosphate 5-kinase family protein [Arabidopsis thaliana] (TAIR:AT1G71010.1); sim…	At-biased
AT4G33240.2	16029282	similar to phosphatidylinositol-4-phosphate 5-kinase family protein [Arabidopsis thaliana] (TAIR:AT3G14270.1); similar to phosphatidylinositol-4-phosphate 5-kinase family protein [Arabidopsis thaliana] (TAIR:AT1G34260.1); similar to phosphatidylinositol-4-phosphate 5-kinase family protein [Arabidopsis thaliana] (TAIR:AT1G71010.1); similar to putative phosphatidylinositol 3,5-kinase [Oryza sativa …	At-biased
AT4G33410.1	16080902	signal peptide peptidase family protein; similar to protease-associated (PA) domain-containing protein [Arabidopsis thaliana] (TAIR:AT2G43070.1); similar to Os10g0393100 [Oryza sativa (japonica cultivar-group)] (GB:NP_001064518.1); similar to GA14486-PA [Drosophila pseudoobscura] (GB:EAL28339.1); contains InterPro domain Peptidase A22, presenilin signal peptide; (InterPro:IPR006639); contains Int…	Aa-biased
AT4G34100.1	16330496	protein binding / zinc ion binding; similar to protein binding / zinc ion binding [Arabidopsis thaliana] (TAIR:AT4G32670.1); similar to zinc finger (C3HC4-type RING finger)protein-like [Oryza sativa (japonica cultivar-group)] (GB:BAD37529.1); similar to Zinc finger, RING-type; RINGv [Medicago truncatula] (GB:ABE82278.1); contains InterPro domain RINGv; (InterPro:IPR011016); contains InterPro doma…	Aa-biased
AT4G34100.2	16330496	unlisted protein	Aa-biased
AT4G34310.1	16414119	binding; similar to expressed protein [Oryza sativa (japonica cultivar-group)] (GB:ABF94355.1); contains InterPro domain Armadillo-like helical; (InterPro:IPR011989)	Aa-biased
AT4G34310.2	16414119	binding; similar to expressed protein [Oryza sativa (japonica cultivar-group)] (GB:ABF94355.1); contains InterPro domain Armadillo-like helical; (InterPro:IPR011989)	Aa-biased
AT4G34460.1	16477141	Encodes a putative heterotrimeric G-protein beta subunit involved in organ shape. Mutants carrying null alleles express similar fruit phenotypes, as seen in er plants, but differ from er in that the stem is only slightly shorter than that in the wild type, the pedicel is slightly longer than that in the wild type, and the leaves are rounder than those in er mutants. Gene is expressed in all tissu…	Aa-biased
AT4G34460.2	16477141	Encodes a putative heterotrimeric G-protein beta subunit involved in organ shape. Mutants carrying null alleles express similar fruit phenotypes, as seen in er plants, but differ from er in that the stem is only slightly shorter than that in the wild type, the pedicel is slightly longer than that in the wild type, and the leaves are rounder than those in er mutants. Gene is expressed in all tissu…	Aa-biased
AT4G34460.3	16477141	Encodes a putative heterotrimeric G-protein beta subunit involved in organ shape. Mutants carrying null alleles express similar fruit phenotypes, as seen in er plants, but differ from er in that the stem is only slightly shorter than that in the wild type, the pedicel is slightly longer than that in the wild type, and the leaves are rounder than those in er mutants. Gene is expressed in all tissu…	Aa-biased
AT4G34460.4	16477141	Encodes a putative heterotrimeric G-protein beta subunit involved in organ shape. Mutants carrying null alleles express similar fruit phenotypes, as seen in er plants, but differ from er in that the stem is only slightly shorter than that in the wild type, the pedicel is slightly longer than that in the wild type, and the leaves are rounder than those in er mutants. Gene is expressed in all tissu…	Aa-biased
AT4G35200.1	16749157	carrier; similar to carrier [Arabidopsis thaliana] (TAIR:AT4G35210.1); similar to hypothetical protein [Glycine max] (GB:AAK01735.1); contains InterPro domain Protein of unknown function DUF241, plant; (InterPro:IPR004320); contains InterPro domain Serum albumin; (InterPro:IPR000264)	At-biased
AT4G35260.1	16774215	NAD+ dependent isocitrate dehydrogenase subunit 1 (IDH1)	At-biased
AT4G35290.1	16789601	Encodes a putative glutamate receptor like-protein, member of Putative ligand-gated ion channel subunit family	At-biased
AT4G35290.2	16789742	Encodes a putative glutamate receptor like-protein, member of Putative ligand-gated ion channel subunit family	At-biased
AT4G35440.1	16835993	CLC-e chloride channel protein	At-biased
AT4G35870.1	16990199	similar to early-responsive to dehydration protein-related / ERD protein-related [Arabidopsis thaliana] (TAIR:AT3G21620.1); similar to Os03g0137400 [Oryza sativa (japonica cultivar-group)] (GB:NP_001048901.1); similar to unknown [Sorghum bicolor] (GB:ABE77195.1); contains InterPro domain Protein of unknown function DUF221; (InterPro:IPR003864)	At-biased
AT4G36160.1	17110778	Encodes a NAC-domain transcription factor. Expressed in the vascular tissue.	Aa-biased
AT4G37780.1	17758262	encoded by the Myb-like transcription factor MYB87, regulates axillary meristem formation, expressed throughout the plant. Member of the R2R3 factor gene family.	Aa-biased
AT4G38230.1	17928694	member of Calcium Dependent Protein Kinase	Aa-biased
AT4G38390.1	17975810	similar to unknown protein [Arabidopsis thaliana] (TAIR:AT1G76270.1); similar to axi 1 [Nicotiana tabacum] (GB:CAA56570.1); contains InterPro domain Protein of unknown function DUF246, plant; (InterPro:IPR004348)	Aa-biased
AT4G38400.1	17978479	member of EXPANSIN-LIKE. Naming convention from the Expansin Working Group (Kende et al, 2004. Plant Mol Bio)	Aa-biased
AT4G38540.1	18023126	monooxygenase, putative (MO2); similar to monooxygenase, putative (MO3) [Arabidopsis thaliana] (TAIR:AT5G05320.1); similar to monooxygenase [Solanum tuberosum] (GB:BAC23045.1); similar to Os03g0154100 [Oryza sativa (japonica cultivar-group)] (GB:NP_001049002.1); similar to Os03g0153900 [Oryza sativa (japonica cultivar-group)] (GB:NP_001049000.1); contains InterPro domain FAD dependent oxidoreduct…	At-biased
AT4G38545.1	18023046	Potential natural antisense gene, locus overlaps with AT4G38530 and AT4G38540	At-biased
AT4G38570.1	18031302	CDP-diacylglycerol--inositol 3-phosphatidyltransferase, putative / phosphatidylinositol synthase, putative; Identical to Probable CDP-diacylglycerol--inositol 3-phosphatidyltransferase 2 (EC 2.7.8.11) (Phosphatidylinositol synthase 2) (PtdIns synthase 2) (PI synthase 2) (AtPIS2) (PIS2) [Arabidopsis Thaliana] (GB:Q8GUK6;GB:Q9SZN6); similar to ATPIS1 (Arabidopsis thaliana phosphatidylinositol synth…	Aa-biased
AT4G38670.1	18069610	pathogenesis-related thaumatin family protein; similar to pathogenesis-related thaumatin family protein [Arabidopsis thaliana] (TAIR:AT4G36010.2); similar to SCUTL1 [Vitis vinifera] (GB:AAF06346.1); contains InterPro domain Thaumatin, pathogenesis-related; (InterPro:IPR001938)	Aa-biased
AT4G38670.2	18069647	pathogenesis-related thaumatin family protein; similar to pathogenesis-related thaumatin family protein [Arabidopsis thaliana] (TAIR:AT4G36010.2); similar to SCUTL1 [Vitis vinifera] (GB:AAF06346.1); contains InterPro domain Thaumatin, pathogenesis-related; (InterPro:IPR001938)	Aa-biased
AT4G38790.1	18111375	ER lumen protein retaining receptor family protein; similar to ER lumen protein retaining receptor family protein [Arabidopsis thaliana] (TAIR:AT2G21190.1); similar to Os08g0548200 [Oryza sativa (japonica cultivar-group)] (GB:NP_001062433.1); similar to ER lumen protein-retaining receptor-like [Oryza sativa (japonica cultivar-group)] (GB:BAD33333.1); contains InterPro domain ER lumen protein reta…	Aa-biased
AT4G39830.1	18478931	L-ascorbate oxidase, putative; similar to L-ascorbate oxidase, putative [Arabidopsis thaliana] (TAIR:AT5G21100.1); similar to putative syringolide-induced protein B13-1-1 [Oryza sativa (japonica cultivar-group)] (GB:BAD33459.1); similar to ascorbate oxidase [Lycopersicon esculentum] (GB:AAY47050.1); similar to syringolide-induced protein B13-1-1 [Glycine max] (GB:BAB86897.1); contains InterPro do…	Aa-biased
AT5G01030.1	9939	similar to unknown protein [Arabidopsis thaliana] (TAIR:AT2G37930.1); similar to hypothetical protein MtrDRAFT_AC146330g22v1 [Medicago truncatula] (GB:ABE90884.1); contains domain Transcriptional factor tubby, C-terminal domain (SSF54518)	Aa-biased
AT5G01030.2	9870	similar to unknown protein [Arabidopsis thaliana] (TAIR:AT2G37930.1); similar to hypothetical protein MtrDRAFT_AC146330g22v1 [Medicago truncatula] (GB:ABE90884.1); contains domain Transcriptional factor tubby, C-terminal domain (SSF54518)	Aa-biased
AT5G01040.1	13135	putative laccase, a member of laccase family of genes (17 members in Arabidopsis).	Aa-biased
AT5G01550.1	214528	lectin protein kinase, putative; similar to lectin protein kinase, putative [Arabidopsis thaliana] (TAIR:AT5G01560.1); similar to lectin protein kinase, putative [Arabidopsis thaliana] (TAIR:AT3G08870.1); similar to lectin protein kinase, putative [Arabidopsis thaliana] (TAIR:AT5G01540.1); similar to receptor lectin protein kinase-like [Cucumis melo] (GB:AAU04770.1); contains InterPro domain Prot…	Aa-biased
AT5G01730.1	272852	putative WAVE homolog	Aa-biased
AT5G01820.1	313239	Encodes a CBL-interacting serine/threonine protein kinase.	Aa-biased
AT5G01990.1	377273	auxin efflux carrier family protein; similar to auxin efflux carrier family protein [Arabidopsis thaliana] (TAIR:AT1G71090.1); similar to Os01g0818000 [Oryza sativa (japonica cultivar-group)] (GB:NP_001044627.1); similar to auxin efflux carrier family protein-like [Oryza sativa (japonica cultivar-group)] (GB:BAD73344.1); contains InterPro domain Auxin Efflux Carrier; (InterPro:IPR004776)	Aa-biased
AT5G03250.1	774418	phototropic-responsive NPH3 family protein; similar to phototropic-responsive NPH3 family protein [Arabidopsis thaliana] (TAIR:AT1G30440.1); similar to BTB/POZ; NPH3 [Medicago truncatula] (GB:ABE93313.1); contains InterPro domain NPH3; (InterPro:IPR004249); contains InterPro domain BTB; (InterPro:IPR000210)	Aa-biased
AT5G03340.1	809952	(Cell division control protein 48 homolog E); ATPase; Identical to Cell division control protein 48 homolog E (AtCDC48e) (Transitional endoplasmic reticulum ATPase E) (CDC48E) [Arabidopsis Thaliana] (GB:Q9LZF6); similar to cell division cycle protein 48, putative / CDC48, putative [Arabidopsis thaliana] (TAIR:AT3G53230.1); similar to CDC48 (CELL DIVISION CYCLE 48), ATPase [Arabidopsis thaliana] (…	Aa-biased
AT5G03377.1	820192	unlisted protein	Aa-biased
AT5G03490.1	871479	UDP-glucoronosyl/UDP-glucosyl transferase family protein; similar to UDP-glucoronosyl/UDP-glucosyl transferase family protein [Arabidopsis thaliana] (TAIR:AT1G51210.1); similar to putative glycosyltransferase [Solanum aculeatissimum] (GB:BAD89044.1); contains InterPro domain UDP-glucuronosyl/UDP-glucosyltransferase; (InterPro:IPR002213)	At-biased
AT5G03680.1	957799	Recessive mutations are defective in organ initiation and orientation in the second whorl. This gene encodes a trihelix transcription factor whose expression is limited to margins of floral and vegetative organs. Overexpression and double mutant analyses suggest that this gene is involved in limiting lateral growth of organs.	At-biased
AT5G04670.1	1337847	similar to nucleic acid binding [Arabidopsis thaliana] (TAIR:AT4G32620.1); similar to Os01g0179500 [Oryza sativa (japonica cultivar-group)] (GB:NP_001042200.1); similar to Os02g0100200 [Oryza sativa (japonica cultivar-group)] (GB:NP_001045580.1); contains domain ENHANCER OF POLYCOMB (PTHR14898)	Aa-biased
AT5G04750.1	1372177	F1F0-ATPase inhibitor protein, putative; similar to Os08g0558900 [Oryza sativa (japonica cultivar-group)] (GB:NP_001062498.1); similar to Os02g0533800 [Oryza sativa (japonica cultivar-group)] (GB:NP_001047032.1); similar to F1F0-ATPase inhibitor protein [Oryza sativa (japonica cultivar-group)] (GB:BAA81661.1)	At-biased
AT5G04750.2	1372177	F1F0-ATPase inhibitor protein, putative	At-biased
AT5G04810.1	1390043	pentatricopeptide (PPR) repeat-containing protein; similar to UDP-glucoronosyl/UDP-glucosyl transferase family protein [Arabidopsis thaliana] (TAIR:AT1G05670.1); similar to Os04g0684500 [Oryza sativa (japonica cultivar-group)] (GB:NP_001054310.1); similar to H0913C04.4 [Oryza sativa (indica cultivar-group)] (GB:CAJ86163.1); similar to pentatricopeptide repeat protein [Zea mays] (GB:ABF57644.1); c…	Aa-biased
AT5G04885.1	1422815	glycosyl hydrolase family 3 protein; similar to glycosyl hydrolase family 3 protein [Arabidopsis thaliana] (TAIR:AT5G20950.2); similar to glycosyl hydrolase family 3 protein [Arabidopsis thaliana] (TAIR:AT3G47000.1); similar to glycosyl hydrolase family 3 protein [Arabidopsis thaliana] (TAIR:AT5G20940.1); similar to exo-1,3-beta-glucanase [Lilium lon (GB:BAD13764.1); similar to beta-D-glucan exoh…	Aa-biased
AT5G05230.1	1551394	similar to unknown protein [Arabidopsis thaliana] (TAIR:AT2G40640.1); similar to hypothetical protein [Oryza sativa (japonica cultivar-group)] (GB:AAO60024.1); contains domain RING/U-box (SSF57850); contains domain no description (G3D.3.30.40.10)	At-biased
AT5G05430.1	1605296	nucleotide binding; similar to RNA recognition motif (RRM)-containing protein [Arabidopsis thaliana] (TAIR:AT3G09160.1); contains InterPro domain Nucleotide-binding, alpha-beta plait; (InterPro:IPR012677)	At-biased
AT5G05850.1	1762424	leucine-rich repeat family protein; similar to leucine-rich repeat family protein [Arabidopsis thaliana] (TAIR:AT3G11330.1); similar to OSIGBa0116M22.1 [Oryza sativa (indica cultivar-group)] (GB:CAH66934.1); similar to Os02g0593600 [Oryza sativa (japonica cultivar-group)] (GB:NP_001047301.1); similar to leucine-rich-repeat protein [Helianthus annuus] (GB:CAA57523.1); contains InterPro domain Leuc…	Aa-biased
AT5G06050.1	1820145	dehydration-responsive protein-related; similar to dehydration-responsive family protein [Arabidopsis thaliana] (TAIR:AT2G39750.1); similar to dehydration-responsive protein-related [Arabidopsis thaliana] (TAIR:AT1G77260.1); similar to Os01g0846600 [Oryza sativa (japonica cultivar-group)] (GB:NP_001044791.1); similar to Os04g0692400 [Oryza sativa (japonica cultivar-group)] (GB:NP_001054368.1); si…	At-biased
AT5G06120.1	1844081	Ran-binding protein, putative; similar to putative RAN binding protein [Oryza sativa (japonica cultivar-group)] (GB:AAT77036.1); similar to exportin 7 [Gallus gallus] (GB:NP_001012960.1); similar to Importin-beta N-terminal domain containing protein, expressed [Oryza sativa (japonica cultivar-group)] (GB:ABF97640.1); contains InterPro domain Armadillo-like helical; (InterPro:IPR011989); contains …	At-biased
AT5G07130.1	2210569	putative laccase, a member of laccase family of genes (17 members in Arabidopsis).	At-biased
AT5G07920.1	2524789	diacylglycerol kinase	At-biased
AT5G07970.1	2543873	dentin sialophosphoprotein-related; similar to unknown protein [Arabidopsis thaliana] (TAIR:AT5G07940.1); similar to dentin sialophosphoprotein-related [Arabidopsis thaliana] (TAIR:AT5G07980.1); similar to Conserved Unknown protein [Oryza sativa] (GB:AAK51589.1); similar to Os03g0213300 [Oryza sativa (japonica cultivar-group)] (GB:NP_001049361.1); similar to Unknown protein [Oryza sativa] (GB:AAK…	Aa-biased
AT5G08340.1	2683861	riboflavin biosynthesis protein-related; similar to riboflavin biosynthesis protein-related [Arabidopsis thaliana] (TAIR:AT5G23330.1); similar to unknow protein [Oryza sativa (japonica cultivar-group)] (GB:AAO72379.1); similar to Os03g0801700 [Oryza sativa (japonica cultivar-group)] (GB:NP_001051594.1); similar to riboflavin biosynthesis protein, putative, expressed [Oryza sativa (japonica cultiv…	At-biased
AT5G08340.2	2683861	riboflavin biosynthesis protein-related; similar to riboflavin biosynthesis protein-related [Arabidopsis thaliana] (TAIR:AT5G23330.1); similar to unknow protein [Oryza sativa (japonica cultivar-group)] (GB:AAO72379.1); similar to Os03g0801700 [Oryza sativa (japonica cultivar-group)] (GB:NP_001051594.1); similar to riboflavin biosynthesis protein, putative, expressed [Oryza sativa (japonica cultiv…	At-biased
AT5G08520.1	2755179	myb family transcription factor; similar to myb family transcription factor [Arabidopsis thaliana] (TAIR:AT5G23650.1); similar to H0101F08.8 [Oryza sativa (indica cultivar-group)] (GB:CAJ86209.1); contains InterPro domain Homeodomain-related; (InterPro:IPR012287); contains InterPro domain Homeodomain-like; (InterPro:IPR009057); contains InterPro domain Myb-like DNA-binding region, SHAQKYF class; …	Aa-biased
AT5G08530.1	2759336	NADH-ubiquinone oxidoreductase 51 kDa subunit, mitochondrial, putative; similar to NADH:ubiquinone oxidoreductase, NDUFV1/51kDa subunit (ISS) [Ostreococcus tauri] (GB:CAL57468.1); similar to NADH:ubiquinone oxidoreductase 51 kD subunit [Chlamydomonas reinhardtii] (GB:AAQ63696.1); similar to NADH dehydrogenase [Solanum tuberosum] (GB:CAA58823.1); contains InterPro domain NADH-quinone oxidoreductas…	At-biased
AT5G08680.1	2821963	ATP synthase beta chain, mitochondrial, putative; Identical to ATP synthase subunit beta-3, mitochondrial precursor (EC 3.6.3.14) [Arabidopsis Thaliana] (GB:Q9C5A9); similar to ATP synthase beta chain 1, mitochondrial [Arabidopsis thaliana] (TAIR:AT5G08670.1); similar to ATP synthase beta chain 2, mitochondrial [Arabidopsis thaliana] (TAIR:AT5G08690.1); similar to ATP synthase subunit beta, mitoc…	Aa-biased
AT5G09440.1	2938348	phosphate-responsive protein, putative; similar to phosphate-responsive protein, putative [Arabidopsis thaliana] (TAIR:AT5G64260.1); similar to erg-1 [Solanum tuberosum] (GB:AAP42136.1); contains InterPro domain Phosphate-induced protein 1 conserved region; (InterPro:IPR006766)	Aa-biased
AT5G10220.1	3206871	Encodes a calcium-binding protein annexin (AnnAt6).	Aa-biased
AT5G10370.1	3261289	helicase domain-containing protein / IBR domain-containing protein / zinc finger protein-related; similar to helicase domain-containing protein / IBR domain-containing protein / zinc finger protein-related [Arabidopsis thaliana] (TAIR:AT4G01020.1); similar to von Willebrand factor, type C; Zinc finger, RING-type; Zinc finger, C6HC-type; Zinc finger, C2H2-type; ATP-dependent helicase HrpA [Medicag…	Aa-biased
AT5G11210.1	3571222	member of Putative ligand-gated ion channel subunit family	At-biased
AT5G11720.1	3776839	alpha-glucosidase 1 (AGLU1); similar to alpha-xylosidase, putative [Arabidopsis thaliana] (TAIR:AT3G45940.1); similar to ATXYL1/XYL1 (ALPHA-XYLOSIDASE 1), alpha-N-arabinofuranosidase/ hydrolase, hydrolyzing O-glycosyl compounds / xylan 1,4-beta-xylosidase [Arabidopsis thaliana] (TAIR:AT1G68560.1); similar to Alpha-glucosidase precursor (Maltase) (GB:O04893); similar to Alpha-glucosidase precursor…	Aa-biased
AT5G12040.1	3885071	carbon-nitrogen hydrolase family protein; similar to nitrilase, putative [Arabidopsis thaliana] (TAIR:AT4G08790.1); similar to Os03g0175600 [Oryza sativa (japonica cultivar-group)] (GB:NP_001049134.1); similar to nitrilase family, member 2 [Homo sapiens] (GB:NP_064587.1); similar to Os06g0206000 [Oryza sativa (japonica cultivar-group)] (GB:NP_001057093.1); contains InterPro domain Nitrilase/cyani…	Aa-biased
AT5G13110.1	4158849	Encodes a plastidic glucose-6-phosphate dehydrogenase that is sensitive to reduction by DTT and whose mRNA is most highly expressed in root.	At-biased
AT5G13260.1	4243064	similar to unknown protein [Arabidopsis thaliana] (TAIR:AT3G48860.2); similar to expressed protein [Oryza sativa (japonica cultivar-group)] (GB:ABA93965.1); similar to Os01g0928100 [Oryza sativa (japonica cultivar-group)] (GB:NP_001045273.1)	At-biased
AT5G13360.1	4283466	auxin-responsive GH3 family protein; similar to auxin-responsive GH3 family protein [Arabidopsis thaliana] (TAIR:AT5G13370.1); similar to auxin-responsive GH3 family protein [Arabidopsis thaliana] (TAIR:AT5G13380.1); similar to auxin-responsive GH3 family protein [Arabidopsis thaliana] (TAIR:AT5G13350.1); similar to Probable indole-3-acetic acid-amido synthetase GH3.11 (Auxin-responsive GH3-like …	At-biased
AT5G13390.1	4292778	Required for normal pollen development and lipid accumulation within the tapetum	Aa-biased
AT5G13500.1	4338162	similar to unknown protein [Arabidopsis thaliana] (TAIR:AT5G25265.1); similar to Os01g0272600 [Oryza sativa (japonica cultivar-group)] (GB:NP_001042710.1); similar to unknown protein [Oryza sativa (japonica cultivar-group)] (GB:BAD72305.1); similar to Os05g0386000 [Oryza sativa (japonica cultivar-group)] (GB:NP_001055418.1)	At-biased
AT5G13500.2	4338443	similar to unknown protein [Arabidopsis thaliana] (TAIR:AT5G25265.1); similar to Os01g0272600 [Oryza sativa (japonica cultivar-group)] (GB:NP_001042710.1); similar to unknown protein [Oryza sativa (japonica cultivar-group)] (GB:BAD72305.1); similar to Os05g0386000 [Oryza sativa (japonica cultivar-group)] (GB:NP_001055418.1)	Aa-biased
AT5G13500.3	4338231	similar to unknown protein [Arabidopsis thaliana] (TAIR:AT5G25265.1); similar to Os01g0272600 [Oryza sativa (japonica cultivar-group)] (GB:NP_001042710.1); similar to unknown protein [Oryza sativa (japonica cultivar-group)] (GB:BAD72305.1); similar to Os05g0386000 [Oryza sativa (japonica cultivar-group)] (GB:NP_001055418.1)	At-biased
AT5G14230.1	4591775	ankyrin repeat family protein; similar to XBAT32 (XB3 ortholog 2 in Arabidopsis thaliana 32), protein binding / zinc ion binding [Arabidopsis thaliana] (TAIR:AT5G57740.1); similar to OSJNBa0084K20.9 [Oryza sativa (japonica cultivar-group)] (GB:CAD41131.1); similar to Os04g0490300 [Oryza sativa (japonica cultivar-group)] (GB:NP_001053162.1); similar to Ankyrin [Medicago truncatula] (GB:ABE79732.1)…	At-biased
AT5G14850.1	4801925	mannosyltransferase, putative; similar to sugar binding / transferase, transferring glycosyl groups [Arabidopsis thaliana] (TAIR:AT1G16900.1); similar to Os02g0111400 [Oryza sativa (japonica cultivar-group)] (GB:NP_001045653.1); similar to Phosphatidylinositol glycan anchor biosynthesis, class B [Homo sapiens] (GB:AAH17711.1); similar to Os01g0580100 [Oryza sativa (japonica cultivar-group)] (GB:N…	At-biased
AT5G14850.2	4801925	mannosyltransferase, putative; similar to sugar binding / transferase, transferring glycosyl groups [Arabidopsis thaliana] (TAIR:AT1G16900.1); similar to Os02g0111400 [Oryza sativa (japonica cultivar-group)] (GB:NP_001045653.1); similar to Phosphatidylinositol glycan anchor biosynthesis, class B [Homo sapiens] (GB:AAH17711.1); similar to Os01g0580100 [Oryza sativa (japonica cultivar-group)] (GB:N…	At-biased
AT5G15460.2	5018731	MUB2 (MEMBRANE-ANCHORED UBIQUITIN-FOLD PROTEIN 2); Identical to Membrane-anchored ubiquitin-fold protein 2 (Membrane-anchored ub-fold protein 2) (AtMUB2) (NTGP5) (MUB2) [Arabidopsis Thaliana] (GB:Q8LCS8;GB:Q9LF36); similar to MUB1 (MEMBRANE-ANCHORED UBIQUITIN-FOLD PROTEIN 1 PRECURSOR) [Arabidopsis thaliana] (TAIR:AT3G01050.1); similar to ubiquitin-fusion protein, putative, expressed [Oryza sativa…	Aa-biased
AT5G16940.1	5571579	carbon-sulfur lyase; similar to PREDICTED: similar to proline rich 6 [Danio rerio] (GB:XP_689895.1); similar to Os09g0397700 [Oryza sativa (japonica cultivar-group)] (GB:NP_001063106.1); contains InterPro domain Glutathione-dependent formaldehyde-activating, GFA; (InterPro:IPR006913)	At-biased
AT5G17030.1	5603148	UDP-glucoronosyl/UDP-glucosyl transferase family protein; similar to UDP-glucoronosyl/UDP-glucosyl transferase family protein [Arabidopsis thaliana] (TAIR:AT5G17040.1); similar to UDP-glucoronosyl/UDP-glucosyl transferase family protein [Arabidopsis thaliana] (TAIR:AT5G17050.1); similar to UDP-glucose:flavonoid 3-O-glucosyltransferase [Vitis vinifera] (GB:BAB41020.1); contains InterPro domain UDP…	At-biased
AT5G17040.1	5605293	UDP-glucoronosyl/UDP-glucosyl transferase family protein; similar to UDP-glucoronosyl/UDP-glucosyl transferase family protein [Arabidopsis thaliana] (TAIR:AT5G17050.1); similar to UDP-glucoronosyl/UDP-glucosyl transferase family protein [Arabidopsis thaliana] (TAIR:AT5G17030.1); similar to UDP-glucose:flavonoid 3-O-glucosyltransferase [Vitis vinifera] (GB:BAB41020.1); similar to UDP-glucose:flavo…	At-biased
AT5G17050.1	5607794	The At5g17050 encodes a anthocyanidin 3-O-glucosyltransferase which specifically glucosylates the 3-position of the flavonoid C-ring. Anthocyanidins such as cyanidin and pelargonidin as well as flavonols such as kaempferol and quercetin are accepted substrates.	Aa-biased
AT5G17330.1	5711040	Encodes one of two isoforms of glutamate decarboxylase.	Aa-biased
AT5G17340.1	5715670	similar to unknown protein [Arabidopsis thaliana] (TAIR:AT3G03272.1); similar to M3.4 protein [Brassica napus] (GB:AAD24197.1)	Aa-biased
AT5G17930.1	5940008	RNA binding; similar to MIF4G domain-containing protein / MA3 domain-containing protein [Arabidopsis thaliana] (TAIR:AT1G80930.1); similar to Initiation factor eIF-4 gamma, middle; Initiation factor eIF-4 gamma, MA3 [Medicago truncatula] (GB:ABE81638.1); contains InterPro domain Initiation factor eIF-4 gamma, middle; (InterPro:IPR003890); contains InterPro domain Initiation factor eIF-4 gamma, MA…	At-biased
AT5G18620.1	6195929	CHR17 (CHROMATIN REMODELING FACTOR17); DNA-dependent ATPase; similar to CHR11 (CHROMATIN-REMODELING PROTEIN 11), DNA-dependent ATPase [Arabidopsis thaliana] (TAIR:AT3G06400.1); similar to Putative SWI/SNF related, matrix associated, actin dependent regulator of chromatin [Oryza sativa] (GB:AAK53826.1); similar to Chromatin remodeling complex SWI/SNF, component SWI2 and related ATPases (DNA/RNA he…	Aa-biased
AT5G18620.2	6195929	CHR17 (CHROMATIN REMODELING FACTOR17); DNA-dependent ATPase; similar to CHR11 (CHROMATIN-REMODELING PROTEIN 11), DNA-dependent ATPase [Arabidopsis thaliana] (TAIR:AT3G06400.1); similar to Putative SWI/SNF related, matrix associated, actin dependent regulator of chromatin [Oryza sativa] (GB:AAK53826.1); similar to Chromatin remodeling complex SWI/SNF, component SWI2 and related ATPases (DNA/RNA he…	Aa-biased
AT5G18910.1	6306841	protein kinase family protein; similar to protein kinase family protein [Arabidopsis thaliana] (TAIR:AT3G05140.1); similar to putative receptor protein kinase PERK1 [Oryza sativa (japonica cultivar-group)] (GB:BAD45880.1); similar to Os06g0663900 [Oryza sativa (japonica cultivar-group)] (GB:NP_001058295.1); contains InterPro domain Protein kinase-like; (InterPro:IPR011009); contains InterPro doma…	Aa-biased
AT5G19350.1	6518874	RNA-binding protein 45 (RBP45), putative; similar to ATRBP45B, RNA binding [Arabidopsis thaliana] (TAIR:AT1G11650.2); similar to RNA-binding re (GB:ABE90872.1); contains InterPro domain Nucleotide-binding, alpha-beta plait; (InterPro:IPR012677); contains InterPro domain RNA-binding region RNP-1 (RNA recognition motif); (InterPro:IPR000504)	Aa-biased
AT5G19580.1	6607384	glyoxal oxidase-related; similar to glyoxal oxidase-related [Arabidopsis thaliana] (TAIR:AT1G67290.1); similar to Os01g0677000 [Oryza sativa (japonica cultivar-group)] (GB:NP_001043851.1); similar to Os05g0559000 [Oryza sativa (japonica cultivar-group)] (GB:NP_001056298.1); similar to glyoxal oxidase [Vitis pseudoreticulata] (GB:ABA42922.1); contains InterPro domain Galactose oxidase, central; (I…	At-biased
AT5G20300.1	6853435	chloroplast outer membrane protein, putative; similar to ATTOC120 (Arabidopsis thaliana translocon outer complex protein 120), GTP binding / protein translocase [Arabidopsis thaliana] (TAIR:AT3G16620.1); similar to AIG1 [Medicago truncatula] (GB:ABE78362.1); similar to Os12g0197400 [Oryza sativa (japonica cultivar-group)] (GB:NP_001066359.1); similar to AIG1 family protein, expressed [Oryza sativ…	At-biased
AT5G20300.2	6853435	GTP binding; similar to ATTOC120 (Arabidopsis thaliana translocon outer complex protein 120), GTP binding / protein translocase [Arabidopsis thaliana] (TAIR:AT3G16620.1); similar to AIG1 [Medicago truncatula] (GB:ABE78362.1); similar to Os12g0197400 [Oryza sativa (japonica cultivar-group)] (GB:NP_001066359.1); similar to AIG1 family protein, expressed [Oryza sativa (japonica cultivar-group)] (GB:…	At-biased
AT5G20300.3	6853435	GTP binding; similar to ATTOC120 (Arabidopsis thaliana translocon outer complex protein 120), GTP binding / protein translocase [Arabidopsis thaliana] (TAIR:AT3G16620.1); similar to AIG1 [Medicago truncatula] (GB:ABE78362.1); contains InterPro domain GTP-binding protein, HSR1-related; (InterPro:IPR002917)	At-biased
AT5G20350.1	6876597	Encodes a protein containing ankyrin and DHHC-CRD domain. Acts to restrict the size of the swelling that forms at the beginning of root hair cell growth, possibly by a mechanism that requires RHD1. Mutant displays defects in both root hair and pollen tube growth.	At-biased
AT5G20410.1	6896590	Encodes a type B monogalactosyldiacylglycerol (MGDG) synthase. Strongly induced by phosphate deprivation, and in non-photosynthetic tissues	At-biased
AT5G20420.1	6899042	CHR42 (chromatin remodeling 42); ATP binding / DNA binding / helicase; similar to CHR38 (chromatin remodeling 38), ATP binding / DNA binding / helicase [Arabidopsis thaliana] (TAIR:AT3G42670.1); similar to SNF2-related; ATP-requiring DNA helicase RecQ [Medicago truncatula] (GB:ABE84873.1); contains InterPro domain DEAD/DEAH box helicase, N-terminal; (InterPro:IPR011545); contains InterPro domain …	Aa-biased
AT5G22050.2	7301246	protein kinase family protein; similar to protein kinase family protein [Arabidopsis thaliana] (TAIR:AT3G19300.1); similar to Os07g0159700 [Oryza sativa (japonica cultivar-group)] (GB:NP_001058933.1); similar to H0814G11.12 [Oryza sativa (indica cultivar-group)] (GB:CAJ86345.1); similar to Os04g0689400 [Oryza sativa (japonica cultivar-group)] (GB:NP_001054345.1); contains InterPro domain Protein …	Aa-biased
AT5G22360.1	7404014	Member of Synaptobrevin-like AtVAMP7C, v-SNARE protein family.	Aa-biased
AT5G22610.1	7515236	F-box family protein; similar to F-box family protein [Arabidopsis thaliana] (TAIR:AT5G22730.1); similar to Cyclin-like F-box; FBD [Medicago truncatula] (GB:ABE80758.1); contains InterPro domain FBD-like; (InterPro:IPR006566); contains InterPro domain Cyclin-like F-box; (InterPro:IPR001810); contains InterPro domain FBD; (InterPro:IPR013596); contains InterPro domain Leucine-rich repeat 2; (Inter…	Aa-biased
AT5G22620.2	7517469	unlisted protein	Aa-biased
AT5G22690.1	7541298	disease resistance protein (TIR-NBS-LRR class), putative; similar to disease resistance protein (TIR-NBS-LRR class), putative [Arabidopsis thaliana] (TAIR:AT5G46450.1); similar to disease resistance protein (TIR-NBS-LRR class), putative [Arabidopsis thaliana] (TAIR:AT4G08450.1); similar to disease resistance protein (TIR-NBS-LRR class), putative [Arabidopsis thaliana] (TAIR:AT5G46470.1); similar …	At-biased
AT5G23050.1	7731304	acyl-activating enzyme 17 (AAE17); similar to ligase [Arabidopsis thaliana] (TAIR:AT1G55320.1); similar to acyl-activating enzyme 18, putative, expressed [Oryza sativa (japonica cultivar-group)] (GB:ABF99434.1); similar to AMP-dependent synthetase and ligase [Medicago truncatula] (GB:ABE78689.1); contains InterPro domain AMP-dependent synthetase and ligase; (InterPro:IPR000873)	At-biased
AT5G23520.1	7929362	similar to Os04g0442100 [Oryza sativa (japonica cultivar-group)] (GB:NP_001052880.1); similar to P0076O17.10 [Oryza sativa (japonica cultivar-group)] (GB:CAE02512.1); contains InterPro domain Smr protein/MutS2 C-terminal; (InterPro:IPR002625)	Aa-biased
AT5G24050.1	8128361	DNA binding; similar to DNA binding [Arabidopsis thaliana] (TAIR:AT3G24850.1); similar to Protein of unknown function DUF313 [Medicago truncatula] (GB:ABE88646.1); contains InterPro domain Transcriptional factor B3; (InterPro:IPR003340); contains InterPro domain Protein of unknown function DUF313; (InterPro:IPR005508)	Aa-biased
AT5G24080.1	8139267	protein kinase family protein; similar to S-locus lectin protein kinase family protein [Arabidopsis thaliana] (TAIR:AT2G19130.1); similar to Protein kinase; Curculin-like (mannose-binding) lectin; Apple-like [Medicago truncatula] (GB:ABE87106.1); contains InterPro domain Serine/threonine protein kinase; (InterPro:IPR002290); contains InterPro domain Protein kinase-like; (InterPro:IPR011009); cont…	At-biased
AT5G24350.1	8301122	similar to hypothetical protein [Brachypodium sylvaticum] (GB:CAJ26383.1); similar to Os12g0233600 [Oryza sativa (japonica cultivar-group)] (GB:NP_001066451.1); contains InterPro domain WD40-like; (InterPro:IPR011046)	Aa-biased
AT5G25320.1	8787430	ACT domain-containing protein; similar to ACR3 (ACT Domain Repeat 3) [Arabidopsis thaliana] (TAIR:AT1G76990.4); similar to unknown [Populus trichocarpa] (GB:ABG37643.1); contains InterPro domain Amino acid-binding ACT; (InterPro:IPR002912)	Aa-biased
AT5G25580.1	8903509	similar to aminoacyl-tRNA synthetase family [Arabidopsis thaliana] (TAIR:AT1G18950.1); similar to hypothetical protein MtrDRAFT_AC130799g7v1 [Medicago truncatula] (GB:ABE83622.1); contains InterPro domain B repeat unit of collagen binding surface protein (cna); (InterPro:IPR008970)	Aa-biased
AT5G26860.1	9451078	LON protease homolog (LON_ARA) mRNA, nuclear gene encoding	Aa-biased
AT5G26880.1	9457722	tRNA/rRNA methyltransferase (SpoU) family protein; similar to Os08g0506500 [Oryza sativa (japonica cultivar-group)] (GB:NP_001062189.1); similar to tRNA/rRNA methyltransferase (SpoU) family protein (ISS) [Ostreococcus tauri] (GB:CAL55185.1); contains InterPro domain tRNA/rRNA methyltransferase, SpoU; (InterPro:IPR001537)	Aa-biased
AT5G28180.1	10162812	kelch repeat-containing F-box family protein; similar to kelch repeat-containing F-box family protein [Arabidopsis thaliana] (TAIR:AT5G28160.1); similar to Cyclin-like F-box; Serine/threonine protein phosphatase, BSU1 [Medicago truncatula] (GB:ABE89413.1); contains InterPro domain Cyclin-like F-box; (InterPro:IPR001810); contains InterPro domain Galactose oxidase, central; (InterPro:IPR011043); c…	Aa-biased
AT5G28220.1	10190367	binding; similar to binding [Arabidopsis thaliana] (TAIR:AT3G04830.1); similar to O-linked GlcNAc transferase like [Nicotiana tabacum] (GB:CAC12882.1); contains InterPro domain Tetratricopeptide region; (InterPro:IPR013026); contains InterPro domain Tetratricopeptide TPR_2; (InterPro:IPR013105); contains InterPro domain Tetratricopeptide-like helical; (InterPro:IPR011990)	Aa-biased
AT5G37680.1	14969618	A member of ARF-like GTPase family. A thaliana has 21 members, in two subfamilies, ARF and ARL GTPases.	At-biased
AT5G38670.1	15475806	F-box family protein; similar to unknown protein [Arabidopsis thaliana] (TAIR:AT5G49000.1); similar to 117M18_27 [Brassica rapa] (GB:AAZ66946.1); contains InterPro domain Cyclin-like F-box; (InterPro:IPR001810); contains InterPro domain Kelch; (InterPro:IPR011498); contains InterPro domain Galactose oxidase, central; (InterPro:IPR011043)	Aa-biased
AT5G38680.1	15477348	kelch repeat-containing F-box family protein; similar to kelch repeat-containing F-box family protein [Arabidopsis thaliana] (TAIR:AT5G51250.1); similar to 117M18_27 [Brassica rapa] (GB:AAZ66946.1); contains InterPro domain Cyclin-like F-box; (InterPro:IPR001810); contains InterPro domain Galactose oxidase, central; (InterPro:IPR011043); contains InterPro domain Kelch repeat; (InterPro:IPR006652)	At-biased
AT5G39473.1	15797778	unlisted protein	Aa-biased
AT5G40090.1	16041985	disease resistance protein-related; similar to disease resistance protein-related [Arabidopsis thaliana] (TAIR:AT1G17610.1); similar to TIR-NBS-TIR type disease resistance protein [Populus trichocarpa] (GB:ABF81434.1); similar to nematode resistance protein [Solanum tuberosum] (GB:AAP44390.1); contains InterPro domain NB-ARC; (InterPro:IPR002182); contains InterPro domain Disease resistance prote…	Aa-biased
AT5G40160.1	16062507	Encodes ankyrin repeat protein EMB506.	Aa-biased
AT5G40212.1	16076683	unlisted protein	At-biased
AT5G41310.1	16516665	kinesin motor protein-related; similar to kinesin motor protein-related [Arabidopsis thaliana] (TAIR:AT1G63640.1); similar to microtubule motor [Arabidopsis thaliana] (TAIR:AT1G73860.1); similar to Os01g0744000 [Oryza sativa (japonica cultivar-group)] (GB:NP_001044222.1); similar to Os05g0521300 [Oryza sativa (japonica cultivar-group)] (GB:NP_001056074.1); similar to putative kinesin [Oryza sativ…	Aa-biased
AT5G42110.1	16831754	unknown protein	Aa-biased
AT5G42140.1	16837363	zinc finger protein, putative / regulator of chromosome condensation (RCC1) family protein; similar to zinc finger protein (PRAF1) / regulator of chromosome condensation (RCC1) family protein [Arabidopsis thaliana] (TAIR:AT1G76950.1); similar to zinc finger protein, putative / regulator of chromosome condensation (RCC1) family protein [Arabidopsis thaliana] (TAIR:AT5G19420.1); similar to Ran GTPa…	Aa-biased
AT5G43060.1	17269523	cysteine proteinase, putative / thiol protease, putative; similar to cysteine proteinase (RD21A) / thiol protease [Arabidopsis thaliana] (TAIR:AT1G47128.1); similar to senescence-associated cysteine protease [Brassica oleracea] (GB:AAL60579.1); similar to cysteine protease [Hevea brasiliensis] (GB:ABG33750.1); similar to senescence-associated cysteine protease [Brassica oleracea] (GB:AAL60580.1);…	Aa-biased
AT5G43910.2	17667342	pfkB-type carbohydrate kinase family protein; similar to pfkB-type carbohydrate kinase family protein [Arabidopsis thaliana] (TAIR:AT4G28706.3); similar to Os08g0566400 [Oryza sativa (japonica cultivar-group)] (GB:NP_001062541.1); similar to Carbohydrate kinase, PfkB [Medicago truncatula] (GB:ABE82653.1); contains InterPro domain PfkB; (InterPro:IPR011611); contains InterPro domain Carbohydrate k…	Aa-biased
AT5G44450.1	17914061	similar to unknown protein [Oryza sativa (japonica cultivar-group)] (GB:AAK09232.1); contains InterPro domain SAM (and some other nucleotide) binding motif; (InterPro:IPR000051); contains InterPro domain Generic methyltransferase; (InterPro:IPR001601); contains InterPro domain Protein of unknown function DUF858, methyltransferase-like; (InterPro:IPR008576)	Aa-biased
AT5G45290.1	18349783	zinc finger (C3HC4-type RING finger) family protein; similar to zinc finger (C3HC4-type RING finger) family protein [Arabidopsis thaliana] (TAIR:AT3G19950.1); similar to Os02g0798600 [Oryza sativa (japonica cultivar-group)] (GB:NP_001048403.1); similar to Os05g0389600 [Oryza sativa (japonica cultivar-group)] (GB:NP_001055435.1); similar to Zinc finger, RING-type; RINGv [Medicago truncatula] (GB:A…	Aa-biased
AT5G45290.2	18349783	unlisted protein	Aa-biased
AT5G45560.1	18465366	pleckstrin homology (PH) domain-containing protein / lipid-binding START domain-containing protein; similar to EDR2 (enhanced disease resistance 2), lipid binding [Arabidopsis thaliana] (TAIR:AT4G19040.1); similar to START domain-containing protein [Poa pratensis] (GB:CAH10188.1); similar to START domain-containing protein [Poa pratensis] (GB:CAH10187.1); similar to pleckstriny domain-containing …	Aa-biased
AT5G45990.1	18651359	crooked neck protein, putative / cell cycle protein, putative; similar to crooked neck protein, putative / cell cycle protein, putative [Arabidopsis thaliana] (TAIR:AT3G51110.1); similar to crooked neck protein, putative / cell cycle protein, putative [Arabidopsis thaliana] (TAIR:AT3G13210.1); similar to crooked neck protein, putative / cell cycle protein, putative [Arabidopsis thaliana] (TAIR:AT…	At-biased
AT5G46750.1	18969762	A member of ARF GAP domain (AGD), A thaliana has 15 members, grouped into four classes.	Aa-biased
AT5G46760.1	18974237	basic helix-loop-helix (bHLH) family protein; similar to basic helix-loop-helix (bHLH) family protein [Arabidopsis thaliana] (TAIR:AT4G17880.1); similar to basic helix-loop-helix (bHLH) family transcription factor [Brassica oleracea] (GB:ABD65632.1); contains InterPro domain Helix-loop-helix DNA-binding; (InterPro:IPR011598); contains InterPro domain Basic helix-loop-helix dimerisation region bHL…	Aa-biased
AT5G46780.1	18979104	VQ motif-containing protein; similar to VQ motif-containing protein [Arabidopsis thaliana] (TAIR:AT2G35230.1); similar to putative hydroxyproline-rich glycoprotein [Oryza sativa] (GB:AAL67588.1); similar to Os10g0577200 [Oryza sativa (japonica cultivar-group)] (GB:NP_001065489.1); contains InterPro domain VQ; (InterPro:IPR008889)	Aa-biased
AT5G46780.2	18978989	VQ motif-containing protein; similar to VQ motif-containing protein [Arabidopsis thaliana] (TAIR:AT2G35230.1); similar to putative hydroxyproline-rich glycoprotein [Oryza sativa] (GB:AAL67588.1); similar to Os10g0577200 [Oryza sativa (japonica cultivar-group)] (GB:NP_001065489.1); contains InterPro domain VQ; (InterPro:IPR008889)	Aa-biased
AT5G47490.1	19264690	similar to unknown protein [Arabidopsis thaliana] (TAIR:AT5G47480.1); similar to hypothetical protein 24.t00016 [Brassica oleracea] (GB:ABD64938.1); similar to hypothetical protein 24.t00015 [Brassica oleracea] (GB:ABD64937.1); similar to hypothetical protein 25.t00024 [Brassica oleracea] (GB:ABD64978.1); contains domain RGPR-RELATED (PTHR13402); contains domain SIMILARITY TO UNKNOWN PROTEIN (PTH…	At-biased
AT5G47730.1	19334263	SEC14 cytosolic factor, putative / polyphosphoinositide-binding protein, putative; similar to SEC14 cytosolic factor (SEC14) / phosphoglyceride transfer protein [Arabidopsis thaliana] (TAIR:AT1G55840.1); similar to polyphosphoinositide binding protein Ssh1p [Glycine max] (GB:AAB94598.1); contains InterPro domain Phosphatidylinositol transfer protein-like, N-terminal; (InterPro:IPR011074); contain…	At-biased
AT5G47780.1	19347940	Encodes a protein with putative galacturonosyltransferase activity.	Aa-biased
AT5G47790.1	19351322	forkhead-associated domain-containing protein / FHA domain-containing protein; similar to forkhead-associated domain-containing protein / FHA domain-containing protein [Arabidopsis thaliana] (TAIR:AT5G38840.1); similar to PREDICTED: similar to protein phosphatase 1, regulatory (inhibitor) subunit 8 [Danio rerio] (GB:XP_695210.1); similar to Os08g0326100 [Oryza sativa (japonica cultivar-group)] (G…	Aa-biased
AT5G47970.1	19422237	nitrogen regulation family protein; similar to FAD binding / oxidoreductase [Arabidopsis thaliana] (TAIR:AT3G63510.1); similar to Os04g0278900 [Oryza sativa (japonica cultivar-group)] (GB:NP_001052360.1); similar to tRNA-dihydrouridine synthase (ISS) [Ostreococcus tauri] (GB:CAL55090.1); similar to OSIGBa0113C11.1 [Oryza sativa (indica cultivar-group)] (GB:CAH66291.1); contains InterPro domain Di…	Aa-biased
AT5G47970.2	19422567	FAD binding / oxidoreductase; similar to FAD binding / oxidoreductase [Arabidopsis thaliana] (TAIR:AT3G63510.1); similar to Os04g0278900 [Oryza sativa (japonica cultivar-group)] (GB:NP_001052360.1); similar to tRNA-dihydrouridine synthase (ISS) [Ostreococcus tauri] (GB:CAL55090.1); similar to OSIGBa0113C11.1 [Oryza sativa (indica cultivar-group)] (GB:CAH66291.1); contains InterPro domain Dihydrou…	Aa-biased
AT5G48960.1	19849559	5' nucleotidase family protein; similar to 5' nucleotidase family protein [Arabidopsis thaliana] (TAIR:AT1G75210.1); similar to HAD superfamily (subfamily IG) hydrolase, 5'-nucleotidase [Myxococcus xanthus DK 1622] (GB:YP_635204.1); similar to Os01g0250900 [Oryza sativa (japonica cultivar-group)] (GB:NP_001042597.1); contains InterPro domain HAD superfamily (subfamily IG) hydrolase, 5'-Nucleotida…	At-biased
AT5G49520.1	20090808	member of WRKY Transcription Factor; Group II-c	Aa-biased
AT5G49960.1	20323964	Identical to Putative ion channel DMI1 [Arabidopsis Thaliana] (GB:Q9LTX4); similar to unknown protein [Arabidopsis thaliana] (TAIR:AT5G02940.1); similar to Putative ion channel DMI-1 (Does not make infections protein 1) (GB:Q6RHR6); similar to Putative ion channel POLLUX, chloroplast precursor (GB:Q5H8A5); similar to putative DMI1 protein [Oryza sativa (japonica cultivar-group)] (GB:BAD81711.1); …	Aa-biased
AT5G51180.1	20797043	similar to unknown protein [Arabidopsis thaliana] (TAIR:AT4G25770.1); similar to Os03g0726800 [Oryza sativa (japonica cultivar-group)] (GB:NP_001051137.1); similar to putative protein [Oryza sativa] (GB:CAC39063.1); similar to Os08g0143700 [Oryza sativa (japonica cultivar-group)] (GB:NP_001060979.1); contains InterPro domain Esterase/lipase/thioesterase; (InterPro:IPR000379); contains InterPro do…	At-biased
AT5G51180.2	20797043	similar to unknown protein [Arabidopsis thaliana] (TAIR:AT4G25770.1); similar to Os03g0726800 [Oryza sativa (japonica cultivar-group)] (GB:NP_001051137.1); similar to putative protein [Oryza sativa] (GB:CAC39063.1); similar to Os08g0143700 [Oryza sativa (japonica cultivar-group)] (GB:NP_001060979.1); contains InterPro domain Esterase/lipase/thioesterase; (InterPro:IPR000379); contains InterPro do…	At-biased
AT5G51540.1	20932034	metalloendopeptidase; similar to peptidase M3 family protein / thimet oligopeptidase family protein [Arabidopsis thaliana] (TAIR:AT1G67690.1); similar to Os06g0686500 [Oryza sativa (japonica cultivar-group)] (GB:NP_001058401.1); similar to Metalloendopeptidase family-saccharolysin & thimet oligopeptidase (ISS) [Ostreococcus tauri] (GB:CAL55973.1); contains InterPro domain Peptidase M3A and M3B, t…	Aa-biased
AT5G51620.1	20967126	Identical to UPF0172 protein At5g55940 [Arabidopsis Thaliana] (GB:Q9FG71); similar to EMB2731 (EMBRYO DEFECTIVE 2731) [Arabidopsis thaliana] (TAIR:AT5G55940.1); similar to putative CPF 0172 family protein [Salicornia bigelovii] (GB:ABD97881.1); contains InterPro domain Protein of unknown function UPF0172; (InterPro:IPR005366)	Aa-biased
AT5G52810.1	21399351	ornithine cyclodeaminase/mu-crystallin family protein; similar to Aconitate hydratase, N-terminal; Ornithine cyclodeaminase/mu-crystallin [Medicago truncatula] (GB:ABE83064.1); contains InterPro domain Ornithine cyclodeaminase/mu-crystallin; (InterPro:IPR003462)	Aa-biased
AT5G53100.1	21526256	oxidoreductase, putative; similar to oxidoreductase [Arabidopsis thaliana] (TAIR:AT5G53090.1); similar to forever young oxidoreductase [Solanum bulbocastanum] (GB:AAL60069.1); contains InterPro domain Short-chain dehydrogenase/reductase SDR; (InterPro:IPR002198); contains InterPro domain Glucose/ribitol dehydrogenase; (InterPro:IPR002347)	Aa-biased
AT5G53240.1	21601508	similar to unknown protein [Arabidopsis thaliana] (TAIR:AT5G55270.1); contains InterPro domain Protein of unknown function DUF295; (InterPro:IPR005174)	Aa-biased
AT5G53620.1	21780959	similar to intracellular protein transport protein USO1-related [Arabidopsis thaliana] (TAIR:AT2G46180.1); similar to hypothetical protein [Trifolium pratense] (GB:BAE71275.1)	Aa-biased
AT5G53620.2	21780994	similar to intracellular protein transport protein USO1-related [Arabidopsis thaliana] (TAIR:AT2G46180.1); similar to hypothetical protein [Trifolium pratense] (GB:BAE71275.1)	Aa-biased
AT5G53620.3	21780994	similar to intracellular protein transport protein USO1-related [Arabidopsis thaliana] (TAIR:AT2G46180.1); similar to hypothetical protein [Trifolium pratense] (GB:BAE71275.1)	Aa-biased
AT5G54730.1	22233843	AtATG18f (Arabidopsis thaliana homolog of yeast autophagy 18 (ATG18) f); similar to AtATG18h (Arabidopsis thaliana homolog of yeast autophagy 18 (ATG18) h) [Arabidopsis thaliana] (TAIR:AT1G54710.1); similar to Os05g0405900 [Oryza sativa (japonica cultivar-group)] (GB:NP_001055510.1); similar to Os01g0786900 [Oryza sativa (japonica cultivar-group)] (GB:NP_001044475.1); similar to unknown protein […	Aa-biased
AT5G55320.1	22435704	membrane bound O-acyl transferase (MBOAT) family protein / wax synthase-related; similar to membrane bound O-acyl transferase (MBOAT) family protein / wax synthase-related [Arabidopsis thaliana] (TAIR:AT5G55350.1); similar to wax synthase isoform 2 [Vitis vinifera] (GB:AAO18665.1); contains InterPro domain Membrane bound O-acyl transferase, MBOAT; (InterPro:IPR004299)	At-biased
AT5G56270.1	22779734	WRKY transcription factor 2	Aa-biased
AT5G56340.1	22817563	zinc finger (C3HC4-type RING finger) family protein; similar to zinc finger (C3HC4-type RING finger) family protein [Arabidopsis thaliana] (TAIR:AT4G26400.1); similar to Zinc finger, RING-type; RINGv [Medicago truncatula] (GB:ABE89147.1); contains InterPro domain Zinc finger, RING-type; (InterPro:IPR001841)	At-biased
AT5G57070.1	23096195	hydroxyproline-rich glycoprotein family protein; similar to hydroxyproline-rich glycoprotein family protein [Arabidopsis thaliana] (TAIR:AT1G72790.1); similar to hypothetical protein [Oryza sativa (japonica cultivar-group)] (GB:BAC01231.1)	Aa-biased
AT5G57270.1	23200638	similar to unknown protein [Arabidopsis thaliana] (TAIR:AT4G25870.1); similar to Protein of unknown function DUF266, plant [Medicago truncatula] (GB:ABD28621.1); contains InterPro domain Protein of unknown function DUF266, plant; (InterPro:IPR004949)	Aa-biased
AT5G57270.2	23200638	similar to unknown protein [Arabidopsis thaliana] (TAIR:AT4G25870.1); similar to Protein of unknown function DUF266, plant [Medicago truncatula] (GB:ABD28621.1); contains InterPro domain Protein of unknown function DUF266, plant; (InterPro:IPR004949)	Aa-biased
AT5G57270.3	23200638	similar to unknown protein [Arabidopsis thaliana] (TAIR:AT4G25870.1); similar to Protein of unknown function DUF266, plant [Medicago truncatula] (GB:ABD28621.1); contains InterPro domain Protein of unknown function DUF266, plant; (InterPro:IPR004949)	Aa-biased
AT5G57460.1	23275193	similar to Os08g0243900 [Oryza sativa (japonica cultivar-group)] (GB:NP_001061348.1); contains InterPro domain Mu2 adaptin subunit (AP50) of AP2; (InterPro:IPR008968)	Aa-biased
AT5G58040.1	23488749	Encodes a subunit of the polyadenylation apparatus that interacts with and stimulates the activity of poly(A) polymerase. Additionally , it interacts with several polyadenylation factor subunits and is an RNA-binding protein. It is suggested that this protein coordinates a number of polyadenylation factor subunits with PAP and with RNA.	Aa-biased
AT5G58130.1	23521077	RNA recognition motif (RRM)-containing protein; similar to unknown protein [Arabidopsis thaliana] (TAIR:AT3G28770.1); similar to Os02g0138200 [Oryza sativa (japonica cultivar-group)] (GB:NP_001045836.1); similar to marker Xucw84 [Triticum tur (GB:ABI15899.1); contains InterPro domain Nucleotide-binding, alpha-beta plait; (InterPro:IPR012677); contains InterPro domain RNA-binding region RNP-1 (RNA…	Aa-biased
AT5G58140.1	23524508	Membrane-bound protein serine/threonine kinase that functions as blue light photoreceptor in redundancy with PHO1. Involved in stomatal opening, chloroplast movement and phototropism. Mediates blue light-induced growth enhancements. PHOT1 and PHOT2 mediate blue light-dependent activation of the plasma membrane H+-ATPase in guard cell protoplasts. PHOT2 possesses two LOV (LOV1 and LOV2, for light-…	Aa-biased
AT5G58140.2	23524433	Membrane-bound protein serine/threonine kinase that functions as blue light photoreceptor in redundancy with PHO1. Involved in stomatal opening, chloroplast movement and phototropism. Mediates blue light-induced growth enhancements. PHOT1 and PHOT2 mediate blue light-dependent activation of the plasma membrane H+-ATPase in guard cell protoplasts. PHOT2 possesses two LOV (LOV1 and LOV2, for light-…	Aa-biased
AT5G58140.3	23524612	Membrane-bound protein serine/threonine kinase that functions as blue light photoreceptor in redundancy with PHO1. Involved in stomatal opening, chloroplast movement and phototropism. Mediates blue light-induced growth enhancements. PHOT1 and PHOT2 mediate blue light-dependent activation of the plasma membrane H+-ATPase in guard cell protoplasts. PHOT2 possesses two LOV (LOV1 and LOV2, for light-…	Aa-biased
AT5G58140.4	23524508	Membrane-bound protein serine/threonine kinase that functions as blue light photoreceptor in redundancy with PHO1. Involved in stomatal opening, chloroplast movement and phototropism. Mediates blue light-induced growth enhancements. PHOT1 and PHOT2 mediate blue light-dependent activation of the plasma membrane H+-ATPase in guard cell protoplasts. PHOT2 possesses two LOV (LOV1 and LOV2, for light-…	Aa-biased
AT5G58510.1	23648166	similar to catalytic [Arabidopsis thaliana] (TAIR:AT5G55060.1); similar to PREDICTED: similar to KIAA0066 [Gallus gallus] (GB:XP_422135.2); similar to Os03g0295700 [Oryza sativa (japonica cultivar-group)] (GB:NP_001049826.1); contains domain FAMILY NOT NAMED (PTHR21422); contains domain SUBFAMILY NOT NAMED (PTHR21422:SF3)	Aa-biased
AT5G58550.1	23665303	Encodes a paralog of ETO1, which is a negative regulator of ACS5 (a key enzyme in ethylene biosynthesis pathway). EOL2 also interacts with and inhibits the activity of ACS5.	At-biased
AT5G59540.2	23996079	oxidoreductase; similar to 2-oxoglutarate-dependent dioxygenase, putative [Arabidopsis thaliana] (TAIR:AT5G59530.1); similar to H+-transporting two-sector ATPase, alpha/beta subunit, central re (GB:ABE93406.1); similar to unknown [Prunus armeniaca] (GB:AAD38147.1); contains InterPro domain ATPase, F1/V1/A1 complex, alpha/beta subunit, nucleotide-binding; (InterPro:IPR000194); contains InterPro do…	Aa-biased
AT5G59770.1	24079433	similar to PAS2 (PASTICCINO 2) [Arabidopsis thaliana] (TAIR:AT5G10480.2); similar to Protein tyrosine phosphatase-like protein, PTPLA [Medicago truncatula] (GB:ABE85916.1); contains InterPro domain Protein tyrosine phosphatase-like protein, PTPLA; (InterPro:IPR007482)	Aa-biased
AT5G60500.1	24328757	undecaprenyl pyrophosphate synthetase family protein / UPP synthetase family protein; Identical to Dehydrodolichyl diphosphate synthase 7 (EC 2.5.1.-) (Dedol-PP synthase 7) [Arabidopsis Thaliana] (GB:Q8LED0;GB:Q9FKJ7); similar to undecaprenyl pyrophosphate synthetase family protein / UPP synthetase family protein [Arabidopsis thaliana] (TAIR:AT5G60510.1); similar to cis-prenyltransferase [Periplo…	Aa-biased
AT5G62020.1	24916110	member of Heat Stress Transcription Factor (Hsf) family	Aa-biased
AT5G62170.1	24973006	similar to unknown protein [Arabidopsis thaliana] (TAIR:AT5G51850.1); similar to OSJNBb0085F13.7 [Oryza sativa (japonica cultivar-group)] (GB:CAE02760.2); similar to B0616E02-H0507E05.9 [Oryza sativa (indica cultivar-group)] (GB:CAH67833.1)	At-biased
AT5G62180.1	24978859	similar to unknown protein [Arabidopsis thaliana] (TAIR:AT2G45600.1); similar to CXE carboxylesterase [Actinidia arguta] (GB:ABB89014.1); contains InterPro domain Esterase/lipase/thioesterase; (InterPro:IPR000379); contains InterPro domain Alpha/beta hydrolase fold-3; (InterPro:IPR013094)	At-biased
AT5G63180.1	25340983	pectate lyase family protein; Identical to Probable pectate lyase 22 precursor (EC 4.2.2.2) [Arabidopsis Thaliana] (GB:Q93Z25;GB:Q9FMK5); similar to pectate lyase family protein [Arabidopsis thaliana] (TAIR:AT4G24780.1); similar to pectate lyase family protein [Arabidopsis thaliana] (TAIR:AT1G67750.1); similar to pectate lyase [Gossypium hirsutum] (GB:AAY85180.1); similar to pectate lyase [Malus …	Aa-biased
AT5G63420.1	25400394	EMB2746 (EMBRYO DEFECTIVE 2746); catalytic; similar to DNA-binding protein-related [Arabidopsis thaliana] (TAIR:AT2G38250.1); similar to Beta-lactamase-like; RNA-metabolising metallo-beta-lactamase [Medicago truncatula] (GB:ABE82019.1); similar to Beta-lactamase-like; RNA-metabolising metallo-beta-lactamase; Homeodomain-related [Medicago truncatula] (GB:ABE78925.1); similar to putative metallo be…	Aa-biased
AT5G63640.1	25477711	VHS domain-containing protein / GAT domain-containing protein; similar to VHS domain-containing protein / GAT domain-containing protein [Arabidopsis thaliana] (TAIR:AT1G76970.1); similar to GAT; ENTH/VHS [Medicago truncatula] (GB:ABE83690.1); contains InterPro domain GAT; (InterPro:IPR004152); contains InterPro domain VHS; (InterPro:IPR002014); contains InterPro domain ENTH/VHS; (InterPro:IPR0089…	Aa-biased
AT5G63890.1	25565443	Encodes histidinol dehydrogenase. Up-regulated in response to UV-B.	Aa-biased
AT5G63890.2	25565443	Encodes histidinol dehydrogenase. Up-regulated in response to UV-B.	Aa-biased
AT5G63930.1	25583042	leucine-rich repeat transmembrane protein kinase, putative; similar to leucine-rich repeat transmembrane protein kinase, putative [Arabidopsis thaliana] (TAIR:AT2G33170.1); similar to leucine-rich repeat transmembrane protein kinase, putative [Arabidopsis thaliana] (TAIR:AT1G34110.1); similar to leucine-rich repeat family protein / protein kinase family protein [Arabidopsis thaliana] (TAIR:AT1G17…	At-biased
AT5G63940.1	25588076	protein kinase family protein; similar to protein kinase family protein [Arabidopsis thaliana] (TAIR:AT1G21590.1); similar to At5g63940 [Oryza sativa (japonica cultivar-group)] (GB:AAX96058.1); contains InterPro domain UspA; (InterPro:IPR006016); contains InterPro domain Protein kinase-like; (InterPro:IPR011009); contains InterPro domain Protein kinase; (InterPro:IPR000719); contains InterPro dom…	Aa-biased
AT5G64190.1	25679464	similar to unknown protein [Arabidopsis thaliana] (TAIR:AT2G40390.1); similar to conserved hypothetical protein [Medicago truncatula] (GB:ABE84883.1)	At-biased
AT5G64250.1	25697393	2-nitropropane dioxygenase family / NPD family; similar to Os08g0485400 [Oryza sativa (japonica cultivar-group)] (GB:NP_001062087.1); similar to 2-nitropropane dioxygenase-related protein-like [Oryza sativa (japonica cultivar-group)] (GB:BAD09308.1); contains InterPro domain FMN/related compound-binding core; (InterPro:IPR003009); contains InterPro domain 2-nitropropane dioxygenase, NPD; (InterPr…	At-biased
AT5G64250.2	25697393	2-nitropropane dioxygenase family / NPD family; similar to Os08g0485400 [Oryza sativa (japonica cultivar-group)] (GB:NP_001062087.1); similar to 2-nitropropane dioxygenase-related protein-like [Oryza sativa (japonica cultivar-group)] (GB:BAD09308.1); contains InterPro domain FMN/related compound-binding core; (InterPro:IPR003009); contains InterPro domain 2-nitropropane dioxygenase, NPD; (InterPr…	At-biased
AT5G65270.1	26083377	AtRABA4a (Arabidopsis Rab GTPase homolog A4a); GTP binding; similar to ATGB3 (GTP-BINDING PROTEIN 3), GTP binding [Arabidopsis thaliana] (TAIR:AT4G39990.1); similar to 80A08_30 [Brassica rapa subsp. pekinensis] (GB:AAZ67615.1); contains InterPro domain Small GTP-binding protein domain; (InterPro:IPR005225); contains InterPro domain Ras small GTPase, Rab type; (InterPro:IPR003579); contains InterP…	At-biased
AT5G65950.1	26380151	binding; similar to Os02g0714500 [Oryza sativa (japonica cultivar-group)] (GB:NP_001047920.1); similar to unknown protein [Oryza sativa (japonica cultivar-group)] (GB:BAD33026.1); contains InterPro domain Transglutaminase, C-terminal; (InterPro:IPR008958); contains InterPro domain Protein of unknown function DUF1683, C-terminal; (InterPro:IPR012880); contains InterPro domain Tetratricopeptide-lik…	At-biased
AT5G65980.1	26392457	auxin efflux carrier family protein; similar to auxin:hydrogen symporter [Arabidopsis thaliana] (TAIR:AT2G17500.4); similar to Auxin Efflux Carrier [Medicago truncatula] (GB:ABE78073.1); contains InterPro domain Auxin Efflux Carrier; (InterPro:IPR004776)	Aa-biased
AT5G65990.1	26394912	amino acid transporter family protein; similar to amino acid transporter family protein [Arabidopsis thaliana] (TAIR:AT4G38250.1); similar to amino acid transporter family protein [Arabidopsis thaliana] (TAIR:AT2G42005.1); similar to amino acid transport protein (GB:AAB82307.1); similar to OSIGBa0158F05.8 [Oryza sativa (indica cultivar-group)] (GB:CAH66759.1); similar to OSJNBa0017B10.14 [Oryza s…	At-biased
AT5G66020.1	26401221	Mutants in this gene are unable to express female sterility in response to beta-aminobutyric acid, as wild type plants do. non-consensus AT donor splice site at exon 7, TA donor splice site at exon 10, AT acceptor splice at exon 13.	Aa-biased
AT5G66070.2	26421861	protein binding / zinc ion binding; similar to zinc finger (C3HC4-type RING finger) family protein [Arabidopsis thaliana] (TAIR:AT2G17730.1); similar to Os10g0544600 [Oryza sativa (japonica cultivar-group)] (GB:NP_001065202.1); similar to Os06g0717600 [Oryza sativa (japonica cultivar-group)] (GB:NP_001058595.1); similar to putative NEP1-interacting protein 2 [Oryza sativa (japonica cultivar-group…	At-biased
AT5G66120.2	26431390	3-dehydroquinate synthase, putative; similar to dehydroquinate synthase [Lycopersicon esculentum] (GB:AAL77575.1); similar to Os09g0539100 [Oryza sativa (japonica cultivar-group)] (GB:NP_001063802.1); similar to putative 3-dehydroquinate synthase [Fagus sylvatica] (GB:ABA54866.1); contains InterPro domain 3-dehydroquinate synthase AroB; (InterPro:IPR002658)	Aa-biased
AT5G66130.1	26434091	Encodes a homolog to yeast RAD17. Mutant has increased sensitivity to MMS and increased telomere lengths.	Aa-biased
AT5G66600.2	26575021	unlisted protein	Aa-biased
AT5G66960.1	26736210	prolyl oligopeptidase family protein; similar to prolyl oligopeptidase family protein [Arabidopsis thaliana] (TAIR:AT1G69020.1); similar to putative oligopeptidase [Oryza sativa (japonica cultivar-group)] (GB:BAD38028.1); contains InterPro domain Peptidase S9A, prolyl oligopeptidase, N-terminal beta-propeller; (InterPro:IPR004106); contains InterPro domain Peptidase S9, prolyl oligopeptidase acti…	Aa-biased
AT5G67230.1	26822490	glycosyl transferase family 43 protein; similar to glycosyl transferase family 43 protein [Arabidopsis thaliana] (TAIR:AT4G36890.1); similar to glycosyltransferase [Poncirus trifoliata] (GB:CAI94901.1); contains InterPro domain Glycosyl transferase, family 43; (InterPro:IPR005027)	At-biased
AT5G67320.1	26857158	WD-40 repeat family protein; similar to transducin family protein / WD-40 repeat family protein [Arabidopsis thaliana] (TAIR:AT3G49660.1); similar to putative WD-40 repeat protein family [Oryza sativa (japonica cultivar-group)] (GB:BAC84349.1); similar to Os07g0405100 [Oryza sativa (japonica cultivar-group)] (GB:NP_001059429.1); contains InterPro domain LisH; (InterPro:IPR013720); contains InterP…	Aa-biased
AT5G67340.1	26864557	armadillo/beta-catenin repeat family protein / U-box domain-containing protein; similar to armadillo/beta-catenin repeat family protein / U-box domain-containing protein [Arabidopsis thaliana] (TAIR:AT2G23140.1); similar to arm repeat-containing protein [Nicotiana tabacum] (GB:AAO61490.1); contains InterPro domain Armadillo; (InterPro:IPR000225); contains InterPro domain Armadillo-like helical; (…	Aa-biased
AT5G67480.1	26930952	BT4 (BTB AND TAZ DOMAIN PROTEIN 4); protein binding / transcription regulator; similar to BT5 (BTB and TAZ domain protein 5), protein binding / transcription regulator [Arabidopsis thaliana] (TAIR:AT4G37610.1); similar to Zinc finger, TAZ-type; BTB/POZ [Medicago truncatula] (GB:ABE77424.1); contains InterPro domain Zinc finger, TAZ-type; (InterPro:IPR000197); contains InterPro domain BTB; (InterP…	Aa-biased
AT5G67480.2	26930952	BT4 (BTB AND TAZ DOMAIN PROTEIN 4); protein binding; similar to BT5 (BTB and TAZ domain protein 5), protein binding / transcription regulator [Arabidopsis thaliana] (TAIR:AT4G37610.1); similar to Zinc finger, TAZ-type; BTB/POZ [Medicago truncatula] (GB:ABE77424.1); contains InterPro domain Zinc finger, TAZ-type; (InterPro:IPR000197); contains InterPro domain BTB; (InterPro:IPR000210); contains In…	Aa-biased
ATMG01390.1	361414	Mitochondrial 18S ribosomal RNA, which is a component of the 30S small subunit of mitochondrial ribosome. The rRNA is degraded by a polynucleotide phosphorylase-like protein (AtmtPNPase).	At-biased
