# Supplementary material for: Homoeolog-specific retention and use in allotetraploid Arabidopsis suecica depends on parent of origin and network partners
Source: Genome Biol. 2010 Dec 23;11(12):R125. doi: 10.1186/gb-2010-11-12-r125 (PMC3046485; doi:10.1186/gb-2010-11-12-r125)
Supplement: Additional file 5 — Comparison of homoeolog-specific expression estimated from At tiling microarray and Illumina resequencing. Excel table showing comparison of expression for 102 genes using both At tiling microarrays and Illumina resequencing. [file gb-2010-11-12-r125-S5.xls]

## Sheet: S6
	AT Ortholog			AA Ortholog
Gene ID	Num Reads	Length	RPKM	Num Reads	Length	RPKM	Solexa Ratio	Solexa Ratio Used in Plot	AS cDNA alpha	Affy Ratio
AT1G01790.1	0	155	0	2	155	12.9032	AA	3	0.528913	1.12275
AT1G02580.1	1	2307	0.433463	3	2313	1.29702	2.99222	1.99481	NA	NA
AT1G06010.1	58	1380	42.029	40	1491	26.8276	0.638313	0.643181	NA	NA
AT1G07380.1	2	516	3.87597	3	516	5.81395	1.5	1.33333	0.836962	5.13354
AT1G07660.2	2	267	7.49064	9	249	36.1446	4.8253	3.5743	0.844682	5.4384
AT1G10900.1	17	481	35.343	3	481	6.23701	0.176471	0.222222	NA	NA
AT1G11050.1	22	468	47.0085	20	468	42.735	0.909091	0.913043	0.5964	1.4777
AT1G15240.1	13	388	33.5052	3	388	7.73196	0.230769	0.285714	0.0249873	0.0256277
AT1G15270.1	29	1472	19.7011	57	1562	36.4917	1.85227	1.82194	0.645822	1.82344
AT1G15660.1	34	2119	16.0453	29	2121	13.6728	0.852137	0.856335	NA	NA
AT1G19190.1	2	138	14.4928	1	138	7.24638	0.5	0.666667	NA	NA
AT1G25450.1	2	318	6.28931	13	318	40.8805	6.5	4.66667	0.99	99
AT1G49660.1	0	104	0	1	104	9.61538	AA	2	0.768104	3.31228
AT1G59720.1	4	483	8.28157	1	483	2.07039	0.25	0.4	NA	NA
AT1G60890.1	7	378	18.5185	4	378	10.582	0.571429	0.625	0.206848	0.260793
AT1G62390.1	120	474	253.165	46	474	97.0464	0.383333	0.38843	0.0840559	0.0917697
AT1G65450.1	9	452	19.9115	7	452	15.4867	0.777778	0.8	NA	NA
AT1G67195.1	25	188	132.979	173	181	955.801	7.18762	6.95113	0.988658	87.1645
AT1G68530.1	598	365	1638.36	254	365	695.89	0.424749	0.42571	NA	NA
AT1G68568.1	134	678	197.64	91	708	128.531	0.650329	0.652605	0.796317	3.90958
AT1G70895.1	3	710	4.22535	0	711	0	AT	0.249648	0.0251004	0.0257466
AT1G70895.2	0	578	0	0	579	0	-	0.998273	0.162776	0.194423
AT1G72390.1	21	308	68.1818	12	305	39.3443	0.577049	0.596721	0.423707	0.735228
AT1G76955.1	0	159	0	5	159	31.4465	AA	6	NA	NA
AT1G80980.1	10	1527	6.54879	28	1650	16.9697	2.59127	2.43983	0.960594	24.3766
AT2G04135.1	4	1009	3.96432	2	1058	1.89036	0.476843	0.572212	0.221165	0.283969
AT2G06025.1	91	3909	23.2796	142	3657	38.8296	1.66797	1.66146	0.868563	6.60823
AT2G07340.1	103	1185	86.9198	109	1290	84.4961	0.972116	0.971601	0.909181	10.0109
AT2G07600.1	2	524	3.81679	2	521	3.83877	1.00576	1.00576	NA	NA
AT2G26730.1	43	349	123.209	84	349	240.688	1.95349	1.93182	0.357055	0.555344
AT2G28050.1	2	445	4.49438	8	445	17.9775	4	3	NA	NA
AT2G28710.1	44	471	93.4183	36	471	76.4331	0.818182	0.822222	0.669528	2.02597
AT2G35550.1	13	678	19.174	19	678	28.0236	1.46154	1.42857	NA	NA
AT2G38000.1	0	863	0	16	833	19.2077	AA	17.6122	0.99	99
AT2G38010.1	59	1294	45.5951	30	1277	23.4926	0.515244	0.523545	0.320559	0.471797
AT2G38140.1	206	489	421.268	115	473	243.129	0.577136	0.579342	0.491694	0.967318
AT2G43680.1	180	497	362.173	195	506	385.375	1.06406	1.06361	0.161265	0.192272
AT2G47880.1	22	632	34.8101	58	652	88.9571	2.55549	2.48653	0.909829	10.0901
AT3G01850.1	164	2052	79.922	116	2144	54.1045	0.676966	0.678664	0.858403	6.06229
AT3G02000.1	0	748	0	1	753	1.32802	AA	1.98672	0.918757	11.3088
AT3G02980.1	11	1319	8.33965	2	1400	1.42857	0.171299	0.235536	0.0193711	0.0197537
AT3G03740.1	288	2073	138.929	218	2094	104.107	0.749353	0.750186	0.87818	7.2088
AT3G10340.1	0	448	0	0	448	0	-	1	NA	NA
AT3G13290.1	0	479	0	3	479	6.26305	AA	4	0.604965	1.53142
AT3G13300.1	0	469	0	0	469	0	-	1	0.177853	0.216328
AT3G23230.1	5	420	11.9048	0	425	0	AT	0.164706	NA	NA
AT3G23590.1	47	532	88.3459	19	532	35.7143	0.404255	0.416667	NA	NA
AT3G25430.1	22	2585	8.51064	16	2754	5.80973	0.682643	0.693773	NA	NA
AT3G29035.1	6	112	53.5714	16	112	142.857	2.66667	2.42857	NA	NA
AT3G44010.1	368	806	456.576	851	777	1095.24	2.39881	2.39512	0.830872	4.91268
AT3G44530.1	11	512	21.4844	12	512	23.4375	1.09091	1.08333	0.342816	0.521644
AT3G47490.2	67	965	69.4301	25	893	27.9955	0.403219	0.413181	NA	NA
AT3G47680.1	5	203	24.6305	46	205	224.39	9.11024	7.75691	0.99	99
AT3G48690.1	472	490	963.265	155	490	316.327	0.32839	0.32981	0.349598	0.53751
AT3G48700.1	2	453	4.41501	212	450	471.111	106.707	71.4733	NA	NA
AT3G50740.1	141	461	305.857	95	461	206.074	0.673759	0.676056	0.475848	0.907843
AT3G53610.1	0	1956	0	0	1905	0	-	1.02677	0.78852	3.72857
AT3G53610.2	0	1956	0	1	1905	0.524934	AA	2.05354	0.536565	1.1578
AT3G53730.1	207	379	546.174	122	388	314.433	0.575701	0.577629	NA	NA
AT3G53740.2	39	788	49.4924	41	733	55.9345	1.13016	1.12879	0.746221	2.94043
AT3G54960.1	193	2956	65.2909	268	2868	93.4449	1.43121	1.42914	0.711421	2.46526
AT3G59690.1	5	158	31.6456	0	152	0	AT	0.173246	0.0384756	0.0400153
AT3G59695.1	0	158	0	0	152	0	-	1.03947	0.240144	0.316038
AT3G60930.1	0	2201	0	4	2119	1.88768	AA	5.19349	0.899402	8.94051
AT4G00540.1	0	433	0	0	428	0	-	1.01168	NA	NA
AT4G00630.1	0	371	0	0	379	0	-	0.978892	0.596626	1.47909
AT4G00730.1	4	293	13.6519	0	293	0	AT	0.2	0.0570798	0.0605351
AT4G02020.1	5	126	39.6825	0	126	0	AT	0.166667	0.0201811	0.0205967
AT4G02370.1	681	869	783.659	845	886	953.725	1.21701	1.21667	NA	NA
AT4G13850.4	1370	1237	1107.52	818	1232	663.961	0.599504	0.599799	0.646969	1.83261
AT4G14450.1	4	585	6.83761	10	648	15.4321	2.25694	1.98611	0.907637	9.82685
AT4G16180.2	0	2397	0	1	2380	0.420168	AA	2.01429	0.521918	1.09169
AT4G16190.1	3825	1198	3192.82	6464	1215	5320.16	1.66629	1.66611	NA	NA
AT4G16470.1	11	120	91.6667	37	125	296	3.22909	3.04	NA	NA
AT4G18730.1	61	371	164.42	271	385	703.896	4.28107	4.22757	0.978597	45.7214
AT4G22140.1	20	1985	10.0756	47	2235	21.0291	2.08714	2.03004	0.570122	1.32624
AT4G25530.1	1	3356	0.297974	2	3313	0.603682	2.02596	1.51947	NA	NA
AT4G26570.1	1	2649	0.377501	1	2671	0.374392	0.991763	0.991763	0.843123	5.37441
AT4G26570.2	0	2649	0	0	2671	0	-	0.991763	0.843123	5.37441
AT4G29020.1	51	559	91.2343	50	561	89.1266	0.976897	0.977273	0.697854	2.30966
AT4G30845.1	23	633	36.3349	20	662	30.2115	0.831472	0.836669	NA	NA
AT4G35770.2	236	985	239.594	253	1121	225.691	0.941974	0.941707	0.801357	4.03416
AT4G39235.1	53	1145	46.2882	316	1186	266.442	5.75615	5.66743	0.947589	18.08
AT4G39910.1	246	2063	119.244	206	2015	102.233	0.857346	0.85802	0.809582	4.2516
AT5G04230.1	7	203	34.4828	1	203	4.92611	0.142857	0.25	NA	NA
AT5G11970.1	494	685	721.168	424	698	607.45	0.842314	0.842595	0.563477	1.29083
AT5G13930.1	72	1325	54.3396	13	1326	9.80392	0.180419	0.191636	NA	NA
AT5G22875.2	83	1195	69.4561	95	1147	82.8248	1.19248	1.19068	0.904398	9.46007
AT5G26310.1	4	329	12.1581	2	329	6.07903	0.5	0.6	NA	NA
AT5G26940.2	112	1568	71.4286	160	1267	126.283	1.76796	1.76326	0.917489	11.1196
AT5G35520.1	45	1500	30	250	1490	167.785	5.59284	5.49314	NA	NA
AT5G38420.1	38836	1047	37092.6	13516	1040	12996.2	0.35037	0.350387	NA	NA
AT5G39610.1	3	157	19.1083	7	157	44.586	2.33333	2	0.708471	2.43019
AT5G40500.1	1	203	4.92611	1	202	4.9505	1.00495	1.00495	0.740453	2.85287
AT5G40500.2	1	203	4.92611	4	202	19.802	4.0198	2.51238	0.741505	2.86854
AT5G40730.1	12	446	26.9058	34	462	73.5931	2.73521	2.59907	0.99	99
AT5G55170.1	7	341	20.5279	11	349	31.5186	1.53541	1.46562	0.924155	12.1848
AT5G56940.1	19	1626	11.6851	40	1714	23.3372	1.99717	1.94475	0.887895	7.92024
AT5G58980.1	4	343	11.6618	1	343	2.91545	0.25	0.4	NA	NA
AT5G66690.1	13	299	43.4783	11	299	36.7893	0.846154	0.857143	NA	NA
AT5G66750.1	5	3773	1.32521	7	3744	1.86966	1.41084	1.34366	NA	NA
ATCG01010.1	0	780	0	0	780	0	-	1	NA	NA
